# Supplementary material for: Histone modification clocks for robust cross-species biological age prediction and elucidating senescence regulation
Source: Proc Natl Acad Sci U S A. 2026 Mar 10;123(11):e2533687123. doi: 10.1073/pnas.2533687123 (PMC12993953; doi:10.1073/pnas.2533687123)
Supplement: Supplementary file 2 — Dataset S01 (XLSX) [file pnas.2533687123.sd01.xlsx]

## Sheet: Liver
ACCESSION_ID	EXPERIMENT_ID	TISSUE	DATABASE	HISTONE_MOD	AGE
ENCFF904ABZ	ENCSR731AIB	Liver	ENCODE	H3K27me3	47
ENCFF028LXW	ENCSR731AIB	Liver	ENCODE	H3K27me3	47
ENCFF383WSG	ENCSR731AIB	Liver	ENCODE	H3K27me3	47
ENCFF703RQQ	ENCSR731AIB	Liver	ENCODE	H3K27me3	47
ENCFF343NQV	ENCSR731AIB	Liver	ENCODE	H3K27me3	47
ENCFF587LGH	ENCSR731AIB	Liver	ENCODE	H3K27me3	47
ENCFF169QOC	ENCSR731AIB	Liver	ENCODE	H3K27me3	47
ENCFF140KUE	ENCSR731AIB	Liver	ENCODE	H3K27me3	47
ENCFF511CFE	ENCSR731AIB	Liver	ENCODE	H3K27me3	47
ENCFF005EFM	ENCSR731AIB	Liver	ENCODE	H3K27me3	47
ENCFF572FXS	ENCSR731AIB	Liver	ENCODE	H3K27me3	47
ENCFF682JLM	ENCSR731AIB	Liver	ENCODE	H3K27me3	47
ENCFF332JJE	ENCSR554XXQ	Liver	ENCODE	H3K4me1	16
ENCFF772MWE	ENCSR554XXQ	Liver	ENCODE	H3K4me1	16
ENCFF905IBQ	ENCSR554XXQ	Liver	ENCODE	H3K4me1	16
ENCFF117PBJ	ENCSR554XXQ	Liver	ENCODE	H3K4me1	16
ENCFF212ROP	ENCSR554XXQ	Liver	ENCODE	H3K4me1	16
ENCFF371CXF	ENCSR554XXQ	Liver	ENCODE	H3K4me1	16
ENCFF988MWT	ENCSR554XXQ	Liver	ENCODE	H3K4me1	16
ENCFF557MPE	ENCSR554XXQ	Liver	ENCODE	H3K4me1	16
ENCFF988BZC	ENCSR119XNK	Liver	ENCODE	H3K27ac	16
ENCFF102QNN	ENCSR119XNK	Liver	ENCODE	H3K27ac	16
ENCFF431CEU	ENCSR119XNK	Liver	ENCODE	H3K27ac	16
ENCFF647MXM	ENCSR119XNK	Liver	ENCODE	H3K27ac	16
ENCFF340JDY	ENCSR119XNK	Liver	ENCODE	H3K27ac	16
ENCFF617LEO	ENCSR119XNK	Liver	ENCODE	H3K27ac	16
ENCFF885UGZ	ENCSR119XNK	Liver	ENCODE	H3K27ac	16
ENCFF374KJP	ENCSR119XNK	Liver	ENCODE	H3K27ac	16
ENCFF187KVK	ENCSR533YIK	Liver	ENCODE	H3K4me3	41
ENCFF244TFS	ENCSR533YIK	Liver	ENCODE	H3K4me3	41
ENCFF469LIN	ENCSR533YIK	Liver	ENCODE	H3K4me3	41
ENCFF251DWG	ENCSR533YIK	Liver	ENCODE	H3K4me3	41
ENCFF779SXE	ENCSR533YIK	Liver	ENCODE	H3K4me3	41
ENCFF470YLD	ENCSR533YIK	Liver	ENCODE	H3K4me3	41
ENCFF400TOX	ENCSR533YIK	Liver	ENCODE	H3K4me3	41
ENCFF951OGL	ENCSR533YIK	Liver	ENCODE	H3K4me3	41
ENCFF959JPU	ENCSR927CRV	Liver	ENCODE	H3K4me1	41
ENCFF992LAP	ENCSR927CRV	Liver	ENCODE	H3K4me1	41
ENCFF353VAZ	ENCSR927CRV	Liver	ENCODE	H3K4me1	41
ENCFF109CZL	ENCSR927CRV	Liver	ENCODE	H3K4me1	41
ENCFF180YOP	ENCSR927CRV	Liver	ENCODE	H3K4me1	41
ENCFF446JAI	ENCSR927CRV	Liver	ENCODE	H3K4me1	41
ENCFF116SLH	ENCSR927CRV	Liver	ENCODE	H3K4me1	41
ENCFF809CSA	ENCSR927CRV	Liver	ENCODE	H3K4me1	41
ENCFF931EZZ	ENCSR981UJA	Liver	ENCODE	H3K27ac	53
ENCFF740NTK	ENCSR981UJA	Liver	ENCODE	H3K27ac	53
ENCFF020LUU	ENCSR981UJA	Liver	ENCODE	H3K27ac	53
ENCFF135NRF	ENCSR981UJA	Liver	ENCODE	H3K27ac	53
ENCFF944QYP	ENCSR637RLN	Liver	ENCODE	H3K27me3	5
ENCFF730TKN	ENCSR637RLN	Liver	ENCODE	H3K27me3	5
ENCFF951QVB	ENCSR637RLN	Liver	ENCODE	H3K27me3	5
ENCFF450OFS	ENCSR423SEX	Liver	ENCODE	H3K36me3	16
ENCFF263QOH	ENCSR423SEX	Liver	ENCODE	H3K36me3	16
ENCFF329NUR	ENCSR423SEX	Liver	ENCODE	H3K36me3	16
ENCFF723AIR	ENCSR423SEX	Liver	ENCODE	H3K36me3	16
ENCFF636HQZ	ENCSR423SEX	Liver	ENCODE	H3K36me3	16
ENCFF295LQX	ENCSR423SEX	Liver	ENCODE	H3K36me3	16
ENCFF440XCM	ENCSR423SEX	Liver	ENCODE	H3K36me3	16
ENCFF647XIM	ENCSR423SEX	Liver	ENCODE	H3K36me3	16
ENCFF555QUB	ENCSR249KTU	Liver	ENCODE	H3K4me3	47
ENCFF431SXI	ENCSR249KTU	Liver	ENCODE	H3K4me3	47
ENCFF223BDZ	ENCSR249KTU	Liver	ENCODE	H3K4me3	47
ENCFF925ALK	ENCSR249KTU	Liver	ENCODE	H3K4me3	47
ENCFF770PFD	ENCSR249KTU	Liver	ENCODE	H3K4me3	47
ENCFF359MEX	ENCSR249KTU	Liver	ENCODE	H3K4me3	47
ENCFF702BPS	ENCSR249KTU	Liver	ENCODE	H3K4me3	47
ENCFF420UQN	ENCSR249KTU	Liver	ENCODE	H3K4me3	47
ENCFF101JNN	ENCSR779ISJ	Liver	ENCODE	H3K27ac	47
ENCFF008XUT	ENCSR779ISJ	Liver	ENCODE	H3K27ac	47
ENCFF857XCM	ENCSR779ISJ	Liver	ENCODE	H3K27ac	47
ENCFF971RXA	ENCSR779ISJ	Liver	ENCODE	H3K27ac	47
ENCFF761WRE	ENCSR779ISJ	Liver	ENCODE	H3K27ac	47
ENCFF147ZHZ	ENCSR779ISJ	Liver	ENCODE	H3K27ac	47
ENCFF278SKM	ENCSR779ISJ	Liver	ENCODE	H3K27ac	47
ENCFF857KUW	ENCSR779ISJ	Liver	ENCODE	H3K27ac	47
ENCFF886UWF	ENCSR660PFN	Liver	ENCODE	H3K36me3	41
ENCFF348JGI	ENCSR660PFN	Liver	ENCODE	H3K36me3	41
ENCFF821ZOG	ENCSR660PFN	Liver	ENCODE	H3K36me3	41
ENCFF655GVG	ENCSR660PFN	Liver	ENCODE	H3K36me3	41
ENCFF408UXH	ENCSR660PFN	Liver	ENCODE	H3K36me3	41
ENCFF062ICS	ENCSR660PFN	Liver	ENCODE	H3K36me3	41
ENCFF092ABH	ENCSR660PFN	Liver	ENCODE	H3K36me3	41
ENCFF819VCT	ENCSR660PFN	Liver	ENCODE	H3K36me3	41
ENCFF717MSL	ENCSR511ICH	Liver	ENCODE	H3K9me3	47
ENCFF582GRL	ENCSR511ICH	Liver	ENCODE	H3K9me3	47
ENCFF346GDT	ENCSR511ICH	Liver	ENCODE	H3K9me3	47
ENCFF444ASU	ENCSR511ICH	Liver	ENCODE	H3K9me3	47
ENCFF772TCX	ENCSR511ICH	Liver	ENCODE	H3K9me3	47
ENCFF509AYP	ENCSR511ICH	Liver	ENCODE	H3K9me3	47
ENCFF035QZV	ENCSR511ICH	Liver	ENCODE	H3K9me3	47
ENCFF724EIL	ENCSR511ICH	Liver	ENCODE	H3K9me3	47
ENCFF134DLN	ENCSR589JCY	Liver	ENCODE	H3K4me1	47
ENCFF712TAA	ENCSR589JCY	Liver	ENCODE	H3K4me1	47
ENCFF594ZTO	ENCSR589JCY	Liver	ENCODE	H3K4me1	47
ENCFF344RIE	ENCSR589JCY	Liver	ENCODE	H3K4me1	47
ENCFF352QXG	ENCSR589JCY	Liver	ENCODE	H3K4me1	47
ENCFF030MBK	ENCSR589JCY	Liver	ENCODE	H3K4me1	47
ENCFF302LYC	ENCSR589JCY	Liver	ENCODE	H3K4me1	47
ENCFF476CVB	ENCSR589JCY	Liver	ENCODE	H3K4me1	47
ENCFF453NSU	ENCSR281JVN	Liver	ENCODE	H3K9me3	41
ENCFF678PRO	ENCSR281JVN	Liver	ENCODE	H3K9me3	41
ENCFF885SNU	ENCSR281JVN	Liver	ENCODE	H3K9me3	41
ENCFF466SUT	ENCSR281JVN	Liver	ENCODE	H3K9me3	41
ENCFF445RJC	ENCSR281JVN	Liver	ENCODE	H3K9me3	41
ENCFF189NEZ	ENCSR281JVN	Liver	ENCODE	H3K9me3	41
ENCFF085KFX	ENCSR281JVN	Liver	ENCODE	H3K9me3	41
ENCFF415NNX	ENCSR281JVN	Liver	ENCODE	H3K9me3	41
ENCFF165SEA	ENCSR611CHC	Liver	ENCODE	H3K27me3	16
ENCFF901NKG	ENCSR611CHC	Liver	ENCODE	H3K27me3	16
ENCFF529YAQ	ENCSR611CHC	Liver	ENCODE	H3K27me3	16
ENCFF387FFY	ENCSR611CHC	Liver	ENCODE	H3K27me3	16
ENCFF410FYK	ENCSR611CHC	Liver	ENCODE	H3K27me3	16
ENCFF816RPL	ENCSR611CHC	Liver	ENCODE	H3K27me3	16
ENCFF146MJO	ENCSR611CHC	Liver	ENCODE	H3K27me3	16
ENCFF725HKN	ENCSR611CHC	Liver	ENCODE	H3K27me3	16
ENCFF041QHE	ENCSR786ALM	Liver	ENCODE	H3K4me3	16
ENCFF960ODY	ENCSR786ALM	Liver	ENCODE	H3K4me3	16
ENCFF546DQG	ENCSR786ALM	Liver	ENCODE	H3K4me3	16
ENCFF886GHE	ENCSR786ALM	Liver	ENCODE	H3K4me3	16
ENCFF952BON	ENCSR786ALM	Liver	ENCODE	H3K4me3	16
ENCFF688WDL	ENCSR786ALM	Liver	ENCODE	H3K4me3	16
ENCFF008IYS	ENCSR786ALM	Liver	ENCODE	H3K4me3	16
ENCFF791UBL	ENCSR786ALM	Liver	ENCODE	H3K4me3	16
ENCFF528VML	ENCSR590AJV	Liver	ENCODE	H3K9me3	16
ENCFF270GUZ	ENCSR590AJV	Liver	ENCODE	H3K9me3	16
ENCFF584PGP	ENCSR590AJV	Liver	ENCODE	H3K9me3	16
ENCFF125DTJ	ENCSR590AJV	Liver	ENCODE	H3K9me3	16
ENCFF147HUX	ENCSR590AJV	Liver	ENCODE	H3K9me3	16
ENCFF750BVA	ENCSR590AJV	Liver	ENCODE	H3K9me3	16
ENCFF565DPB	ENCSR590AJV	Liver	ENCODE	H3K9me3	16
ENCFF344VKN	ENCSR590AJV	Liver	ENCODE	H3K9me3	16
ENCFF769FRD	ENCSR400GCO	Liver	ENCODE	H3K36me3	47
ENCFF319IYT	ENCSR400GCO	Liver	ENCODE	H3K36me3	47
ENCFF728BHY	ENCSR400GCO	Liver	ENCODE	H3K36me3	47
ENCFF246FDU	ENCSR400GCO	Liver	ENCODE	H3K36me3	47
ENCFF464YHI	ENCSR400GCO	Liver	ENCODE	H3K36me3	47
ENCFF145QTL	ENCSR400GCO	Liver	ENCODE	H3K36me3	47
ENCFF910MQA	ENCSR400GCO	Liver	ENCODE	H3K36me3	47
ENCFF045XZW	ENCSR400GCO	Liver	ENCODE	H3K36me3	47
ENCFF065PGS	ENCSR864OOO	Liver	ENCODE	H3K27ac	41
ENCFF745TQU	ENCSR864OOO	Liver	ENCODE	H3K27ac	41
ENCFF150ULZ	ENCSR864OOO	Liver	ENCODE	H3K27ac	41
ENCFF042WUZ	ENCSR864OOO	Liver	ENCODE	H3K27ac	41
ENCFF904HAT	ENCSR864OOO	Liver	ENCODE	H3K27ac	41
ENCFF545LYP	ENCSR864OOO	Liver	ENCODE	H3K27ac	41
ENCFF289EPV	ENCSR864OOO	Liver	ENCODE	H3K27ac	41
ENCFF767NLT	ENCSR864OOO	Liver	ENCODE	H3K27ac	41
ENCFF124FQL	ENCSR810PYW	Liver	ENCODE	H3K27me3	41
ENCFF842ZII	ENCSR810PYW	Liver	ENCODE	H3K27me3	41
ENCFF430CXR	ENCSR810PYW	Liver	ENCODE	H3K27me3	41
ENCFF003GNO	ENCSR810PYW	Liver	ENCODE	H3K27me3	41
ENCFF295BKX	ENCSR810PYW	Liver	ENCODE	H3K27me3	41
ENCFF950DTL	ENCSR810PYW	Liver	ENCODE	H3K27me3	41
ENCFF154HHB	ENCSR810PYW	Liver	ENCODE	H3K27me3	41
ENCFF870GAX	ENCSR810PYW	Liver	ENCODE	H3K27me3	41
ENCFF727PCJ	ENCSR080QVO	Liver	ENCODE	H3K36me3	53
ENCFF632FFI	ENCSR080QVO	Liver	ENCODE	H3K36me3	53
ENCFF846KJG	ENCSR489DUV	Liver	ENCODE	H3K4me1	53
ENCFF303QQP	ENCSR489DUV	Liver	ENCODE	H3K4me1	53
ENCFF997MXD	ENCSR034BEQ	Liver	ENCODE	H3K36me3	5
ENCFF980AUK	ENCSR034BEQ	Liver	ENCODE	H3K36me3	5
ENCFF753JZJ	ENCSR689QUB	Liver	ENCODE	H3K4me1	5
ENCFF442QTG	ENCSR689QUB	Liver	ENCODE	H3K4me1	5
ENCFF030JBI	ENCSR442ZOI	Liver	ENCODE	H3K4me3	5
ENCFF767RUN	ENCSR442ZOI	Liver	ENCODE	H3K4me3	5
ENCFF964RWY	ENCSR442ZOI	Liver	ENCODE	H3K4me3	5
ENCFF640DGP	ENCSR442ZOI	Liver	ENCODE	H3K4me3	5
ENCFF323SWS	ENCSR758GMX	Liver	ENCODE	H3K9me3	5
ENCFF405BBY	ENCSR758GMX	Liver	ENCODE	H3K9me3	5
ENCFF440LWH	ENCSR758GMX	Liver	ENCODE	H3K9me3	5
ENCFF193FJJ	ENCSR758GMX	Liver	ENCODE	H3K9me3	5
ENCFF074RQF	ENCSR614JFD	Liver	ENCODE	H3K9me3	53
ENCFF474OAB	ENCSR614JFD	Liver	ENCODE	H3K9me3	53
ENCFF778YPM	ENCSR507UDH	Liver	ENCODE	H3K27ac	5
ENCFF343XGX	ENCSR507UDH	Liver	ENCODE	H3K27ac	5
ENCFF667AVG	ENCSR507UDH	Liver	ENCODE	H3K27ac	5
ENCFF164BFO	ENCSR344TLI	Liver	ENCODE	H3K4me3	53
ENCFF538CJN	ENCSR344TLI	Liver	ENCODE	H3K4me3	53
ENCFF791EGJ	ENCSR344TLI	Liver	ENCODE	H3K4me3	53
ENCFF715KVW	ENCSR344TLI	Liver	ENCODE	H3K4me3	53
ENCFF167TRL	ENCSR344TLI	Liver	ENCODE	H3K4me3	53
ENCFF763VAH	ENCSR344TLI	Liver	ENCODE	H3K4me3	53
ENCFF782HDW	ENCSR795VEN	Liver	Roadmap	H3K4me3	32
ENCFF536ZDD	ENCSR795VEN	Liver	Roadmap	H3K4me3	32
ENCFF007GTB	ENCSR458RRZ	Liver	Roadmap	H3K27ac	32
ENCFF654JFS	ENCSR458RRZ	Liver	Roadmap	H3K27ac	32
ENCFF526GZR	ENCSR666FYM	Liver	Roadmap	H3K27me3	32
ENCFF624UHE	ENCSR892MHG	Liver	Roadmap	H3K36me3	32
ENCFF299RVY	ENCSR563YGF	Liver	Roadmap	H3K9me3	32
ENCFF422ACR	ENCSR218ZMU	Liver	Roadmap	H3K4me1	32

## Sheet: Heart
ACCESSION_ID	EXPERIMENT_ID	TISSUE	DATABASE	HISTONE_MOD	AGE
SRR16815741	ENCSR932QRC	Heart	ENCODE	H3K27ac	43
SRR16815742	ENCSR932QRC	Heart	ENCODE	H3K27ac	43
SRR16815743	ENCSR932QRC	Heart	ENCODE	H3K27ac	43
SRR16815744	ENCSR932QRC	Heart	ENCODE	H3K27ac	43
SRR16815745	ENCSR932QRC	Heart	ENCODE	H3K27ac	43
SRR16815746	ENCSR932QRC	Heart	ENCODE	H3K27ac	43
SRR16815747	ENCSR932QRC	Heart	ENCODE	H3K27ac	43
SRR16815748	ENCSR932QRC	Heart	ENCODE	H3K27ac	43
SRR16808967	ENCSR342KXD	Heart	ENCODE	H3K27ac	43
SRR16808968	ENCSR342KXD	Heart	ENCODE	H3K27ac	43
SRR16808969	ENCSR342KXD	Heart	ENCODE	H3K27ac	43
SRR16808970	ENCSR342KXD	Heart	ENCODE	H3K27ac	43
SRR16808971	ENCSR342KXD	Heart	ENCODE	H3K27ac	43
SRR16808972	ENCSR342KXD	Heart	ENCODE	H3K27ac	43
SRR16808973	ENCSR342KXD	Heart	ENCODE	H3K27ac	43
SRR13804501	ENCSR240GDT	Heart	ENCODE	H3K27ac	46
SRR13804502	ENCSR240GDT	Heart	ENCODE	H3K27ac	46
SRR13804503	ENCSR240GDT	Heart	ENCODE	H3K27ac	46
SRR13804504	ENCSR240GDT	Heart	ENCODE	H3K27ac	46
SRR13804505	ENCSR240GDT	Heart	ENCODE	H3K27ac	46
SRR13804506	ENCSR240GDT	Heart	ENCODE	H3K27ac	46
SRR13804507	ENCSR240GDT	Heart	ENCODE	H3K27ac	46
SRR13804508	ENCSR240GDT	Heart	ENCODE	H3K27ac	46
SRR13804329	ENCSR863BVD	Heart	ENCODE	H3K27ac	46
SRR13804330	ENCSR863BVD	Heart	ENCODE	H3K27ac	46
SRR13804331	ENCSR863BVD	Heart	ENCODE	H3K27ac	46
SRR13804332	ENCSR863BVD	Heart	ENCODE	H3K27ac	46
SRR13804333	ENCSR863BVD	Heart	ENCODE	H3K27ac	46
SRR13804334	ENCSR863BVD	Heart	ENCODE	H3K27ac	46
SRR13804335	ENCSR863BVD	Heart	ENCODE	H3K27ac	46
SRR13804336	ENCSR863BVD	Heart	ENCODE	H3K27ac	46
SRR10837822	ENCSR355GNZ	Heart	ENCODE	H3K27ac	51
SRR10837823	ENCSR355GNZ	Heart	ENCODE	H3K27ac	51
SRR10837824	ENCSR355GNZ	Heart	ENCODE	H3K27ac	51
SRR10837825	ENCSR355GNZ	Heart	ENCODE	H3K27ac	51
SRR10049618	ENCSR702OVJ	Heart	ENCODE	H3K27ac	51
SRR10049619	ENCSR702OVJ	Heart	ENCODE	H3K27ac	51
SRR10049620	ENCSR702OVJ	Heart	ENCODE	H3K27ac	51
SRR10049621	ENCSR702OVJ	Heart	ENCODE	H3K27ac	51
SRR10388552	ENCSR668EVA	Heart	ENCODE	H3K27ac	51
SRR10388553	ENCSR668EVA	Heart	ENCODE	H3K27ac	51
SRR10388554	ENCSR668EVA	Heart	ENCODE	H3K27ac	51
SRR10388555	ENCSR668EVA	Heart	ENCODE	H3K27ac	51
SRR10388556	ENCSR668EVA	Heart	ENCODE	H3K27ac	51
SRR10388557	ENCSR668EVA	Heart	ENCODE	H3K27ac	51
SRR10388558	ENCSR668EVA	Heart	ENCODE	H3K27ac	51
SRR10388559	ENCSR668EVA	Heart	ENCODE	H3K27ac	51
SRR5832797	ENCSR443UYU	Heart	ENCODE	H3K27ac	53
SRR5832798	ENCSR443UYU	Heart	ENCODE	H3K27ac	53
SRR5832900	ENCSR593KDJ	Heart	ENCODE	H3K27ac	53
SRR5832901	ENCSR593KDJ	Heart	ENCODE	H3K27ac	53
SRR5833056	ENCSR854OXF	Heart	ENCODE	H3K27ac	53
SRR5833057	ENCSR854OXF	Heart	ENCODE	H3K27ac	53
SRR16808501	ENCSR165BJO	Heart	ENCODE	H3K27me3	43
SRR16808502	ENCSR165BJO	Heart	ENCODE	H3K27me3	43
SRR16808503	ENCSR165BJO	Heart	ENCODE	H3K27me3	43
SRR16808504	ENCSR165BJO	Heart	ENCODE	H3K27me3	43
SRR16808505	ENCSR165BJO	Heart	ENCODE	H3K27me3	43
SRR16808506	ENCSR165BJO	Heart	ENCODE	H3K27me3	43
SRR16808507	ENCSR165BJO	Heart	ENCODE	H3K27me3	43
SRR16808508	ENCSR165BJO	Heart	ENCODE	H3K27me3	43
SRR16814372	ENCSR468DOT	Heart	ENCODE	H3K27me3	43
SRR16814373	ENCSR468DOT	Heart	ENCODE	H3K27me3	43
SRR16814374	ENCSR468DOT	Heart	ENCODE	H3K27me3	43
SRR16814375	ENCSR468DOT	Heart	ENCODE	H3K27me3	43
SRR16814376	ENCSR468DOT	Heart	ENCODE	H3K27me3	43
SRR16814377	ENCSR468DOT	Heart	ENCODE	H3K27me3	43
SRR16814378	ENCSR468DOT	Heart	ENCODE	H3K27me3	43
SRR16814379	ENCSR468DOT	Heart	ENCODE	H3K27me3	43
SRR10388878	ENCSR459CKR	Heart	ENCODE	H3K27me3	51
SRR10388879	ENCSR459CKR	Heart	ENCODE	H3K27me3	51
SRR10388880	ENCSR459CKR	Heart	ENCODE	H3K27me3	51
SRR10388881	ENCSR459CKR	Heart	ENCODE	H3K27me3	51
SRR10838129	ENCSR613PPL	Heart	ENCODE	H3K27me3	51
SRR10838130	ENCSR613PPL	Heart	ENCODE	H3K27me3	51
SRR10838131	ENCSR613PPL	Heart	ENCODE	H3K27me3	51
SRR10838132	ENCSR613PPL	Heart	ENCODE	H3K27me3	51
SRR5833002	ENCSR793PLF	Heart	ENCODE	H3K27me3	53
SRR5833003	ENCSR793PLF	Heart	ENCODE	H3K27me3	53
SRR5833004	ENCSR793PLF	Heart	ENCODE	H3K27me3	53
SRR5833005	ENCSR793PLF	Heart	ENCODE	H3K27me3	53
SRR5833196	ENCSR988JLN	Heart	ENCODE	H3K27me3	53
SRR5833197	ENCSR988JLN	Heart	ENCODE	H3K27me3	53
SRR5833198	ENCSR988JLN	Heart	ENCODE	H3K27me3	53
SRR5833199	ENCSR988JLN	Heart	ENCODE	H3K27me3	53
SRR5833200	ENCSR988JLN	Heart	ENCODE	H3K27me3	53
SRR5833201	ENCSR988JLN	Heart	ENCODE	H3K27me3	53
SRR20463616	ENCSR066SQU	Heart	ENCODE	H3K27me3	54
SRR20463617	ENCSR066SQU	Heart	ENCODE	H3K27me3	54
SRR20463618	ENCSR066SQU	Heart	ENCODE	H3K27me3	54
SRR20463619	ENCSR066SQU	Heart	ENCODE	H3K27me3	54
SRR20463620	ENCSR066SQU	Heart	ENCODE	H3K27me3	54
SRR20463621	ENCSR066SQU	Heart	ENCODE	H3K27me3	54
SRR20463622	ENCSR066SQU	Heart	ENCODE	H3K27me3	54
SRR20463623	ENCSR066SQU	Heart	ENCODE	H3K27me3	54
SRR20463624	ENCSR066SQU	Heart	ENCODE	H3K27me3	54
SRR20463625	ENCSR066SQU	Heart	ENCODE	H3K27me3	54
SRR20463626	ENCSR066SQU	Heart	ENCODE	H3K27me3	54
SRR20463627	ENCSR066SQU	Heart	ENCODE	H3K27me3	54
SRR16812552	ENCSR696BIF	Heart	ENCODE	H3K36me3	43
SRR16812553	ENCSR696BIF	Heart	ENCODE	H3K36me3	43
SRR16812554	ENCSR696BIF	Heart	ENCODE	H3K36me3	43
SRR16812555	ENCSR696BIF	Heart	ENCODE	H3K36me3	43
SRR16812556	ENCSR696BIF	Heart	ENCODE	H3K36me3	43
SRR16812557	ENCSR696BIF	Heart	ENCODE	H3K36me3	43
SRR16812558	ENCSR696BIF	Heart	ENCODE	H3K36me3	43
SRR16812559	ENCSR696BIF	Heart	ENCODE	H3K36me3	43
SRR20473249	ENCSR427TBJ	Heart	ENCODE	H3K36me3	43
SRR20473250	ENCSR427TBJ	Heart	ENCODE	H3K36me3	43
SRR20473251	ENCSR427TBJ	Heart	ENCODE	H3K36me3	43
SRR20473252	ENCSR427TBJ	Heart	ENCODE	H3K36me3	43
SRR20473253	ENCSR427TBJ	Heart	ENCODE	H3K36me3	43
SRR20473254	ENCSR427TBJ	Heart	ENCODE	H3K36me3	43
SRR20473255	ENCSR427TBJ	Heart	ENCODE	H3K36me3	43
SRR20473256	ENCSR427TBJ	Heart	ENCODE	H3K36me3	43
SRR13804142	ENCSR371UJJ	Heart	ENCODE	H3K36me3	46
SRR13804143	ENCSR371UJJ	Heart	ENCODE	H3K36me3	46
SRR13804144	ENCSR371UJJ	Heart	ENCODE	H3K36me3	46
SRR13804145	ENCSR371UJJ	Heart	ENCODE	H3K36me3	46
SRR13804146	ENCSR371UJJ	Heart	ENCODE	H3K36me3	46
SRR13804147	ENCSR371UJJ	Heart	ENCODE	H3K36me3	46
SRR13804148	ENCSR371UJJ	Heart	ENCODE	H3K36me3	46
SRR13804149	ENCSR371UJJ	Heart	ENCODE	H3K36me3	46
SRR13804443	ENCSR596TFH	Heart	ENCODE	H3K36me3	46
SRR13804444	ENCSR596TFH	Heart	ENCODE	H3K36me3	46
SRR13804445	ENCSR596TFH	Heart	ENCODE	H3K36me3	46
SRR13804446	ENCSR596TFH	Heart	ENCODE	H3K36me3	46
SRR13804447	ENCSR596TFH	Heart	ENCODE	H3K36me3	46
SRR13804448	ENCSR596TFH	Heart	ENCODE	H3K36me3	46
SRR13804449	ENCSR596TFH	Heart	ENCODE	H3K36me3	46
SRR13804450	ENCSR596TFH	Heart	ENCODE	H3K36me3	46
SRR10049642	ENCSR799KLF	Heart	ENCODE	H3K36me3	51
SRR10049643	ENCSR799KLF	Heart	ENCODE	H3K36me3	51
SRR10049644	ENCSR799KLF	Heart	ENCODE	H3K36me3	51
SRR10049645	ENCSR799KLF	Heart	ENCODE	H3K36me3	51
SRR10388719	ENCSR361XMB	Heart	ENCODE	H3K36me3	51
SRR10388720	ENCSR361XMB	Heart	ENCODE	H3K36me3	51
SRR10388721	ENCSR361XMB	Heart	ENCODE	H3K36me3	51
SRR10388722	ENCSR361XMB	Heart	ENCODE	H3K36me3	51
SRR10388723	ENCSR361XMB	Heart	ENCODE	H3K36me3	51
SRR10388724	ENCSR361XMB	Heart	ENCODE	H3K36me3	51
SRR10388725	ENCSR361XMB	Heart	ENCODE	H3K36me3	51
SRR10388726	ENCSR361XMB	Heart	ENCODE	H3K36me3	51
SRR10388727	ENCSR361XMB	Heart	ENCODE	H3K36me3	51
SRR10388728	ENCSR361XMB	Heart	ENCODE	H3K36me3	51
SRR5338788	ENCSR500ZGF	Heart	ENCODE	H3K36me3	53
SRR5338789	ENCSR500ZGF	Heart	ENCODE	H3K36me3	53
SRR5338790	ENCSR500ZGF	Heart	ENCODE	H3K36me3	53
SRR5338791	ENCSR500ZGF	Heart	ENCODE	H3K36me3	53
SRR5338792	ENCSR500ZGF	Heart	ENCODE	H3K36me3	53
SRR5338793	ENCSR500ZGF	Heart	ENCODE	H3K36me3	53
SRR5833172	ENCSR967KZJ	Heart	ENCODE	H3K36me3	53
SRR5833173	ENCSR967KZJ	Heart	ENCODE	H3K36me3	53
SRR5833174	ENCSR967KZJ	Heart	ENCODE	H3K36me3	53
SRR20468367	ENCSR958QNE	Heart	ENCODE	H3K36me3	54
SRR20468369	ENCSR958QNE	Heart	ENCODE	H3K36me3	54
SRR20468371	ENCSR958QNE	Heart	ENCODE	H3K36me3	54
SRR20468373	ENCSR958QNE	Heart	ENCODE	H3K36me3	54
SRR20468375	ENCSR958QNE	Heart	ENCODE	H3K36me3	54
SRR20468377	ENCSR958QNE	Heart	ENCODE	H3K36me3	54
SRR20468379	ENCSR958QNE	Heart	ENCODE	H3K36me3	54
SRR20468381	ENCSR958QNE	Heart	ENCODE	H3K36me3	54
SRR16811520	ENCSR670UJZ	Heart	ENCODE	H3K4me1	43
SRR16811521	ENCSR670UJZ	Heart	ENCODE	H3K4me1	43
SRR16811522	ENCSR670UJZ	Heart	ENCODE	H3K4me1	43
SRR16813935	ENCSR724MJX	Heart	ENCODE	H3K4me1	43
SRR16813936	ENCSR724MJX	Heart	ENCODE	H3K4me1	43
SRR16813937	ENCSR724MJX	Heart	ENCODE	H3K4me1	43
SRR16813938	ENCSR724MJX	Heart	ENCODE	H3K4me1	43
SRR16813939	ENCSR724MJX	Heart	ENCODE	H3K4me1	43
SRR16813940	ENCSR724MJX	Heart	ENCODE	H3K4me1	43
SRR16813941	ENCSR724MJX	Heart	ENCODE	H3K4me1	43
SRR16813942	ENCSR724MJX	Heart	ENCODE	H3K4me1	43
SRR13803839	ENCSR496TBI	Heart	ENCODE	H3K4me1	46
SRR13803840	ENCSR496TBI	Heart	ENCODE	H3K4me1	46
SRR13803841	ENCSR496TBI	Heart	ENCODE	H3K4me1	46
SRR13803842	ENCSR496TBI	Heart	ENCODE	H3K4me1	46
SRR13803843	ENCSR496TBI	Heart	ENCODE	H3K4me1	46
SRR13803844	ENCSR496TBI	Heart	ENCODE	H3K4me1	46
SRR13803845	ENCSR496TBI	Heart	ENCODE	H3K4me1	46
SRR13803846	ENCSR496TBI	Heart	ENCODE	H3K4me1	46
SRR13804313	ENCSR848BXL	Heart	ENCODE	H3K4me1	46
SRR13804314	ENCSR848BXL	Heart	ENCODE	H3K4me1	46
SRR13804315	ENCSR848BXL	Heart	ENCODE	H3K4me1	46
SRR13804316	ENCSR848BXL	Heart	ENCODE	H3K4me1	46
SRR13804317	ENCSR848BXL	Heart	ENCODE	H3K4me1	46
SRR13804318	ENCSR848BXL	Heart	ENCODE	H3K4me1	46
SRR13804319	ENCSR848BXL	Heart	ENCODE	H3K4me1	46
SRR13804320	ENCSR848BXL	Heart	ENCODE	H3K4me1	46
SRR10388743	ENCSR817FGU	Heart	ENCODE	H3K4me1	51
SRR10388744	ENCSR817FGU	Heart	ENCODE	H3K4me1	51
SRR10388745	ENCSR817FGU	Heart	ENCODE	H3K4me1	51
SRR10388746	ENCSR817FGU	Heart	ENCODE	H3K4me1	51
SRR10388747	ENCSR817FGU	Heart	ENCODE	H3K4me1	51
SRR10388748	ENCSR817FGU	Heart	ENCODE	H3K4me1	51
SRR10388749	ENCSR817FGU	Heart	ENCODE	H3K4me1	51
SRR10388750	ENCSR817FGU	Heart	ENCODE	H3K4me1	51
SRR10837898	ENCSR449FRQ	Heart	ENCODE	H3K4me1	51
SRR10837899	ENCSR449FRQ	Heart	ENCODE	H3K4me1	51
SRR10837900	ENCSR449FRQ	Heart	ENCODE	H3K4me1	51
SRR10837901	ENCSR449FRQ	Heart	ENCODE	H3K4me1	51
SRR5832790	ENCSR438QZN	Heart	ENCODE	H3K4me1	53
SRR5832791	ENCSR438QZN	Heart	ENCODE	H3K4me1	53
SRR5832792	ENCSR438QZN	Heart	ENCODE	H3K4me1	53
SRR5832793	ENCSR438QZN	Heart	ENCODE	H3K4me1	53
SRR6213573	ENCSR368ORV	Heart	ENCODE	H3K4me1	53
SRR6213574	ENCSR368ORV	Heart	ENCODE	H3K4me1	53
SRR16811303	ENCSR412THE	Heart	ENCODE	H3K4me1	54
SRR16811304	ENCSR412THE	Heart	ENCODE	H3K4me1	54
SRR16811305	ENCSR412THE	Heart	ENCODE	H3K4me1	54
SRR16811306	ENCSR412THE	Heart	ENCODE	H3K4me1	54
SRR16811307	ENCSR412THE	Heart	ENCODE	H3K4me1	54
SRR16811308	ENCSR412THE	Heart	ENCODE	H3K4me1	54
SRR16811309	ENCSR412THE	Heart	ENCODE	H3K4me1	54
SRR16811310	ENCSR412THE	Heart	ENCODE	H3K4me1	54
SRR16807962	ENCSR135GZX	Heart	ENCODE	H3K4me3	43
SRR16807963	ENCSR135GZX	Heart	ENCODE	H3K4me3	43
SRR16807964	ENCSR135GZX	Heart	ENCODE	H3K4me3	43
SRR16807965	ENCSR135GZX	Heart	ENCODE	H3K4me3	43
SRR16807966	ENCSR135GZX	Heart	ENCODE	H3K4me3	43
SRR16807967	ENCSR135GZX	Heart	ENCODE	H3K4me3	43
SRR16807968	ENCSR135GZX	Heart	ENCODE	H3K4me3	43
SRR16807969	ENCSR135GZX	Heart	ENCODE	H3K4me3	43
SRR16808909	ENCSR178KWE	Heart	ENCODE	H3K4me3	43
SRR16808910	ENCSR178KWE	Heart	ENCODE	H3K4me3	43
SRR16808911	ENCSR178KWE	Heart	ENCODE	H3K4me3	43
SRR16808912	ENCSR178KWE	Heart	ENCODE	H3K4me3	43
SRR16808913	ENCSR178KWE	Heart	ENCODE	H3K4me3	43
SRR16808914	ENCSR178KWE	Heart	ENCODE	H3K4me3	43
SRR16808915	ENCSR178KWE	Heart	ENCODE	H3K4me3	43
SRR16808916	ENCSR178KWE	Heart	ENCODE	H3K4me3	43
SRR13804485	ENCSR900SJW	Heart	ENCODE	H3K4me3	46
SRR13804486	ENCSR900SJW	Heart	ENCODE	H3K4me3	46
SRR13804487	ENCSR900SJW	Heart	ENCODE	H3K4me3	46
SRR13804488	ENCSR900SJW	Heart	ENCODE	H3K4me3	46
SRR13804489	ENCSR900SJW	Heart	ENCODE	H3K4me3	46
SRR13804490	ENCSR900SJW	Heart	ENCODE	H3K4me3	46
SRR13804491	ENCSR900SJW	Heart	ENCODE	H3K4me3	46
SRR13804492	ENCSR900SJW	Heart	ENCODE	H3K4me3	46
SRR13804564	ENCSR912VCU	Heart	ENCODE	H3K4me3	46
SRR13804565	ENCSR912VCU	Heart	ENCODE	H3K4me3	46
SRR13804566	ENCSR912VCU	Heart	ENCODE	H3K4me3	46
SRR13804567	ENCSR912VCU	Heart	ENCODE	H3K4me3	46
SRR13804568	ENCSR912VCU	Heart	ENCODE	H3K4me3	46
SRR13804569	ENCSR912VCU	Heart	ENCODE	H3K4me3	46
SRR13804570	ENCSR912VCU	Heart	ENCODE	H3K4me3	46
SRR13804571	ENCSR912VCU	Heart	ENCODE	H3K4me3	46
SRR10049512	ENCSR181ATL	Heart	ENCODE	H3K4me3	51
SRR10049513	ENCSR181ATL	Heart	ENCODE	H3K4me3	51
SRR10049514	ENCSR181ATL	Heart	ENCODE	H3K4me3	51
SRR10049515	ENCSR181ATL	Heart	ENCODE	H3K4me3	51
SRR10388930	ENCSR954TSY	Heart	ENCODE	H3K4me3	51
SRR10388931	ENCSR954TSY	Heart	ENCODE	H3K4me3	51
SRR10388932	ENCSR954TSY	Heart	ENCODE	H3K4me3	51
SRR10388933	ENCSR954TSY	Heart	ENCODE	H3K4me3	51
SRR10388934	ENCSR954TSY	Heart	ENCODE	H3K4me3	51
SRR10388935	ENCSR954TSY	Heart	ENCODE	H3K4me3	51
SRR10388936	ENCSR954TSY	Heart	ENCODE	H3K4me3	51
SRR10388937	ENCSR954TSY	Heart	ENCODE	H3K4me3	51
SRR10388938	ENCSR954TSY	Heart	ENCODE	H3K4me3	51
SRR10388939	ENCSR954TSY	Heart	ENCODE	H3K4me3	51
SRR10388940	ENCSR954TSY	Heart	ENCODE	H3K4me3	51
SRR10388941	ENCSR954TSY	Heart	ENCODE	H3K4me3	51
SRR5338671	ENCSR343ZOV	Heart	ENCODE	H3K4me3	53
SRR5338672	ENCSR343ZOV	Heart	ENCODE	H3K4me3	53
SRR5338673	ENCSR343ZOV	Heart	ENCODE	H3K4me3	53
SRR5338674	ENCSR343ZOV	Heart	ENCODE	H3K4me3	53
SRR5338675	ENCSR343ZOV	Heart	ENCODE	H3K4me3	53
SRR5338677	ENCSR343ZOV	Heart	ENCODE	H3K4me3	53
SRR5833014	ENCSR791KFQ	Heart	ENCODE	H3K4me3	53
SRR5833015	ENCSR791KFQ	Heart	ENCODE	H3K4me3	53
SRR5833113	ENCSR901SIL	Heart	ENCODE	H3K4me3	53
SRR5833114	ENCSR901SIL	Heart	ENCODE	H3K4me3	53
SRR5833115	ENCSR901SIL	Heart	ENCODE	H3K4me3	53
SRR5833116	ENCSR901SIL	Heart	ENCODE	H3K4me3	53
SRR20464007	ENCSR300WWL	Heart	ENCODE	H3K4me3	54
SRR20464008	ENCSR300WWL	Heart	ENCODE	H3K4me3	54
SRR20464009	ENCSR300WWL	Heart	ENCODE	H3K4me3	54
SRR20464010	ENCSR300WWL	Heart	ENCODE	H3K4me3	54
SRR20464011	ENCSR300WWL	Heart	ENCODE	H3K4me3	54
SRR20464012	ENCSR300WWL	Heart	ENCODE	H3K4me3	54
SRR20464013	ENCSR300WWL	Heart	ENCODE	H3K4me3	54
SRR20464014	ENCSR300WWL	Heart	ENCODE	H3K4me3	54
SRR16809762	ENCSR370LLS	Heart	ENCODE	H3K9me3	43
SRR16809763	ENCSR370LLS	Heart	ENCODE	H3K9me3	43
SRR16809764	ENCSR370LLS	Heart	ENCODE	H3K9me3	43
SRR16809765	ENCSR370LLS	Heart	ENCODE	H3K9me3	43
SRR16809766	ENCSR370LLS	Heart	ENCODE	H3K9me3	43
SRR16809767	ENCSR370LLS	Heart	ENCODE	H3K9me3	43
SRR16809768	ENCSR370LLS	Heart	ENCODE	H3K9me3	43
SRR16809769	ENCSR370LLS	Heart	ENCODE	H3K9me3	43
SRR16811925	ENCSR428WBJ	Heart	ENCODE	H3K9me3	43
SRR16811926	ENCSR428WBJ	Heart	ENCODE	H3K9me3	43
SRR16811927	ENCSR428WBJ	Heart	ENCODE	H3K9me3	43
SRR16811928	ENCSR428WBJ	Heart	ENCODE	H3K9me3	43
SRR16811929	ENCSR428WBJ	Heart	ENCODE	H3K9me3	43
SRR16811930	ENCSR428WBJ	Heart	ENCODE	H3K9me3	43
SRR16811931	ENCSR428WBJ	Heart	ENCODE	H3K9me3	43
SRR16811932	ENCSR428WBJ	Heart	ENCODE	H3K9me3	43
SRR16811933	ENCSR428WBJ	Heart	ENCODE	H3K9me3	43
SRR16811934	ENCSR428WBJ	Heart	ENCODE	H3K9me3	43
SRR16811935	ENCSR428WBJ	Heart	ENCODE	H3K9me3	43
SRR16811936	ENCSR428WBJ	Heart	ENCODE	H3K9me3	43
SRR13803972	ENCSR783LKF	Heart	ENCODE	H3K9me3	46
SRR13803973	ENCSR783LKF	Heart	ENCODE	H3K9me3	46
SRR13803979	ENCSR783LKF	Heart	ENCODE	H3K9me3	46
SRR13804588	ENCSR433LHD	Heart	ENCODE	H3K9me3	46
SRR13804589	ENCSR433LHD	Heart	ENCODE	H3K9me3	46
SRR13804590	ENCSR433LHD	Heart	ENCODE	H3K9me3	46
SRR13804591	ENCSR433LHD	Heart	ENCODE	H3K9me3	46
SRR13804592	ENCSR433LHD	Heart	ENCODE	H3K9me3	46
SRR13804593	ENCSR433LHD	Heart	ENCODE	H3K9me3	46
SRR13804594	ENCSR433LHD	Heart	ENCODE	H3K9me3	46
SRR13804595	ENCSR433LHD	Heart	ENCODE	H3K9me3	46
SRR10049650	ENCSR803MVC	Heart	ENCODE	H3K9me3	51
SRR10049651	ENCSR803MVC	Heart	ENCODE	H3K9me3	51
SRR10049652	ENCSR803MVC	Heart	ENCODE	H3K9me3	51
SRR10049653	ENCSR803MVC	Heart	ENCODE	H3K9me3	51
SRR10388773	ENCSR392WQN	Heart	ENCODE	H3K9me3	51
SRR10388774	ENCSR392WQN	Heart	ENCODE	H3K9me3	51
SRR10388775	ENCSR392WQN	Heart	ENCODE	H3K9me3	51
SRR10388776	ENCSR392WQN	Heart	ENCODE	H3K9me3	51
SRR10837658	ENCSR250AAV	Heart	ENCODE	H3K9me3	53
SRR10837659	ENCSR250AAV	Heart	ENCODE	H3K9me3	53
SRR10837660	ENCSR250AAV	Heart	ENCODE	H3K9me3	53
SRR10837661	ENCSR250AAV	Heart	ENCODE	H3K9me3	53
SRR10837662	ENCSR250AAV	Heart	ENCODE	H3K9me3	53
SRR10837663	ENCSR250AAV	Heart	ENCODE	H3K9me3	53
SRR10837664	ENCSR250AAV	Heart	ENCODE	H3K9me3	53
SRR10837665	ENCSR250AAV	Heart	ENCODE	H3K9me3	53
SRR5832950	ENCSR000XAA	Heart	ENCODE	H3K9me3	53
SRR5832951	ENCSR000XAA	Heart	ENCODE	H3K9me3	53
SRR5832952	ENCSR000XAA	Heart	ENCODE	H3K9me3	53
SRR5832953	ENCSR000XAA	Heart	ENCODE	H3K9me3	53
SRR16808694	ENCSR048OAV	Heart	ENCODE	H3K9me3	54
SRR16808695	ENCSR048OAV	Heart	ENCODE	H3K9me3	54
SRR16808696	ENCSR048OAV	Heart	ENCODE	H3K9me3	54
SRR16808697	ENCSR048OAV	Heart	ENCODE	H3K9me3	54
SRR16808698	ENCSR048OAV	Heart	ENCODE	H3K9me3	54
SRR16808699	ENCSR048OAV	Heart	ENCODE	H3K9me3	54
SRR16808700	ENCSR048OAV	Heart	ENCODE	H3K9me3	54
SRR16808701	ENCSR048OAV	Heart	ENCODE	H3K9me3	54
SRR453220	ENCSR028NXO	Heart	Roadmap	H3K9me3	53
SRR578666	ENCSR557DFM	Heart	Roadmap	H3K9me3	53
SRR1045767	ENCSR928HSI	Heart	Roadmap	H3K27ac	51
SRR458430	ENCSR074ECR	Heart	Roadmap	H3K9me3	53
SRR449601	ENCSR150QXE	Heart	Roadmap	H3K9me3	54
SRR1045772	ENCSR676LPF	Heart	Roadmap	H3K27ac	51
SRR453221	ENCSR109RDK	Heart	Roadmap	H3K9me3	54
SRR1045782	ENCSR068CQX	Heart	Roadmap	H3K27me3	34
SRR1045784	ENCSR972RKX	Heart	Roadmap	H3K27me3	34
SRR458435	ENCSR503YOF	Heart	Roadmap	H3K9me3	54
SRR449607	ENCSR877RMK	Heart	Roadmap	H3K9me3	54
SRR643638	ENCSR616VTK	Heart	Roadmap	H3K9me3	54
SRR458442	ENCSR434MDA	Heart	Roadmap	H3K4me3	51
SRR578687	ENCSR142OBQ	Heart	Roadmap	H3K9me3	53
SRR449609	ENCSR230VEM	Heart	Roadmap	H3K4me3	51
SRR643645	ENCSR023ALV	Heart	Roadmap	H3K9me3	54
SRR458448	ENCSR111WGZ	Heart	Roadmap	H3K4me3	51
SRR496326	ENCSR671BOA	Heart	Roadmap	H3K4me3	51
SRR518299	ENCSR076CZA	Heart	Roadmap	H3K4me3	51
SRR1045797	ENCSR107RDP	Heart	Roadmap	H3K27ac	51
SRR449611	ENCSR377KDN	Heart	Roadmap	H3K4me3	51
SRR1045820	ENCSR548LZS	Heart	Roadmap	H3K27ac	51
SRR1045821	ENCSR548LZS	Heart	Roadmap	H3K27ac	51
SRR1045822	ENCSR791GCO	Heart	Roadmap	H3K4me1	51
SRR1045823	ENCSR791GCO	Heart	Roadmap	H3K4me1	51
SRR458453	ENCSR487BEW	Heart	Roadmap	H3K9me3	53
SRR1045827	ENCSR086JMA	Heart	Roadmap	H3K4me3	34
SRR449614	ENCSR442JTA	Heart	Roadmap	H3K9me3	53
SRR449617	ENCSR176KNR	Heart	Roadmap	H3K9me3	54
SRR458460	ENCSR596BHN	Heart	Roadmap	H3K9me3	54

## Sheet: Intestine
ACCESSION_ID	EXPERIMENT_ID	TISSUE	DATABASE	HISTONE_MOD	AGE
SRR458437	ENCSR042RIW	Intestine	Roadmap	H3K4me1	59
SRR518296	ENCSR179NYV	Intestine	Roadmap	H3K4me1	59
SRR486244	ENCSR213SMK	Intestine	Roadmap	H3K4me1	59
SRR518490	ENCSR321SZE	Intestine	Roadmap	H3K4me1	59
SRR486245	ENCSR340OPI	Intestine	Roadmap	H3K4me1	59
SRR578703	ENCSR417RFS	Intestine	Roadmap	H3K4me1	59
SRR1045811	ENCSR421HUB	Intestine	Roadmap	H3K4me1	59
SRR518293	ENCSR445RFF	Intestine	Roadmap	H3K4me1	59
SRR486243	ENCSR454VRA	Intestine	Roadmap	H3K4me1	59
SRR518297	ENCSR504SKC	Intestine	Roadmap	H3K4me1	59
SRR1045768	ENCSR543CPW	Intestine	Roadmap	H3K4me1	59
SRR1045769	ENCSR543CPW	Intestine	Roadmap	H3K4me1	59
SRR1045770	ENCSR543CPW	Intestine	Roadmap	H3K4me1	59
SRR458432	ENCSR561YSH	Intestine	Roadmap	H3K4me1	59
SRR1045828	ENCSR636IDR	Intestine	Roadmap	H3K4me1	59
SRR518303	ENCSR737NLJ	Intestine	Roadmap	H3K4me1	59
SRR518290	ENCSR751JOQ	Intestine	Roadmap	H3K4me1	59
SRR518300	ENCSR782OZZ	Intestine	Roadmap	H3K4me1	59
SRR449612	ENCSR792IJA	Intestine	Roadmap	H3K4me1	59
SRR486246	ENCSR897TGR	Intestine	Roadmap	H3K4me1	59
SRR458438	ENCSR958DEW	Intestine	Roadmap	H3K4me1	59
SRR16807112	ENCSR001UVQ	Intestine	ENCODE	H3K4me1	59
SRR16807113	ENCSR001UVQ	Intestine	ENCODE	H3K4me1	59
SRR16807114	ENCSR001UVQ	Intestine	ENCODE	H3K4me1	59
SRR16807115	ENCSR001UVQ	Intestine	ENCODE	H3K4me1	59
SRR16807116	ENCSR001UVQ	Intestine	ENCODE	H3K4me1	59
SRR16807117	ENCSR001UVQ	Intestine	ENCODE	H3K4me1	59
SRR16807118	ENCSR001UVQ	Intestine	ENCODE	H3K4me1	59
SRR16807119	ENCSR001UVQ	Intestine	ENCODE	H3K4me1	59
SRR5833016	ENCSR005UXZ	Intestine	ENCODE	H3K4me1	59
SRR5833017	ENCSR005UXZ	Intestine	ENCODE	H3K4me1	59
SRR10388411	ENCSR043RXI	Intestine	ENCODE	H3K4me1	59
SRR10388412	ENCSR043RXI	Intestine	ENCODE	H3K4me1	59
SRR10388413	ENCSR043RXI	Intestine	ENCODE	H3K4me1	59
SRR10388414	ENCSR043RXI	Intestine	ENCODE	H3K4me1	59
SRR10837389	ENCSR047JMV	Intestine	ENCODE	H3K4me1	59
SRR10837391	ENCSR047JMV	Intestine	ENCODE	H3K4me1	59
SRR10837392	ENCSR047JMV	Intestine	ENCODE	H3K4me1	59
SRR10837393	ENCSR047JMV	Intestine	ENCODE	H3K4me1	59
SRR10837394	ENCSR047JMV	Intestine	ENCODE	H3K4me1	59
SRR10837395	ENCSR047JMV	Intestine	ENCODE	H3K4me1	59
SRR10837396	ENCSR047JMV	Intestine	ENCODE	H3K4me1	59
SRR10837397	ENCSR047JMV	Intestine	ENCODE	H3K4me1	59
SRR10837398	ENCSR047JMV	Intestine	ENCODE	H3K4me1	59
SRR10388416	ENCSR063BPD	Intestine	ENCODE	H3K4me1	59
SRR10388417	ENCSR063BPD	Intestine	ENCODE	H3K4me1	59
SRR10388418	ENCSR063BPD	Intestine	ENCODE	H3K4me1	59
SRR10388419	ENCSR063BPD	Intestine	ENCODE	H3K4me1	59
SRR14636830	ENCSR067VEM	Intestine	ENCODE	H3K4me1	59
SRR14636831	ENCSR067VEM	Intestine	ENCODE	H3K4me1	59
SRR14636832	ENCSR067VEM	Intestine	ENCODE	H3K4me1	59
SRR14636833	ENCSR067VEM	Intestine	ENCODE	H3K4me1	59
SRR14636834	ENCSR067VEM	Intestine	ENCODE	H3K4me1	59
SRR14636835	ENCSR067VEM	Intestine	ENCODE	H3K4me1	59
SRR14636836	ENCSR067VEM	Intestine	ENCODE	H3K4me1	59
SRR14636837	ENCSR067VEM	Intestine	ENCODE	H3K4me1	59
SRR10837429	ENCSR069EGE	Intestine	ENCODE	H3K4me1	59
SRR10837430	ENCSR069EGE	Intestine	ENCODE	H3K4me1	59
SRR10837431	ENCSR069EGE	Intestine	ENCODE	H3K4me1	59
SRR10837432	ENCSR069EGE	Intestine	ENCODE	H3K4me1	59
SRR10837433	ENCSR069EGE	Intestine	ENCODE	H3K4me1	59
SRR10837434	ENCSR069EGE	Intestine	ENCODE	H3K4me1	59
SRR10837435	ENCSR069EGE	Intestine	ENCODE	H3K4me1	59
SRR10837436	ENCSR069EGE	Intestine	ENCODE	H3K4me1	59
SRR10837437	ENCSR069EGE	Intestine	ENCODE	H3K4me1	59
SRR10837438	ENCSR069EGE	Intestine	ENCODE	H3K4me1	59
SRR16809626	ENCSR078LIZ	Intestine	ENCODE	H3K4me1	59
SRR16809627	ENCSR078LIZ	Intestine	ENCODE	H3K4me1	59
SRR16809628	ENCSR078LIZ	Intestine	ENCODE	H3K4me1	59
SRR16809629	ENCSR078LIZ	Intestine	ENCODE	H3K4me1	59
SRR16809630	ENCSR078LIZ	Intestine	ENCODE	H3K4me1	59
SRR16809631	ENCSR078LIZ	Intestine	ENCODE	H3K4me1	59
SRR16809632	ENCSR078LIZ	Intestine	ENCODE	H3K4me1	59
SRR16809633	ENCSR078LIZ	Intestine	ENCODE	H3K4me1	59
SRR10837446	ENCSR083DXD	Intestine	ENCODE	H3K4me1	59
SRR10837447	ENCSR083DXD	Intestine	ENCODE	H3K4me1	59
SRR10837448	ENCSR083DXD	Intestine	ENCODE	H3K4me1	59
SRR10837449	ENCSR083DXD	Intestine	ENCODE	H3K4me1	59
SRR10837450	ENCSR083DXD	Intestine	ENCODE	H3K4me1	59
SRR10837451	ENCSR083DXD	Intestine	ENCODE	H3K4me1	59
SRR10837452	ENCSR083DXD	Intestine	ENCODE	H3K4me1	59
SRR10837453	ENCSR083DXD	Intestine	ENCODE	H3K4me1	59
SRR10837454	ENCSR083DXD	Intestine	ENCODE	H3K4me1	59
SRR10837455	ENCSR083DXD	Intestine	ENCODE	H3K4me1	59
SRR10837456	ENCSR083DXD	Intestine	ENCODE	H3K4me1	59
SRR10837457	ENCSR083DXD	Intestine	ENCODE	H3K4me1	59
SRR10837458	ENCSR083DXD	Intestine	ENCODE	H3K4me1	59
SRR10837459	ENCSR083DXD	Intestine	ENCODE	H3K4me1	59
SRR10837473	ENCSR101EEJ	Intestine	ENCODE	H3K4me1	59
SRR10837474	ENCSR101EEJ	Intestine	ENCODE	H3K4me1	59
SRR10837475	ENCSR101EEJ	Intestine	ENCODE	H3K4me1	59
SRR10837476	ENCSR101EEJ	Intestine	ENCODE	H3K4me1	59
SRR10837477	ENCSR101EEJ	Intestine	ENCODE	H3K4me1	59
SRR10837478	ENCSR101EEJ	Intestine	ENCODE	H3K4me1	59
SRR10837479	ENCSR101EEJ	Intestine	ENCODE	H3K4me1	59
SRR10837480	ENCSR101EEJ	Intestine	ENCODE	H3K4me1	59
SRR10837485	ENCSR104CCB	Intestine	ENCODE	H3K4me1	59
SRR10837486	ENCSR104CCB	Intestine	ENCODE	H3K4me1	59
SRR10837487	ENCSR104CCB	Intestine	ENCODE	H3K4me1	59
SRR10837488	ENCSR104CCB	Intestine	ENCODE	H3K4me1	59
SRR5832699	ENCSR150YAU	Intestine	ENCODE	H3K4me1	59
SRR5832700	ENCSR150YAU	Intestine	ENCODE	H3K4me1	59
SRR5832701	ENCSR150YAU	Intestine	ENCODE	H3K4me1	59
SRR5832702	ENCSR150YAU	Intestine	ENCODE	H3K4me1	59
SRR10837555	ENCSR172LVU	Intestine	ENCODE	H3K4me1	59
SRR10837556	ENCSR172LVU	Intestine	ENCODE	H3K4me1	59
SRR10837557	ENCSR172LVU	Intestine	ENCODE	H3K4me1	59
SRR10837558	ENCSR172LVU	Intestine	ENCODE	H3K4me1	59
SRR10388584	ENCSR181HTE	Intestine	ENCODE	H3K4me1	59
SRR10388585	ENCSR181HTE	Intestine	ENCODE	H3K4me1	59
SRR10388586	ENCSR181HTE	Intestine	ENCODE	H3K4me1	59
SRR10388587	ENCSR181HTE	Intestine	ENCODE	H3K4me1	59
SRR5832686	ENCSR208QRN	Intestine	ENCODE	H3K4me1	59
SRR5832687	ENCSR208QRN	Intestine	ENCODE	H3K4me1	59
SRR14637727	ENCSR249IKQ	Intestine	ENCODE	H3K4me1	59
SRR14637728	ENCSR249IKQ	Intestine	ENCODE	H3K4me1	59
SRR14637729	ENCSR249IKQ	Intestine	ENCODE	H3K4me1	59
SRR14637730	ENCSR249IKQ	Intestine	ENCODE	H3K4me1	59
SRR5832778	ENCSR268ZCF	Intestine	ENCODE	H3K4me1	59
SRR5832779	ENCSR268ZCF	Intestine	ENCODE	H3K4me1	59
SRR10837690	ENCSR277SUG	Intestine	ENCODE	H3K4me1	59
SRR10837691	ENCSR277SUG	Intestine	ENCODE	H3K4me1	59
SRR10837692	ENCSR277SUG	Intestine	ENCODE	H3K4me1	59
SRR10837693	ENCSR277SUG	Intestine	ENCODE	H3K4me1	59
SRR16811285	ENCSR313DUH	Intestine	ENCODE	H3K4me1	59
SRR16811286	ENCSR313DUH	Intestine	ENCODE	H3K4me1	59
SRR16811287	ENCSR313DUH	Intestine	ENCODE	H3K4me1	59
SRR16811288	ENCSR313DUH	Intestine	ENCODE	H3K4me1	59
SRR16811289	ENCSR313DUH	Intestine	ENCODE	H3K4me1	59
SRR16811290	ENCSR313DUH	Intestine	ENCODE	H3K4me1	59
SRR16811291	ENCSR313DUH	Intestine	ENCODE	H3K4me1	59
SRR16811292	ENCSR313DUH	Intestine	ENCODE	H3K4me1	59
SRR10837717	ENCSR315EZG	Intestine	ENCODE	H3K4me1	59
SRR10837718	ENCSR315EZG	Intestine	ENCODE	H3K4me1	59
SRR10837719	ENCSR315EZG	Intestine	ENCODE	H3K4me1	59
SRR10837720	ENCSR315EZG	Intestine	ENCODE	H3K4me1	59
SRR10837725	ENCSR315EZG	Intestine	ENCODE	H3K4me1	59
SRR10837726	ENCSR315EZG	Intestine	ENCODE	H3K4me1	59
SRR10837727	ENCSR315EZG	Intestine	ENCODE	H3K4me1	59
SRR10837728	ENCSR315EZG	Intestine	ENCODE	H3K4me1	59
SRR10837755	ENCSR333HMT	Intestine	ENCODE	H3K4me1	59
SRR10837756	ENCSR333HMT	Intestine	ENCODE	H3K4me1	59
SRR10837757	ENCSR333HMT	Intestine	ENCODE	H3K4me1	59
SRR10837758	ENCSR333HMT	Intestine	ENCODE	H3K4me1	59
SRR10837759	ENCSR333HMT	Intestine	ENCODE	H3K4me1	59
SRR10837760	ENCSR333HMT	Intestine	ENCODE	H3K4me1	59
SRR16808901	ENCSR340ARM	Intestine	ENCODE	H3K4me1	59
SRR16808902	ENCSR340ARM	Intestine	ENCODE	H3K4me1	59
SRR16808903	ENCSR340ARM	Intestine	ENCODE	H3K4me1	59
SRR16808904	ENCSR340ARM	Intestine	ENCODE	H3K4me1	59
SRR16808905	ENCSR340ARM	Intestine	ENCODE	H3K4me1	59
SRR16808906	ENCSR340ARM	Intestine	ENCODE	H3K4me1	59
SRR16808907	ENCSR340ARM	Intestine	ENCODE	H3K4me1	59
SRR16808908	ENCSR340ARM	Intestine	ENCODE	H3K4me1	59
SRR10837796	ENCSR343NWC	Intestine	ENCODE	H3K4me1	59
SRR10837797	ENCSR343NWC	Intestine	ENCODE	H3K4me1	59
SRR10837798	ENCSR343NWC	Intestine	ENCODE	H3K4me1	59
SRR10837799	ENCSR343NWC	Intestine	ENCODE	H3K4me1	59
SRR10837800	ENCSR343NWC	Intestine	ENCODE	H3K4me1	59
SRR10837801	ENCSR343NWC	Intestine	ENCODE	H3K4me1	59
SRR10837802	ENCSR343NWC	Intestine	ENCODE	H3K4me1	59
SRR10388703	ENCSR349GPJ	Intestine	ENCODE	H3K4me1	59
SRR10388704	ENCSR349GPJ	Intestine	ENCODE	H3K4me1	59
SRR10388705	ENCSR349GPJ	Intestine	ENCODE	H3K4me1	59
SRR10388706	ENCSR349GPJ	Intestine	ENCODE	H3K4me1	59
SRR5833264	ENCSR363CJF	Intestine	ENCODE	H3K4me1	59
SRR5833265	ENCSR363CJF	Intestine	ENCODE	H3K4me1	59
SRR10837864	ENCSR413CHO	Intestine	ENCODE	H3K4me1	59
SRR10837865	ENCSR413CHO	Intestine	ENCODE	H3K4me1	59
SRR10837866	ENCSR413CHO	Intestine	ENCODE	H3K4me1	59
SRR10837867	ENCSR413CHO	Intestine	ENCODE	H3K4me1	59
SRR10837868	ENCSR413CHO	Intestine	ENCODE	H3K4me1	59
SRR10837869	ENCSR413CHO	Intestine	ENCODE	H3K4me1	59
SRR10837871	ENCSR413CHO	Intestine	ENCODE	H3K4me1	59
SRR10837872	ENCSR413CHO	Intestine	ENCODE	H3K4me1	59
SRR10837873	ENCSR413CHO	Intestine	ENCODE	H3K4me1	59
SRR10388836	ENCSR416ZMW	Intestine	ENCODE	H3K4me1	59
SRR10388837	ENCSR416ZMW	Intestine	ENCODE	H3K4me1	59
SRR10388838	ENCSR416ZMW	Intestine	ENCODE	H3K4me1	59
SRR10388839	ENCSR416ZMW	Intestine	ENCODE	H3K4me1	59
SRR10388870	ENCSR440PMP	Intestine	ENCODE	H3K4me1	59
SRR10388871	ENCSR440PMP	Intestine	ENCODE	H3K4me1	59
SRR10388872	ENCSR440PMP	Intestine	ENCODE	H3K4me1	59
SRR10388873	ENCSR440PMP	Intestine	ENCODE	H3K4me1	59
SRR13804746	ENCSR482OKN	Intestine	ENCODE	H3K4me1	59
SRR13804747	ENCSR482OKN	Intestine	ENCODE	H3K4me1	59
SRR13804748	ENCSR482OKN	Intestine	ENCODE	H3K4me1	59
SRR13804749	ENCSR482OKN	Intestine	ENCODE	H3K4me1	59
SRR13804750	ENCSR482OKN	Intestine	ENCODE	H3K4me1	59
SRR13804751	ENCSR482OKN	Intestine	ENCODE	H3K4me1	59
SRR13804752	ENCSR482OKN	Intestine	ENCODE	H3K4me1	59
SRR13804753	ENCSR482OKN	Intestine	ENCODE	H3K4me1	59
SRR13804754	ENCSR482OKN	Intestine	ENCODE	H3K4me1	59
SRR13804755	ENCSR482OKN	Intestine	ENCODE	H3K4me1	59
SRR13804756	ENCSR482OKN	Intestine	ENCODE	H3K4me1	59
SRR13804757	ENCSR482OKN	Intestine	ENCODE	H3K4me1	59
SRR13804758	ENCSR482OKN	Intestine	ENCODE	H3K4me1	59
SRR13804759	ENCSR482OKN	Intestine	ENCODE	H3K4me1	59
SRR10837937	ENCSR488YXS	Intestine	ENCODE	H3K4me1	59
SRR10837938	ENCSR488YXS	Intestine	ENCODE	H3K4me1	59
SRR10837939	ENCSR488YXS	Intestine	ENCODE	H3K4me1	59
SRR10837940	ENCSR488YXS	Intestine	ENCODE	H3K4me1	59
SRR10837941	ENCSR488YXS	Intestine	ENCODE	H3K4me1	59
SRR10837942	ENCSR488YXS	Intestine	ENCODE	H3K4me1	59
SRR10837943	ENCSR488YXS	Intestine	ENCODE	H3K4me1	59
SRR10837944	ENCSR488YXS	Intestine	ENCODE	H3K4me1	59
SRR10837945	ENCSR488YXS	Intestine	ENCODE	H3K4me1	59
SRR10837946	ENCSR488YXS	Intestine	ENCODE	H3K4me1	59
SRR13804795	ENCSR491FDG	Intestine	ENCODE	H3K4me1	59
SRR13804796	ENCSR491FDG	Intestine	ENCODE	H3K4me1	59
SRR13804797	ENCSR491FDG	Intestine	ENCODE	H3K4me1	59
SRR13804798	ENCSR491FDG	Intestine	ENCODE	H3K4me1	59
SRR13804799	ENCSR491FDG	Intestine	ENCODE	H3K4me1	59
SRR13804800	ENCSR491FDG	Intestine	ENCODE	H3K4me1	59
SRR16811428	ENCSR498LHL	Intestine	ENCODE	H3K4me1	59
SRR16811429	ENCSR498LHL	Intestine	ENCODE	H3K4me1	59
SRR16811430	ENCSR498LHL	Intestine	ENCODE	H3K4me1	59
SRR16811431	ENCSR498LHL	Intestine	ENCODE	H3K4me1	59
SRR16811432	ENCSR498LHL	Intestine	ENCODE	H3K4me1	59
SRR16811433	ENCSR498LHL	Intestine	ENCODE	H3K4me1	59
SRR16811434	ENCSR498LHL	Intestine	ENCODE	H3K4me1	59
SRR16811435	ENCSR498LHL	Intestine	ENCODE	H3K4me1	59
SRR10837961	ENCSR500QVK	Intestine	ENCODE	H3K4me1	59
SRR10837962	ENCSR500QVK	Intestine	ENCODE	H3K4me1	59
SRR10837963	ENCSR500QVK	Intestine	ENCODE	H3K4me1	59
SRR10837964	ENCSR500QVK	Intestine	ENCODE	H3K4me1	59
SRR10837965	ENCSR500QVK	Intestine	ENCODE	H3K4me1	59
SRR10837966	ENCSR500QVK	Intestine	ENCODE	H3K4me1	59
SRR10837967	ENCSR500QVK	Intestine	ENCODE	H3K4me1	59
SRR10837968	ENCSR500QVK	Intestine	ENCODE	H3K4me1	59
SRR10837969	ENCSR500QVK	Intestine	ENCODE	H3K4me1	59
SRR10837970	ENCSR500QVK	Intestine	ENCODE	H3K4me1	59
SRR10837993	ENCSR516QFO	Intestine	ENCODE	H3K4me1	59
SRR10837994	ENCSR516QFO	Intestine	ENCODE	H3K4me1	59
SRR10837995	ENCSR516QFO	Intestine	ENCODE	H3K4me1	59
SRR10837996	ENCSR516QFO	Intestine	ENCODE	H3K4me1	59
SRR10837997	ENCSR516QFO	Intestine	ENCODE	H3K4me1	59
SRR10837998	ENCSR516QFO	Intestine	ENCODE	H3K4me1	59
SRR10837999	ENCSR516QFO	Intestine	ENCODE	H3K4me1	59
SRR10838000	ENCSR516QFO	Intestine	ENCODE	H3K4me1	59
SRR10838001	ENCSR516QFO	Intestine	ENCODE	H3K4me1	59
SRR10838002	ENCSR516QFO	Intestine	ENCODE	H3K4me1	59
SRR10838003	ENCSR516QFO	Intestine	ENCODE	H3K4me1	59
SRR10838004	ENCSR516QFO	Intestine	ENCODE	H3K4me1	59
SRR10838005	ENCSR516QFO	Intestine	ENCODE	H3K4me1	59
SRR10838006	ENCSR516QFO	Intestine	ENCODE	H3K4me1	59
SRR16811706	ENCSR525HKY	Intestine	ENCODE	H3K4me1	59
SRR16811707	ENCSR525HKY	Intestine	ENCODE	H3K4me1	59
SRR16811708	ENCSR525HKY	Intestine	ENCODE	H3K4me1	59
SRR16811709	ENCSR525HKY	Intestine	ENCODE	H3K4me1	59
SRR16811710	ENCSR525HKY	Intestine	ENCODE	H3K4me1	59
SRR16811711	ENCSR525HKY	Intestine	ENCODE	H3K4me1	59
SRR16811712	ENCSR525HKY	Intestine	ENCODE	H3K4me1	59
SRR16811713	ENCSR525HKY	Intestine	ENCODE	H3K4me1	59
SRR10838027	ENCSR557OWY	Intestine	ENCODE	H3K4me1	59
SRR10838028	ENCSR557OWY	Intestine	ENCODE	H3K4me1	59
SRR10838029	ENCSR557OWY	Intestine	ENCODE	H3K4me1	59
SRR10838030	ENCSR557OWY	Intestine	ENCODE	H3K4me1	59
SRR16813513	ENCSR574USP	Intestine	ENCODE	H3K4me1	59
SRR16813514	ENCSR574USP	Intestine	ENCODE	H3K4me1	59
SRR16813515	ENCSR574USP	Intestine	ENCODE	H3K4me1	59
SRR16813516	ENCSR574USP	Intestine	ENCODE	H3K4me1	59
SRR16813517	ENCSR574USP	Intestine	ENCODE	H3K4me1	59
SRR16813518	ENCSR574USP	Intestine	ENCODE	H3K4me1	59
SRR16813519	ENCSR574USP	Intestine	ENCODE	H3K4me1	59
SRR16813520	ENCSR574USP	Intestine	ENCODE	H3K4me1	59
SRR16811590	ENCSR585FIP	Intestine	ENCODE	H3K4me1	59
SRR16811591	ENCSR585FIP	Intestine	ENCODE	H3K4me1	59
SRR16811592	ENCSR585FIP	Intestine	ENCODE	H3K4me1	59
SRR16811593	ENCSR585FIP	Intestine	ENCODE	H3K4me1	59
SRR16811594	ENCSR585FIP	Intestine	ENCODE	H3K4me1	59
SRR16811595	ENCSR585FIP	Intestine	ENCODE	H3K4me1	59
SRR16811596	ENCSR585FIP	Intestine	ENCODE	H3K4me1	59
SRR16811597	ENCSR585FIP	Intestine	ENCODE	H3K4me1	59
SRR13804622	ENCSR604QMH	Intestine	ENCODE	H3K4me1	59
SRR13804623	ENCSR604QMH	Intestine	ENCODE	H3K4me1	59
SRR13804624	ENCSR604QMH	Intestine	ENCODE	H3K4me1	59
SRR13804625	ENCSR604QMH	Intestine	ENCODE	H3K4me1	59
SRR13804626	ENCSR604QMH	Intestine	ENCODE	H3K4me1	59
SRR13804627	ENCSR604QMH	Intestine	ENCODE	H3K4me1	59
SRR13804628	ENCSR604QMH	Intestine	ENCODE	H3K4me1	59
SRR13804629	ENCSR604QMH	Intestine	ENCODE	H3K4me1	59
SRR13804630	ENCSR604QMH	Intestine	ENCODE	H3K4me1	59
SRR13804631	ENCSR604QMH	Intestine	ENCODE	H3K4me1	59
SRR13804632	ENCSR604QMH	Intestine	ENCODE	H3K4me1	59
SRR13804633	ENCSR604QMH	Intestine	ENCODE	H3K4me1	59
SRR5832908	ENCSR621BZD	Intestine	ENCODE	H3K4me1	59
SRR5832909	ENCSR621BZD	Intestine	ENCODE	H3K4me1	59
SRR5832910	ENCSR621BZD	Intestine	ENCODE	H3K4me1	59
SRR5832911	ENCSR621BZD	Intestine	ENCODE	H3K4me1	59
SRR5832912	ENCSR621BZD	Intestine	ENCODE	H3K4me1	59
SRR5832913	ENCSR621BZD	Intestine	ENCODE	H3K4me1	59
SRR10388522	ENCSR632SLJ	Intestine	ENCODE	H3K4me1	59
SRR10388523	ENCSR632SLJ	Intestine	ENCODE	H3K4me1	59
SRR10388524	ENCSR632SLJ	Intestine	ENCODE	H3K4me1	59
SRR10388525	ENCSR632SLJ	Intestine	ENCODE	H3K4me1	59
SRR10838161	ENCSR640XRV	Intestine	ENCODE	H3K4me1	59
SRR10838162	ENCSR640XRV	Intestine	ENCODE	H3K4me1	59
SRR10838163	ENCSR640XRV	Intestine	ENCODE	H3K4me1	59
SRR10838164	ENCSR640XRV	Intestine	ENCODE	H3K4me1	59
SRR10838165	ENCSR640XRV	Intestine	ENCODE	H3K4me1	59
SRR10838166	ENCSR640XRV	Intestine	ENCODE	H3K4me1	59
SRR10838167	ENCSR640XRV	Intestine	ENCODE	H3K4me1	59
SRR10838168	ENCSR640XRV	Intestine	ENCODE	H3K4me1	59
SRR10838169	ENCSR640XRV	Intestine	ENCODE	H3K4me1	59
SRR10838170	ENCSR640XRV	Intestine	ENCODE	H3K4me1	59
SRR10838171	ENCSR640XRV	Intestine	ENCODE	H3K4me1	59
SRR10838172	ENCSR640XRV	Intestine	ENCODE	H3K4me1	59
SRR10838173	ENCSR640XRV	Intestine	ENCODE	H3K4me1	59
SRR10838174	ENCSR640XRV	Intestine	ENCODE	H3K4me1	59
SRR10838175	ENCSR641SDI	Intestine	ENCODE	H3K4me1	59
SRR10838176	ENCSR641SDI	Intestine	ENCODE	H3K4me1	59
SRR10838177	ENCSR641SDI	Intestine	ENCODE	H3K4me1	59
SRR10838178	ENCSR641SDI	Intestine	ENCODE	H3K4me1	59
SRR10838183	ENCSR643KID	Intestine	ENCODE	H3K4me1	59
SRR10838184	ENCSR643KID	Intestine	ENCODE	H3K4me1	59
SRR10838185	ENCSR643KID	Intestine	ENCODE	H3K4me1	59
SRR10838186	ENCSR643KID	Intestine	ENCODE	H3K4me1	59
SRR10838187	ENCSR643KID	Intestine	ENCODE	H3K4me1	59
SRR10838188	ENCSR643KID	Intestine	ENCODE	H3K4me1	59
SRR10838189	ENCSR643KID	Intestine	ENCODE	H3K4me1	59
SRR10838190	ENCSR643KID	Intestine	ENCODE	H3K4me1	59
SRR10838191	ENCSR643KID	Intestine	ENCODE	H3K4me1	59
SRR10838192	ENCSR643KID	Intestine	ENCODE	H3K4me1	59
SRR10838193	ENCSR643KID	Intestine	ENCODE	H3K4me1	59
SRR10838194	ENCSR643KID	Intestine	ENCODE	H3K4me1	59
SRR10838195	ENCSR643KID	Intestine	ENCODE	H3K4me1	59
SRR10838196	ENCSR643KID	Intestine	ENCODE	H3K4me1	59
SRR10388536	ENCSR654KVJ	Intestine	ENCODE	H3K4me1	59
SRR10388537	ENCSR654KVJ	Intestine	ENCODE	H3K4me1	59
SRR10388538	ENCSR654KVJ	Intestine	ENCODE	H3K4me1	59
SRR10388539	ENCSR654KVJ	Intestine	ENCODE	H3K4me1	59
SRR10388540	ENCSR667SCY	Intestine	ENCODE	H3K4me1	59
SRR10388541	ENCSR667SCY	Intestine	ENCODE	H3K4me1	59
SRR10388542	ENCSR667SCY	Intestine	ENCODE	H3K4me1	59
SRR10388543	ENCSR667SCY	Intestine	ENCODE	H3K4me1	59
SRR5832937	ENCSR682GOI	Intestine	ENCODE	H3K4me1	59
SRR5832938	ENCSR682GOI	Intestine	ENCODE	H3K4me1	59
SRR10838235	ENCSR684EPX	Intestine	ENCODE	H3K4me1	59
SRR10838236	ENCSR684EPX	Intestine	ENCODE	H3K4me1	59
SRR10838237	ENCSR684EPX	Intestine	ENCODE	H3K4me1	59
SRR10838238	ENCSR684EPX	Intestine	ENCODE	H3K4me1	59
SRR10838319	ENCSR718LSM	Intestine	ENCODE	H3K4me1	59
SRR10838320	ENCSR718LSM	Intestine	ENCODE	H3K4me1	59
SRR10838321	ENCSR718LSM	Intestine	ENCODE	H3K4me1	59
SRR10838322	ENCSR718LSM	Intestine	ENCODE	H3K4me1	59
SRR10838323	ENCSR718LSM	Intestine	ENCODE	H3K4me1	59
SRR10838324	ENCSR718LSM	Intestine	ENCODE	H3K4me1	59
SRR10388634	ENCSR734ZTQ	Intestine	ENCODE	H3K4me1	59
SRR10388635	ENCSR734ZTQ	Intestine	ENCODE	H3K4me1	59
SRR10388636	ENCSR734ZTQ	Intestine	ENCODE	H3K4me1	59
SRR10388637	ENCSR734ZTQ	Intestine	ENCODE	H3K4me1	59
SRR10388638	ENCSR734ZTQ	Intestine	ENCODE	H3K4me1	59
SRR10388639	ENCSR734ZTQ	Intestine	ENCODE	H3K4me1	59
SRR10838337	ENCSR735VKO	Intestine	ENCODE	H3K4me1	59
SRR10838338	ENCSR735VKO	Intestine	ENCODE	H3K4me1	59
SRR10838339	ENCSR735VKO	Intestine	ENCODE	H3K4me1	59
SRR10838340	ENCSR735VKO	Intestine	ENCODE	H3K4me1	59
SRR10838345	ENCSR749ABB	Intestine	ENCODE	H3K4me1	59
SRR10838346	ENCSR749ABB	Intestine	ENCODE	H3K4me1	59
SRR10838347	ENCSR749ABB	Intestine	ENCODE	H3K4me1	59
SRR10838348	ENCSR749ABB	Intestine	ENCODE	H3K4me1	59
SRR10838349	ENCSR749ABB	Intestine	ENCODE	H3K4me1	59
SRR10838350	ENCSR749ABB	Intestine	ENCODE	H3K4me1	59
SRR10838351	ENCSR749ABB	Intestine	ENCODE	H3K4me1	59
SRR10838352	ENCSR749ABB	Intestine	ENCODE	H3K4me1	59
SRR10838353	ENCSR749ABB	Intestine	ENCODE	H3K4me1	59
SRR10838354	ENCSR749ABB	Intestine	ENCODE	H3K4me1	59
SRR10838355	ENCSR749ABB	Intestine	ENCODE	H3K4me1	59
SRR10838356	ENCSR749ABB	Intestine	ENCODE	H3K4me1	59
SRR10838357	ENCSR749ABB	Intestine	ENCODE	H3K4me1	59
SRR10838358	ENCSR749ABB	Intestine	ENCODE	H3K4me1	59
SRR10838374	ENCSR758KRK	Intestine	ENCODE	H3K4me1	59
SRR10838375	ENCSR758KRK	Intestine	ENCODE	H3K4me1	59
SRR10838376	ENCSR758KRK	Intestine	ENCODE	H3K4me1	59
SRR10838377	ENCSR758KRK	Intestine	ENCODE	H3K4me1	59
SRR10838406	ENCSR774NRD	Intestine	ENCODE	H3K4me1	59
SRR10838407	ENCSR774NRD	Intestine	ENCODE	H3K4me1	59
SRR10838408	ENCSR774NRD	Intestine	ENCODE	H3K4me1	59
SRR10838409	ENCSR774NRD	Intestine	ENCODE	H3K4me1	59
SRR10838410	ENCSR775LGE	Intestine	ENCODE	H3K4me1	59
SRR10838411	ENCSR775LGE	Intestine	ENCODE	H3K4me1	59
SRR10838412	ENCSR775LGE	Intestine	ENCODE	H3K4me1	59
SRR10838413	ENCSR775LGE	Intestine	ENCODE	H3K4me1	59
SRR10838414	ENCSR775LGE	Intestine	ENCODE	H3K4me1	59
SRR10838415	ENCSR775LGE	Intestine	ENCODE	H3K4me1	59
SRR5833000	ENCSR791LZY	Intestine	ENCODE	H3K4me1	59
SRR5833001	ENCSR791LZY	Intestine	ENCODE	H3K4me1	59
SRR10838445	ENCSR792EDG	Intestine	ENCODE	H3K4me1	59
SRR10838446	ENCSR792EDG	Intestine	ENCODE	H3K4me1	59
SRR10838447	ENCSR792EDG	Intestine	ENCODE	H3K4me1	59
SRR10838448	ENCSR792EDG	Intestine	ENCODE	H3K4me1	59
SRR10838449	ENCSR792EDG	Intestine	ENCODE	H3K4me1	59
SRR10838450	ENCSR792EDG	Intestine	ENCODE	H3K4me1	59
SRR10838452	ENCSR792VLP	Intestine	ENCODE	H3K4me1	59
SRR10838453	ENCSR792VLP	Intestine	ENCODE	H3K4me1	59
SRR10838454	ENCSR792VLP	Intestine	ENCODE	H3K4me1	59
SRR10838455	ENCSR792VLP	Intestine	ENCODE	H3K4me1	59
SRR10838456	ENCSR792VLP	Intestine	ENCODE	H3K4me1	59
SRR10838457	ENCSR792VLP	Intestine	ENCODE	H3K4me1	59
SRR10838458	ENCSR792VLP	Intestine	ENCODE	H3K4me1	59
SRR10838460	ENCSR792VLP	Intestine	ENCODE	H3K4me1	59
SRR10838461	ENCSR792VLP	Intestine	ENCODE	H3K4me1	59
SRR10838462	ENCSR792VLP	Intestine	ENCODE	H3K4me1	59
SRR10838463	ENCSR792VLP	Intestine	ENCODE	H3K4me1	59
SRR13804010	ENCSR793IKH	Intestine	ENCODE	H3K4me1	59
SRR13804011	ENCSR793IKH	Intestine	ENCODE	H3K4me1	59
SRR13804012	ENCSR793IKH	Intestine	ENCODE	H3K4me1	59
SRR13804013	ENCSR793IKH	Intestine	ENCODE	H3K4me1	59
SRR13804014	ENCSR793IKH	Intestine	ENCODE	H3K4me1	59
SRR13804015	ENCSR793IKH	Intestine	ENCODE	H3K4me1	59
SRR10388729	ENCSR807XUB	Intestine	ENCODE	H3K4me1	59
SRR10388730	ENCSR807XUB	Intestine	ENCODE	H3K4me1	59
SRR10388731	ENCSR807XUB	Intestine	ENCODE	H3K4me1	59
SRR10388732	ENCSR807XUB	Intestine	ENCODE	H3K4me1	59
SRR5833109	ENCSR812POE	Intestine	ENCODE	H3K4me1	59
SRR5833110	ENCSR812POE	Intestine	ENCODE	H3K4me1	59
SRR10838499	ENCSR813ZEY	Intestine	ENCODE	H3K4me1	59
SRR10838500	ENCSR813ZEY	Intestine	ENCODE	H3K4me1	59
SRR10838501	ENCSR813ZEY	Intestine	ENCODE	H3K4me1	59
SRR10838502	ENCSR813ZEY	Intestine	ENCODE	H3K4me1	59
SRR10838503	ENCSR813ZEY	Intestine	ENCODE	H3K4me1	59
SRR10838504	ENCSR813ZEY	Intestine	ENCODE	H3K4me1	59
SRR10838505	ENCSR813ZEY	Intestine	ENCODE	H3K4me1	59
SRR10838506	ENCSR813ZEY	Intestine	ENCODE	H3K4me1	59
SRR10838507	ENCSR813ZEY	Intestine	ENCODE	H3K4me1	59
SRR10838508	ENCSR813ZEY	Intestine	ENCODE	H3K4me1	59
SRR10838509	ENCSR813ZEY	Intestine	ENCODE	H3K4me1	59
SRR10838510	ENCSR813ZEY	Intestine	ENCODE	H3K4me1	59
SRR5833018	ENCSR837SGJ	Intestine	ENCODE	H3K4me1	59
SRR5833019	ENCSR837SGJ	Intestine	ENCODE	H3K4me1	59
SRR5833026	ENCSR840VWD	Intestine	ENCODE	H3K4me1	59
SRR5833027	ENCSR840VWD	Intestine	ENCODE	H3K4me1	59
SRR5833028	ENCSR840VWD	Intestine	ENCODE	H3K4me1	59
SRR5833029	ENCSR840VWD	Intestine	ENCODE	H3K4me1	59
SRR10838534	ENCSR860GPM	Intestine	ENCODE	H3K4me1	59
SRR10838535	ENCSR860GPM	Intestine	ENCODE	H3K4me1	59
SRR10838536	ENCSR860GPM	Intestine	ENCODE	H3K4me1	59
SRR10838537	ENCSR860GPM	Intestine	ENCODE	H3K4me1	59
SRR16813778	ENCSR869XBX	Intestine	ENCODE	H3K4me1	59
SRR16813779	ENCSR869XBX	Intestine	ENCODE	H3K4me1	59
SRR16813780	ENCSR869XBX	Intestine	ENCODE	H3K4me1	59
SRR16813781	ENCSR869XBX	Intestine	ENCODE	H3K4me1	59
SRR16813782	ENCSR869XBX	Intestine	ENCODE	H3K4me1	59
SRR16813783	ENCSR869XBX	Intestine	ENCODE	H3K4me1	59
SRR16813784	ENCSR869XBX	Intestine	ENCODE	H3K4me1	59
SRR16813785	ENCSR869XBX	Intestine	ENCODE	H3K4me1	59
SRR10838538	ENCSR874HIG	Intestine	ENCODE	H3K4me1	59
SRR10838539	ENCSR874HIG	Intestine	ENCODE	H3K4me1	59
SRR10838540	ENCSR874HIG	Intestine	ENCODE	H3K4me1	59
SRR10838541	ENCSR874HIG	Intestine	ENCODE	H3K4me1	59
SRR5339502	ENCSR878KIY	Intestine	ENCODE	H3K4me1	59
SRR5339503	ENCSR878KIY	Intestine	ENCODE	H3K4me1	59
SRR5339504	ENCSR878KIY	Intestine	ENCODE	H3K4me1	59
SRR5339505	ENCSR878KIY	Intestine	ENCODE	H3K4me1	59
SRR5339506	ENCSR878KIY	Intestine	ENCODE	H3K4me1	59
SRR5339507	ENCSR878KIY	Intestine	ENCODE	H3K4me1	59
SRR5833062	ENCSR900UIP	Intestine	ENCODE	H3K4me1	59
SRR5833063	ENCSR900UIP	Intestine	ENCODE	H3K4me1	59
SRR10838560	ENCSR912XAL	Intestine	ENCODE	H3K4me1	59
SRR10838561	ENCSR912XAL	Intestine	ENCODE	H3K4me1	59
SRR10838562	ENCSR912XAL	Intestine	ENCODE	H3K4me1	59
SRR10838563	ENCSR912XAL	Intestine	ENCODE	H3K4me1	59
SRR10838564	ENCSR912XAL	Intestine	ENCODE	H3K4me1	59
SRR10838565	ENCSR912XAL	Intestine	ENCODE	H3K4me1	59
SRR10838574	ENCSR927PLE	Intestine	ENCODE	H3K4me1	59
SRR10838575	ENCSR927PLE	Intestine	ENCODE	H3K4me1	59
SRR10838576	ENCSR927PLE	Intestine	ENCODE	H3K4me1	59
SRR10838577	ENCSR927PLE	Intestine	ENCODE	H3K4me1	59
SRR10838578	ENCSR927PLE	Intestine	ENCODE	H3K4me1	59
SRR10838579	ENCSR927PLE	Intestine	ENCODE	H3K4me1	59
SRR5833166	ENCSR933BVL	Intestine	ENCODE	H3K4me1	59
SRR5833167	ENCSR933BVL	Intestine	ENCODE	H3K4me1	59
SRR10838580	ENCSR937EVN	Intestine	ENCODE	H3K4me1	59
SRR10838581	ENCSR937EVN	Intestine	ENCODE	H3K4me1	59
SRR10838582	ENCSR937EVN	Intestine	ENCODE	H3K4me1	59
SRR10838583	ENCSR937EVN	Intestine	ENCODE	H3K4me1	59
SRR10388945	ENCSR960AAL	Intestine	ENCODE	H3K4me1	59
SRR10388946	ENCSR960AAL	Intestine	ENCODE	H3K4me1	59
SRR10388947	ENCSR960AAL	Intestine	ENCODE	H3K4me1	59
SRR10388948	ENCSR960AAL	Intestine	ENCODE	H3K4me1	59
SRR5833192	ENCSR982PLJ	Intestine	ENCODE	H3K4me1	59
SRR5833193	ENCSR982PLJ	Intestine	ENCODE	H3K4me1	59
SRR13804728	ENCSR988QEK	Intestine	ENCODE	H3K4me1	59
SRR13804729	ENCSR988QEK	Intestine	ENCODE	H3K4me1	59
SRR13804730	ENCSR988QEK	Intestine	ENCODE	H3K4me1	59
SRR13804731	ENCSR988QEK	Intestine	ENCODE	H3K4me1	59
SRR10838635	ENCSR998QKF	Intestine	ENCODE	H3K4me1	59
SRR10838636	ENCSR998QKF	Intestine	ENCODE	H3K4me1	59
SRR10838637	ENCSR998QKF	Intestine	ENCODE	H3K4me1	59
SRR10838638	ENCSR998QKF	Intestine	ENCODE	H3K4me1	59
SRR10838639	ENCSR998QKF	Intestine	ENCODE	H3K4me1	59
SRR10838640	ENCSR998QKF	Intestine	ENCODE	H3K4me1	59

## Sheet: Spleen
ACCESSION_ID	EXPERIMENT_ID	TISSUE	DATABASE	HISTONE_MOD	AGE
ENCFF758SRN	ENCSR436JNB	Spleen	ENCODE	H3K27ac	61
ENCFF689COG	ENCSR436JNB	Spleen	ENCODE	H3K27ac	61
ENCFF317IDE	ENCSR436JNB	Spleen	ENCODE	H3K27ac	61
ENCFF010GVM	ENCSR436JNB	Spleen	ENCODE	H3K27ac	61
ENCFF901VRJ	ENCSR436JNB	Spleen	ENCODE	H3K27ac	61
ENCFF091YBK	ENCSR436JNB	Spleen	ENCODE	H3K27ac	61
ENCFF742IFJ	ENCSR436JNB	Spleen	ENCODE	H3K27ac	61
ENCFF417BHH	ENCSR436JNB	Spleen	ENCODE	H3K27ac	61
ENCFF189GDS	ENCSR692WNL	Spleen	ENCODE	H3K4me1	61
ENCFF722BHP	ENCSR692WNL	Spleen	ENCODE	H3K4me1	61
ENCFF863JQE	ENCSR692WNL	Spleen	ENCODE	H3K4me1	61
ENCFF844WOG	ENCSR692WNL	Spleen	ENCODE	H3K4me1	61
ENCFF326ASR	ENCSR692WNL	Spleen	ENCODE	H3K4me1	61
ENCFF829QBL	ENCSR692WNL	Spleen	ENCODE	H3K4me1	61
ENCFF183QSJ	ENCSR692WNL	Spleen	ENCODE	H3K4me1	61
ENCFF371QGN	ENCSR692WNL	Spleen	ENCODE	H3K4me1	61
ENCFF549RQR	ENCSR826MTK	Spleen	ENCODE	H3K27me3	51
ENCFF151ODW	ENCSR826MTK	Spleen	ENCODE	H3K27me3	51
ENCFF334CIE	ENCSR826MTK	Spleen	ENCODE	H3K27me3	51
ENCFF978HAZ	ENCSR826MTK	Spleen	ENCODE	H3K27me3	51
ENCFF219DGE	ENCSR826MTK	Spleen	ENCODE	H3K27me3	51
ENCFF126BKI	ENCSR826MTK	Spleen	ENCODE	H3K27me3	51
ENCFF863MUO	ENCSR826MTK	Spleen	ENCODE	H3K27me3	51
ENCFF142OPQ	ENCSR826MTK	Spleen	ENCODE	H3K27me3	51
ENCFF549MFI	ENCSR826MTK	Spleen	ENCODE	H3K27me3	51
ENCFF053CAA	ENCSR826MTK	Spleen	ENCODE	H3K27me3	51
ENCFF683LQV	ENCSR826MTK	Spleen	ENCODE	H3K27me3	51
ENCFF789ZEG	ENCSR826MTK	Spleen	ENCODE	H3K27me3	51
ENCFF191WLN	ENCSR826MTK	Spleen	ENCODE	H3K27me3	51
ENCFF890QKD	ENCSR826MTK	Spleen	ENCODE	H3K27me3	51
ENCFF923UGJ	ENCSR826MTK	Spleen	ENCODE	H3K27me3	51
ENCFF725AYE	ENCSR826MTK	Spleen	ENCODE	H3K27me3	51
ENCFF571XLG	ENCSR205APY	Spleen	ENCODE	H3K27me3	61
ENCFF575CSH	ENCSR205APY	Spleen	ENCODE	H3K27me3	61
ENCFF291TKP	ENCSR205APY	Spleen	ENCODE	H3K27me3	61
ENCFF186SOQ	ENCSR205APY	Spleen	ENCODE	H3K27me3	61
ENCFF851PKD	ENCSR205APY	Spleen	ENCODE	H3K27me3	61
ENCFF212GLV	ENCSR205APY	Spleen	ENCODE	H3K27me3	61
ENCFF025SWE	ENCSR205APY	Spleen	ENCODE	H3K27me3	61
ENCFF522JXA	ENCSR205APY	Spleen	ENCODE	H3K27me3	61
ENCFF217IJW	ENCSR593INW	Spleen	ENCODE	H3K27ac	54
ENCFF869PEP	ENCSR593INW	Spleen	ENCODE	H3K27ac	54
ENCFF758QZC	ENCSR593INW	Spleen	ENCODE	H3K27ac	54
ENCFF440LEQ	ENCSR593INW	Spleen	ENCODE	H3K27ac	54
ENCFF800EUJ	ENCSR593INW	Spleen	ENCODE	H3K27ac	54
ENCFF118GIP	ENCSR593INW	Spleen	ENCODE	H3K27ac	54
ENCFF753OIX	ENCSR593INW	Spleen	ENCODE	H3K27ac	54
ENCFF133JDR	ENCSR593INW	Spleen	ENCODE	H3K27ac	54
ENCFF420QFH	ENCSR593INW	Spleen	ENCODE	H3K27ac	54
ENCFF038GOC	ENCSR593INW	Spleen	ENCODE	H3K27ac	54
ENCFF707OJX	ENCSR593INW	Spleen	ENCODE	H3K27ac	54
ENCFF182FPX	ENCSR593INW	Spleen	ENCODE	H3K27ac	54
ENCFF472SZN	ENCSR593INW	Spleen	ENCODE	H3K27ac	54
ENCFF986ZAV	ENCSR593INW	Spleen	ENCODE	H3K27ac	54
ENCFF451NBT	ENCSR726HTS	Spleen	ENCODE	H3K27ac	53
ENCFF234GKO	ENCSR726HTS	Spleen	ENCODE	H3K27ac	53
ENCFF894ZNZ	ENCSR726HTS	Spleen	ENCODE	H3K27ac	53
ENCFF674BQL	ENCSR726HTS	Spleen	ENCODE	H3K27ac	53
ENCFF030XCQ	ENCSR726HTS	Spleen	ENCODE	H3K27ac	53
ENCFF132QCA	ENCSR726HTS	Spleen	ENCODE	H3K27ac	53
ENCFF574KIM	ENCSR726HTS	Spleen	ENCODE	H3K27ac	53
ENCFF007TBV	ENCSR726HTS	Spleen	ENCODE	H3K27ac	53
ENCFF954CEB	ENCSR726HTS	Spleen	ENCODE	H3K27ac	53
ENCFF547YCY	ENCSR726HTS	Spleen	ENCODE	H3K27ac	53
ENCFF824EOS	ENCSR726HTS	Spleen	ENCODE	H3K27ac	53
ENCFF793WPL	ENCSR726HTS	Spleen	ENCODE	H3K27ac	53
ENCFF023RKK	ENCSR726HTS	Spleen	ENCODE	H3K27ac	53
ENCFF069LYC	ENCSR726HTS	Spleen	ENCODE	H3K27ac	53
ENCFF200KNW	ENCSR787YHR	Spleen	ENCODE	H3K36me3	54
ENCFF268OZQ	ENCSR787YHR	Spleen	ENCODE	H3K36me3	54
ENCFF480GKG	ENCSR787YHR	Spleen	ENCODE	H3K36me3	54
ENCFF863WOR	ENCSR787YHR	Spleen	ENCODE	H3K36me3	54
ENCFF081CPD	ENCSR787YHR	Spleen	ENCODE	H3K36me3	54
ENCFF751IJU	ENCSR787YHR	Spleen	ENCODE	H3K36me3	54
ENCFF060MJQ	ENCSR787YHR	Spleen	ENCODE	H3K36me3	54
ENCFF952RFZ	ENCSR787YHR	Spleen	ENCODE	H3K36me3	54
ENCFF687XFT	ENCSR787YHR	Spleen	ENCODE	H3K36me3	54
ENCFF128KDM	ENCSR787YHR	Spleen	ENCODE	H3K36me3	54
ENCFF606ZDN	ENCSR787YHR	Spleen	ENCODE	H3K36me3	54
ENCFF376CQN	ENCSR787YHR	Spleen	ENCODE	H3K36me3	54
ENCFF490ZLM	ENCSR787YHR	Spleen	ENCODE	H3K36me3	54
ENCFF745NIO	ENCSR787YHR	Spleen	ENCODE	H3K36me3	54
ENCFF226KAM	ENCSR105URN	Spleen	ENCODE	H3K9me3	53
ENCFF931VOQ	ENCSR105URN	Spleen	ENCODE	H3K9me3	53
ENCFF247WRE	ENCSR105URN	Spleen	ENCODE	H3K9me3	53
ENCFF044RKK	ENCSR105URN	Spleen	ENCODE	H3K9me3	53
ENCFF888CWD	ENCSR105URN	Spleen	ENCODE	H3K9me3	53
ENCFF945IER	ENCSR105URN	Spleen	ENCODE	H3K9me3	53
ENCFF879OIR	ENCSR105URN	Spleen	ENCODE	H3K9me3	53
ENCFF654WAT	ENCSR105URN	Spleen	ENCODE	H3K9me3	53
ENCFF789JIH	ENCSR105URN	Spleen	ENCODE	H3K9me3	53
ENCFF240JBX	ENCSR105URN	Spleen	ENCODE	H3K9me3	53
ENCFF288EFV	ENCSR105URN	Spleen	ENCODE	H3K9me3	53
ENCFF396NDX	ENCSR105URN	Spleen	ENCODE	H3K9me3	53
ENCFF780FWB	ENCSR105URN	Spleen	ENCODE	H3K9me3	53
ENCFF974JUK	ENCSR105URN	Spleen	ENCODE	H3K9me3	53
ENCFF342AVB	ENCSR377ILM	Spleen	ENCODE	H3K4me3	54
ENCFF952RFQ	ENCSR377ILM	Spleen	ENCODE	H3K4me3	54
ENCFF093MOL	ENCSR377ILM	Spleen	ENCODE	H3K4me3	54
ENCFF298WNQ	ENCSR377ILM	Spleen	ENCODE	H3K4me3	54
ENCFF681BDD	ENCSR377ILM	Spleen	ENCODE	H3K4me3	54
ENCFF737FGD	ENCSR377ILM	Spleen	ENCODE	H3K4me3	54
ENCFF834IRG	ENCSR377ILM	Spleen	ENCODE	H3K4me3	54
ENCFF995DKO	ENCSR377ILM	Spleen	ENCODE	H3K4me3	54
ENCFF456JLJ	ENCSR377ILM	Spleen	ENCODE	H3K4me3	54
ENCFF328VTG	ENCSR377ILM	Spleen	ENCODE	H3K4me3	54
ENCFF436VXG	ENCSR377ILM	Spleen	ENCODE	H3K4me3	54
ENCFF857FAB	ENCSR377ILM	Spleen	ENCODE	H3K4me3	54
ENCFF564HYL	ENCSR377ILM	Spleen	ENCODE	H3K4me3	54
ENCFF347ADG	ENCSR377ILM	Spleen	ENCODE	H3K4me3	54
ENCFF438MDV	ENCSR635IRN	Spleen	ENCODE	H3K4me1	54
ENCFF995MQG	ENCSR635IRN	Spleen	ENCODE	H3K4me1	54
ENCFF103LJI	ENCSR635IRN	Spleen	ENCODE	H3K4me1	54
ENCFF615LJA	ENCSR635IRN	Spleen	ENCODE	H3K4me1	54
ENCFF975EAE	ENCSR635IRN	Spleen	ENCODE	H3K4me1	54
ENCFF320SWQ	ENCSR635IRN	Spleen	ENCODE	H3K4me1	54
ENCFF819ZOZ	ENCSR635IRN	Spleen	ENCODE	H3K4me1	54
ENCFF997VYD	ENCSR635IRN	Spleen	ENCODE	H3K4me1	54
ENCFF247LMM	ENCSR635IRN	Spleen	ENCODE	H3K4me1	54
ENCFF141VCB	ENCSR635IRN	Spleen	ENCODE	H3K4me1	54
ENCFF961YKP	ENCSR635IRN	Spleen	ENCODE	H3K4me1	54
ENCFF603VTS	ENCSR635IRN	Spleen	ENCODE	H3K4me1	54
ENCFF625CBF	ENCSR668GBL	Spleen	ENCODE	H3K27ac	51
ENCFF105TJR	ENCSR668GBL	Spleen	ENCODE	H3K27ac	51
ENCFF152NQY	ENCSR668GBL	Spleen	ENCODE	H3K27ac	51
ENCFF885LFQ	ENCSR668GBL	Spleen	ENCODE	H3K27ac	51
ENCFF600SAV	ENCSR668GBL	Spleen	ENCODE	H3K27ac	51
ENCFF814AUB	ENCSR668GBL	Spleen	ENCODE	H3K27ac	51
ENCFF203TIC	ENCSR668GBL	Spleen	ENCODE	H3K27ac	51
ENCFF515TGH	ENCSR668GBL	Spleen	ENCODE	H3K27ac	51
ENCFF305JXR	ENCSR668GBL	Spleen	ENCODE	H3K27ac	51
ENCFF387OOU	ENCSR668GBL	Spleen	ENCODE	H3K27ac	51
ENCFF538TWV	ENCSR668GBL	Spleen	ENCODE	H3K27ac	51
ENCFF577ADA	ENCSR668GBL	Spleen	ENCODE	H3K27ac	51
ENCFF086PRM	ENCSR668GBL	Spleen	ENCODE	H3K27ac	51
ENCFF540HTQ	ENCSR668GBL	Spleen	ENCODE	H3K27ac	51
ENCFF998RTI	ENCSR668GBL	Spleen	ENCODE	H3K27ac	51
ENCFF526WQQ	ENCSR668GBL	Spleen	ENCODE	H3K27ac	51
ENCFF824FGP	ENCSR080JPX	Spleen	ENCODE	H3K27me3	54
ENCFF104TNN	ENCSR080JPX	Spleen	ENCODE	H3K27me3	54
ENCFF191FCE	ENCSR080JPX	Spleen	ENCODE	H3K27me3	54
ENCFF904TMQ	ENCSR080JPX	Spleen	ENCODE	H3K27me3	54
ENCFF063MXD	ENCSR080JPX	Spleen	ENCODE	H3K27me3	54
ENCFF363YKA	ENCSR080JPX	Spleen	ENCODE	H3K27me3	54
ENCFF232SYN	ENCSR080JPX	Spleen	ENCODE	H3K27me3	54
ENCFF591XCK	ENCSR080JPX	Spleen	ENCODE	H3K27me3	54
ENCFF505TQI	ENCSR080JPX	Spleen	ENCODE	H3K27me3	54
ENCFF493UPM	ENCSR080JPX	Spleen	ENCODE	H3K27me3	54
ENCFF772MQU	ENCSR080JPX	Spleen	ENCODE	H3K27me3	54
ENCFF386HQS	ENCSR080JPX	Spleen	ENCODE	H3K27me3	54
ENCFF052LMF	ENCSR080JPX	Spleen	ENCODE	H3K27me3	54
ENCFF883ZZN	ENCSR080JPX	Spleen	ENCODE	H3K27me3	54
ENCFF295CPV	ENCSR472BXE	Spleen	ENCODE	H3K36me3	61
ENCFF654ZDV	ENCSR472BXE	Spleen	ENCODE	H3K36me3	61
ENCFF479YPF	ENCSR472BXE	Spleen	ENCODE	H3K36me3	61
ENCFF629FQK	ENCSR472BXE	Spleen	ENCODE	H3K36me3	61
ENCFF496GGK	ENCSR472BXE	Spleen	ENCODE	H3K36me3	61
ENCFF812YRK	ENCSR472BXE	Spleen	ENCODE	H3K36me3	61
ENCFF475GRA	ENCSR472BXE	Spleen	ENCODE	H3K36me3	61
ENCFF227DWD	ENCSR472BXE	Spleen	ENCODE	H3K36me3	61
ENCFF692VMI	ENCSR981USF	Spleen	ENCODE	H3K4me3	61
ENCFF411SOJ	ENCSR981USF	Spleen	ENCODE	H3K4me3	61
ENCFF661WBH	ENCSR981USF	Spleen	ENCODE	H3K4me3	61
ENCFF665WTZ	ENCSR981USF	Spleen	ENCODE	H3K4me3	61
ENCFF092QZZ	ENCSR981USF	Spleen	ENCODE	H3K4me3	61
ENCFF723VAX	ENCSR981USF	Spleen	ENCODE	H3K4me3	61
ENCFF574GRS	ENCSR981USF	Spleen	ENCODE	H3K4me3	61
ENCFF022RKK	ENCSR981USF	Spleen	ENCODE	H3K4me3	61
ENCFF919OKV	ENCSR589DBF	Spleen	ENCODE	H3K4me3	51
ENCFF105OHU	ENCSR589DBF	Spleen	ENCODE	H3K4me3	51
ENCFF400KMG	ENCSR589DBF	Spleen	ENCODE	H3K4me3	51
ENCFF357MVO	ENCSR589DBF	Spleen	ENCODE	H3K4me3	51
ENCFF622UWG	ENCSR589DBF	Spleen	ENCODE	H3K4me3	51
ENCFF863SRM	ENCSR589DBF	Spleen	ENCODE	H3K4me3	51
ENCFF463XQE	ENCSR589DBF	Spleen	ENCODE	H3K4me3	51
ENCFF395NSI	ENCSR589DBF	Spleen	ENCODE	H3K4me3	51
ENCFF553JXX	ENCSR589DBF	Spleen	ENCODE	H3K4me3	51
ENCFF542GTV	ENCSR589DBF	Spleen	ENCODE	H3K4me3	51
ENCFF354WFS	ENCSR589DBF	Spleen	ENCODE	H3K4me3	51
ENCFF256OTK	ENCSR589DBF	Spleen	ENCODE	H3K4me3	51
ENCFF463OZG	ENCSR845NXO	Spleen	ENCODE	H3K9me3	61
ENCFF820TSC	ENCSR845NXO	Spleen	ENCODE	H3K9me3	61
ENCFF728POZ	ENCSR845NXO	Spleen	ENCODE	H3K9me3	61
ENCFF132YBK	ENCSR845NXO	Spleen	ENCODE	H3K9me3	61
ENCFF374KSI	ENCSR845NXO	Spleen	ENCODE	H3K9me3	61
ENCFF502EQY	ENCSR845NXO	Spleen	ENCODE	H3K9me3	61
ENCFF876NYE	ENCSR845NXO	Spleen	ENCODE	H3K9me3	61
ENCFF334OYD	ENCSR845NXO	Spleen	ENCODE	H3K9me3	61
ENCFF130EQH	ENCSR709APF	Spleen	ENCODE	H3K9me3	54
ENCFF428YMH	ENCSR709APF	Spleen	ENCODE	H3K9me3	54
ENCFF631SPA	ENCSR709APF	Spleen	ENCODE	H3K9me3	54
ENCFF171SOB	ENCSR709APF	Spleen	ENCODE	H3K9me3	54
ENCFF458HUL	ENCSR709APF	Spleen	ENCODE	H3K9me3	54
ENCFF298IVH	ENCSR709APF	Spleen	ENCODE	H3K9me3	54
ENCFF723DXL	ENCSR709APF	Spleen	ENCODE	H3K9me3	54
ENCFF578FWG	ENCSR709APF	Spleen	ENCODE	H3K9me3	54
ENCFF939LTN	ENCSR709APF	Spleen	ENCODE	H3K9me3	54
ENCFF240YMD	ENCSR709APF	Spleen	ENCODE	H3K9me3	54
ENCFF793YGT	ENCSR709APF	Spleen	ENCODE	H3K9me3	54
ENCFF721HHL	ENCSR709APF	Spleen	ENCODE	H3K9me3	54
ENCFF295LTV	ENCSR709APF	Spleen	ENCODE	H3K9me3	54
ENCFF129UQH	ENCSR709APF	Spleen	ENCODE	H3K9me3	54
ENCFF621OGK	ENCSR709APF	Spleen	ENCODE	H3K9me3	54
ENCFF975OCG	ENCSR709APF	Spleen	ENCODE	H3K9me3	54
ENCFF397VNS	ENCSR709APF	Spleen	ENCODE	H3K9me3	54
ENCFF128VDI	ENCSR709APF	Spleen	ENCODE	H3K9me3	54
ENCFF035TWK	ENCSR589TCU	Spleen	ENCODE	H3K36me3	53
ENCFF935HOQ	ENCSR589TCU	Spleen	ENCODE	H3K36me3	53
ENCFF367XWW	ENCSR589TCU	Spleen	ENCODE	H3K36me3	53
ENCFF924XII	ENCSR589TCU	Spleen	ENCODE	H3K36me3	53
ENCFF976CAZ	ENCSR589TCU	Spleen	ENCODE	H3K36me3	53
ENCFF493VBS	ENCSR589TCU	Spleen	ENCODE	H3K36me3	53
ENCFF623VKC	ENCSR589TCU	Spleen	ENCODE	H3K36me3	53
ENCFF312NJU	ENCSR589TCU	Spleen	ENCODE	H3K36me3	53
ENCFF264EKM	ENCSR589TCU	Spleen	ENCODE	H3K36me3	53
ENCFF450YXD	ENCSR589TCU	Spleen	ENCODE	H3K36me3	53
ENCFF818BCM	ENCSR589TCU	Spleen	ENCODE	H3K36me3	53
ENCFF462AMF	ENCSR589TCU	Spleen	ENCODE	H3K36me3	53
ENCFF944XGP	ENCSR589TCU	Spleen	ENCODE	H3K36me3	53
ENCFF045HMN	ENCSR589TCU	Spleen	ENCODE	H3K36me3	53
ENCFF473FYQ	ENCSR197QDK	Spleen	ENCODE	H3K4me3	53
ENCFF156PMC	ENCSR197QDK	Spleen	ENCODE	H3K4me3	53
ENCFF761RNN	ENCSR197QDK	Spleen	ENCODE	H3K4me3	53
ENCFF026MFR	ENCSR197QDK	Spleen	ENCODE	H3K4me3	53
ENCFF686AJL	ENCSR197QDK	Spleen	ENCODE	H3K4me3	53
ENCFF333RSU	ENCSR197QDK	Spleen	ENCODE	H3K4me3	53
ENCFF008UDR	ENCSR197QDK	Spleen	ENCODE	H3K4me3	53
ENCFF431XCF	ENCSR197QDK	Spleen	ENCODE	H3K4me3	53
ENCFF936IUQ	ENCSR197QDK	Spleen	ENCODE	H3K4me3	53
ENCFF139TVZ	ENCSR197QDK	Spleen	ENCODE	H3K4me3	53
ENCFF753BLY	ENCSR197QDK	Spleen	ENCODE	H3K4me3	53
ENCFF667WJR	ENCSR197QDK	Spleen	ENCODE	H3K4me3	53
ENCFF049TVN	ENCSR197QDK	Spleen	ENCODE	H3K4me3	53
ENCFF879CMV	ENCSR197QDK	Spleen	ENCODE	H3K4me3	53
ENCFF133TWB	ENCSR197QDK	Spleen	ENCODE	H3K4me3	53
ENCFF047DYL	ENCSR197QDK	Spleen	ENCODE	H3K4me3	53
ENCFF426DKO	ENCSR761LTB	Spleen	ENCODE	H3K4me1	41
ENCFF379OBH	ENCSR761LTB	Spleen	ENCODE	H3K4me1	41
ENCFF062JDV	ENCSR761LTB	Spleen	ENCODE	H3K4me1	41
ENCFF303QHS	ENCSR761LTB	Spleen	ENCODE	H3K4me1	41
ENCFF281HIS	ENCSR161FEJ	Spleen	ENCODE	H3K27me3	53
ENCFF614UNC	ENCSR161FEJ	Spleen	ENCODE	H3K27me3	53
ENCFF388WXK	ENCSR161FEJ	Spleen	ENCODE	H3K27me3	53
ENCFF022HQC	ENCSR161FEJ	Spleen	ENCODE	H3K27me3	53
ENCFF844BIJ	ENCSR161FEJ	Spleen	ENCODE	H3K27me3	53
ENCFF613FYX	ENCSR161FEJ	Spleen	ENCODE	H3K27me3	53
ENCFF481QPQ	ENCSR161FEJ	Spleen	ENCODE	H3K27me3	53
ENCFF495EMV	ENCSR161FEJ	Spleen	ENCODE	H3K27me3	53
ENCFF409SOZ	ENCSR161FEJ	Spleen	ENCODE	H3K27me3	53
ENCFF824UFC	ENCSR161FEJ	Spleen	ENCODE	H3K27me3	53
ENCFF588BYY	ENCSR161FEJ	Spleen	ENCODE	H3K27me3	53
ENCFF915OGK	ENCSR161FEJ	Spleen	ENCODE	H3K27me3	53
ENCFF945BHP	ENCSR272CIV	Spleen	ENCODE	H3K9me3	51
ENCFF436JLW	ENCSR272CIV	Spleen	ENCODE	H3K9me3	51
ENCFF977JJH	ENCSR272CIV	Spleen	ENCODE	H3K9me3	51
ENCFF724AXY	ENCSR272CIV	Spleen	ENCODE	H3K9me3	51
ENCFF817MTA	ENCSR272CIV	Spleen	ENCODE	H3K9me3	51
ENCFF148FEU	ENCSR272CIV	Spleen	ENCODE	H3K9me3	51
ENCFF857QIQ	ENCSR272CIV	Spleen	ENCODE	H3K9me3	51
ENCFF888FAI	ENCSR272CIV	Spleen	ENCODE	H3K9me3	51
ENCFF334UAT	ENCSR272CIV	Spleen	ENCODE	H3K9me3	51
ENCFF005MKC	ENCSR272CIV	Spleen	ENCODE	H3K9me3	51
ENCFF139EVN	ENCSR272CIV	Spleen	ENCODE	H3K9me3	51
ENCFF017DDA	ENCSR272CIV	Spleen	ENCODE	H3K9me3	51
ENCFF209HPH	ENCSR272CIV	Spleen	ENCODE	H3K9me3	51
ENCFF955GMH	ENCSR272CIV	Spleen	ENCODE	H3K9me3	51
ENCFF101ZGL	ENCSR272CIV	Spleen	ENCODE	H3K9me3	51
ENCFF308SXY	ENCSR272CIV	Spleen	ENCODE	H3K9me3	51
ENCFF567DPF	ENCSR091IRL	Spleen	ENCODE	H3K9me3	37
ENCFF397LQS	ENCSR091IRL	Spleen	ENCODE	H3K9me3	37
ENCFF714VWU	ENCSR091IRL	Spleen	ENCODE	H3K9me3	37
ENCFF935CTO	ENCSR091IRL	Spleen	ENCODE	H3K9me3	37
ENCFF486LNL	ENCSR091IRL	Spleen	ENCODE	H3K9me3	37
ENCFF874PRI	ENCSR091IRL	Spleen	ENCODE	H3K9me3	37
ENCFF062ULR	ENCSR091IRL	Spleen	ENCODE	H3K9me3	37
ENCFF221VTB	ENCSR091IRL	Spleen	ENCODE	H3K9me3	37
ENCFF419BDA	ENCSR091IRL	Spleen	ENCODE	H3K9me3	37
ENCFF515GPG	ENCSR091IRL	Spleen	ENCODE	H3K9me3	37
ENCFF835YDU	ENCSR091IRL	Spleen	ENCODE	H3K9me3	37
ENCFF970BNV	ENCSR091IRL	Spleen	ENCODE	H3K9me3	37
ENCFF243WVW	ENCSR091IRL	Spleen	ENCODE	H3K9me3	37
ENCFF819MLC	ENCSR091IRL	Spleen	ENCODE	H3K9me3	37
ENCFF354IUU	ENCSR659RJP	Spleen	ENCODE	H3K4me1	53
ENCFF684TPG	ENCSR659RJP	Spleen	ENCODE	H3K4me1	53
ENCFF941UAF	ENCSR659RJP	Spleen	ENCODE	H3K4me1	53
ENCFF339NDF	ENCSR659RJP	Spleen	ENCODE	H3K4me1	53
ENCFF984QNB	ENCSR659RJP	Spleen	ENCODE	H3K4me1	53
ENCFF246LIP	ENCSR659RJP	Spleen	ENCODE	H3K4me1	53
ENCFF506RPP	ENCSR659RJP	Spleen	ENCODE	H3K4me1	53
ENCFF531LXZ	ENCSR659RJP	Spleen	ENCODE	H3K4me1	53
ENCFF433WUK	ENCSR659RJP	Spleen	ENCODE	H3K4me1	53
ENCFF557LII	ENCSR659RJP	Spleen	ENCODE	H3K4me1	53
ENCFF968QCL	ENCSR659RJP	Spleen	ENCODE	H3K4me1	53
ENCFF078ABR	ENCSR659RJP	Spleen	ENCODE	H3K4me1	53
ENCFF493AKV	ENCSR506DCR	Spleen	ENCODE	H3K27me3	37
ENCFF761ANG	ENCSR506DCR	Spleen	ENCODE	H3K27me3	37
ENCFF175RJW	ENCSR506DCR	Spleen	ENCODE	H3K27me3	37
ENCFF699KZT	ENCSR506DCR	Spleen	ENCODE	H3K27me3	37
ENCFF895WMH	ENCSR506DCR	Spleen	ENCODE	H3K27me3	37
ENCFF922HLH	ENCSR506DCR	Spleen	ENCODE	H3K27me3	37
ENCFF511RNA	ENCSR506DCR	Spleen	ENCODE	H3K27me3	37
ENCFF618XXH	ENCSR506DCR	Spleen	ENCODE	H3K27me3	37
ENCFF499IZB	ENCSR506DCR	Spleen	ENCODE	H3K27me3	37
ENCFF387DGR	ENCSR506DCR	Spleen	ENCODE	H3K27me3	37
ENCFF993UTD	ENCSR506DCR	Spleen	ENCODE	H3K27me3	37
ENCFF083UXU	ENCSR506DCR	Spleen	ENCODE	H3K27me3	37
ENCFF099VSV	ENCSR506DCR	Spleen	ENCODE	H3K27me3	37
ENCFF208TXC	ENCSR506DCR	Spleen	ENCODE	H3K27me3	37
ENCFF946ZHG	ENCSR907JPV	Spleen	ENCODE	H3K4me3	26
ENCFF934OZA	ENCSR907JPV	Spleen	ENCODE	H3K4me3	26
ENCFF606EMZ	ENCSR907JPV	Spleen	ENCODE	H3K4me3	26
ENCFF320JSI	ENCSR907JPV	Spleen	ENCODE	H3K4me3	26
ENCFF447HGB	ENCSR907JPV	Spleen	ENCODE	H3K4me3	26
ENCFF213GSU	ENCSR907JPV	Spleen	ENCODE	H3K4me3	26
ENCFF003ORQ	ENCSR907JPV	Spleen	ENCODE	H3K4me3	26
ENCFF079PXS	ENCSR907JPV	Spleen	ENCODE	H3K4me3	26
ENCFF861PIX	ENCSR612GKP	Spleen	ENCODE	H3K4me3	41
ENCFF335NSF	ENCSR612GKP	Spleen	ENCODE	H3K4me3	41
ENCFF407GQY	ENCSR612GKP	Spleen	ENCODE	H3K4me3	41
ENCFF768LFF	ENCSR612GKP	Spleen	ENCODE	H3K4me3	41
ENCFF633OCZ	ENCSR612GKP	Spleen	ENCODE	H3K4me3	41
ENCFF910EDX	ENCSR612GKP	Spleen	ENCODE	H3K4me3	41
ENCFF788WQG	ENCSR612GKP	Spleen	ENCODE	H3K4me3	41
ENCFF607ZWI	ENCSR612GKP	Spleen	ENCODE	H3K4me3	41
ENCFF287OKD	ENCSR426VHO	Spleen	ENCODE	H3K27ac	37
ENCFF206CBY	ENCSR426VHO	Spleen	ENCODE	H3K27ac	37
ENCFF537VQM	ENCSR426VHO	Spleen	ENCODE	H3K27ac	37
ENCFF845LXK	ENCSR426VHO	Spleen	ENCODE	H3K27ac	37
ENCFF832LFB	ENCSR426VHO	Spleen	ENCODE	H3K27ac	37
ENCFF055HTK	ENCSR426VHO	Spleen	ENCODE	H3K27ac	37
ENCFF545NBT	ENCSR426VHO	Spleen	ENCODE	H3K27ac	37
ENCFF990BNJ	ENCSR426VHO	Spleen	ENCODE	H3K27ac	37
ENCFF061MTL	ENCSR426VHO	Spleen	ENCODE	H3K27ac	37
ENCFF419CCZ	ENCSR426VHO	Spleen	ENCODE	H3K27ac	37
ENCFF989KCU	ENCSR426VHO	Spleen	ENCODE	H3K27ac	37
ENCFF742JGZ	ENCSR426VHO	Spleen	ENCODE	H3K27ac	37
ENCFF228JKO	ENCSR343DFX	Spleen	ENCODE	H3K27ac	41
ENCFF092CZH	ENCSR343DFX	Spleen	ENCODE	H3K27ac	41
ENCFF288YPO	ENCSR343DFX	Spleen	ENCODE	H3K27ac	41
ENCFF746YOC	ENCSR343DFX	Spleen	ENCODE	H3K27ac	41
ENCFF870MFX	ENCSR343DFX	Spleen	ENCODE	H3K27ac	41
ENCFF756YKE	ENCSR343DFX	Spleen	ENCODE	H3K27ac	41
ENCFF632ZIJ	ENCSR343DFX	Spleen	ENCODE	H3K27ac	41
ENCFF060POO	ENCSR343DFX	Spleen	ENCODE	H3K27ac	41
ENCFF630VMJ	ENCSR450AOR	Spleen	ENCODE	H3K27me3	26
ENCFF210IPD	ENCSR450AOR	Spleen	ENCODE	H3K27me3	26
ENCFF076FTO	ENCSR450AOR	Spleen	ENCODE	H3K27me3	26
ENCFF484MZO	ENCSR450AOR	Spleen	ENCODE	H3K27me3	26
ENCFF422LLY	ENCSR450AOR	Spleen	ENCODE	H3K27me3	26
ENCFF621MKE	ENCSR450AOR	Spleen	ENCODE	H3K27me3	26
ENCFF419OIH	ENCSR450AOR	Spleen	ENCODE	H3K27me3	26
ENCFF961DTR	ENCSR450AOR	Spleen	ENCODE	H3K27me3	26
ENCFF977TSS	ENCSR756THI	Spleen	ENCODE	H3K9me3	26
ENCFF469HLS	ENCSR756THI	Spleen	ENCODE	H3K9me3	26
ENCFF304COP	ENCSR756THI	Spleen	ENCODE	H3K9me3	26
ENCFF159UFT	ENCSR756THI	Spleen	ENCODE	H3K9me3	26
ENCFF426KMD	ENCSR756THI	Spleen	ENCODE	H3K9me3	26
ENCFF957CWT	ENCSR756THI	Spleen	ENCODE	H3K9me3	26
ENCFF973RHJ	ENCSR756THI	Spleen	ENCODE	H3K9me3	26
ENCFF784SJH	ENCSR756THI	Spleen	ENCODE	H3K9me3	26
ENCFF851RXE	ENCSR401KZW	Spleen	ENCODE	H3K27ac	26
ENCFF014COL	ENCSR401KZW	Spleen	ENCODE	H3K27ac	26
ENCFF664VDZ	ENCSR401KZW	Spleen	ENCODE	H3K27ac	26
ENCFF235WAR	ENCSR401KZW	Spleen	ENCODE	H3K27ac	26
ENCFF290ZYP	ENCSR401KZW	Spleen	ENCODE	H3K27ac	26
ENCFF553ZRR	ENCSR401KZW	Spleen	ENCODE	H3K27ac	26
ENCFF892CVQ	ENCSR401KZW	Spleen	ENCODE	H3K27ac	26
ENCFF519CUG	ENCSR401KZW	Spleen	ENCODE	H3K27ac	26
ENCFF062OSA	ENCSR831EDZ	Spleen	ENCODE	H3K4me1	51
ENCFF211AYM	ENCSR831EDZ	Spleen	ENCODE	H3K4me1	51
ENCFF748QKW	ENCSR831EDZ	Spleen	ENCODE	H3K4me1	51
ENCFF863PEY	ENCSR831EDZ	Spleen	ENCODE	H3K4me1	51
ENCFF145BFG	ENCSR831EDZ	Spleen	ENCODE	H3K4me1	51
ENCFF333DPR	ENCSR831EDZ	Spleen	ENCODE	H3K4me1	51
ENCFF858BUR	ENCSR831EDZ	Spleen	ENCODE	H3K4me1	51
ENCFF338WGI	ENCSR831EDZ	Spleen	ENCODE	H3K4me1	51
ENCFF195TZF	ENCSR831EDZ	Spleen	ENCODE	H3K4me1	51
ENCFF536JYM	ENCSR831EDZ	Spleen	ENCODE	H3K4me1	51
ENCFF556UIO	ENCSR831EDZ	Spleen	ENCODE	H3K4me1	51
ENCFF132RBT	ENCSR831EDZ	Spleen	ENCODE	H3K4me1	51
ENCFF310LIA	ENCSR928BGP	Spleen	ENCODE	H3K4me1	37
ENCFF803XJL	ENCSR928BGP	Spleen	ENCODE	H3K4me1	37
ENCFF963TVU	ENCSR928BGP	Spleen	ENCODE	H3K4me1	37
ENCFF561PXV	ENCSR928BGP	Spleen	ENCODE	H3K4me1	37
ENCFF443ISP	ENCSR928BGP	Spleen	ENCODE	H3K4me1	37
ENCFF939IRO	ENCSR928BGP	Spleen	ENCODE	H3K4me1	37
ENCFF931HXM	ENCSR928BGP	Spleen	ENCODE	H3K4me1	37
ENCFF256ZDS	ENCSR928BGP	Spleen	ENCODE	H3K4me1	37
ENCFF255NTL	ENCSR928BGP	Spleen	ENCODE	H3K4me1	37
ENCFF876EJJ	ENCSR928BGP	Spleen	ENCODE	H3K4me1	37
ENCFF835UBU	ENCSR928BGP	Spleen	ENCODE	H3K4me1	37
ENCFF465GDE	ENCSR928BGP	Spleen	ENCODE	H3K4me1	37
ENCFF523NEP	ENCSR928BGP	Spleen	ENCODE	H3K4me1	37
ENCFF628NEM	ENCSR928BGP	Spleen	ENCODE	H3K4me1	37
ENCFF985LSB	ENCSR479APW	Spleen	ENCODE	H3K4me1	26
ENCFF568EQY	ENCSR479APW	Spleen	ENCODE	H3K4me1	26
ENCFF321EMS	ENCSR479APW	Spleen	ENCODE	H3K4me1	26
ENCFF307XXR	ENCSR479APW	Spleen	ENCODE	H3K4me1	26
ENCFF530LJM	ENCSR479APW	Spleen	ENCODE	H3K4me1	26
ENCFF877QCC	ENCSR479APW	Spleen	ENCODE	H3K4me1	26
ENCFF656QUH	ENCSR479APW	Spleen	ENCODE	H3K4me1	26
ENCFF955IYD	ENCSR479APW	Spleen	ENCODE	H3K4me1	26
ENCFF236LSX	ENCSR556QXD	Spleen	ENCODE	H3K4me3	37
ENCFF554TAG	ENCSR556QXD	Spleen	ENCODE	H3K4me3	37
ENCFF706QXQ	ENCSR556QXD	Spleen	ENCODE	H3K4me3	37
ENCFF625TUB	ENCSR556QXD	Spleen	ENCODE	H3K4me3	37
ENCFF790COZ	ENCSR556QXD	Spleen	ENCODE	H3K4me3	37
ENCFF154TAH	ENCSR556QXD	Spleen	ENCODE	H3K4me3	37
ENCFF557HAR	ENCSR556QXD	Spleen	ENCODE	H3K4me3	37
ENCFF432BXW	ENCSR556QXD	Spleen	ENCODE	H3K4me3	37
ENCFF793ZSN	ENCSR556QXD	Spleen	ENCODE	H3K4me3	37
ENCFF281JUB	ENCSR556QXD	Spleen	ENCODE	H3K4me3	37
ENCFF316RMX	ENCSR556QXD	Spleen	ENCODE	H3K4me3	37
ENCFF352SSW	ENCSR556QXD	Spleen	ENCODE	H3K4me3	37
ENCFF214TTF	ENCSR556QXD	Spleen	ENCODE	H3K4me3	37
ENCFF540QNU	ENCSR556QXD	Spleen	ENCODE	H3K4me3	37
ENCFF794EUA	ENCSR341AXR	Spleen	ENCODE	H3K9me3	59
ENCFF614BCL	ENCSR341AXR	Spleen	ENCODE	H3K9me3	59
ENCFF722RKO	ENCSR341AXR	Spleen	ENCODE	H3K9me3	59
ENCFF477WIT	ENCSR341AXR	Spleen	ENCODE	H3K9me3	59
ENCFF529WKL	ENCSR341AXR	Spleen	ENCODE	H3K9me3	59
ENCFF016XSG	ENCSR341AXR	Spleen	ENCODE	H3K9me3	59
ENCFF231JNL	ENCSR341AXR	Spleen	ENCODE	H3K9me3	59
ENCFF050GYG	ENCSR341AXR	Spleen	ENCODE	H3K9me3	59
ENCFF178OBP	ENCSR341AXR	Spleen	ENCODE	H3K9me3	59
ENCFF160XAH	ENCSR341AXR	Spleen	ENCODE	H3K9me3	59
ENCFF457PXB	ENCSR341AXR	Spleen	ENCODE	H3K9me3	59
ENCFF397THP	ENCSR341AXR	Spleen	ENCODE	H3K9me3	59
ENCFF343GHL	ENCSR407UEE	Spleen	ENCODE	H3K36me3	37
ENCFF458GJE	ENCSR407UEE	Spleen	ENCODE	H3K36me3	37
ENCFF972YPF	ENCSR407UEE	Spleen	ENCODE	H3K36me3	37
ENCFF014LLP	ENCSR407UEE	Spleen	ENCODE	H3K36me3	37
ENCFF848VRN	ENCSR407UEE	Spleen	ENCODE	H3K36me3	37
ENCFF398AIY	ENCSR407UEE	Spleen	ENCODE	H3K36me3	37
ENCFF167KGV	ENCSR407UEE	Spleen	ENCODE	H3K36me3	37
ENCFF924DGL	ENCSR407UEE	Spleen	ENCODE	H3K36me3	37
ENCFF992MKQ	ENCSR407UEE	Spleen	ENCODE	H3K36me3	37
ENCFF765OAK	ENCSR407UEE	Spleen	ENCODE	H3K36me3	37
ENCFF230IRL	ENCSR407UEE	Spleen	ENCODE	H3K36me3	37
ENCFF681OYD	ENCSR407UEE	Spleen	ENCODE	H3K36me3	37
ENCFF020BWZ	ENCSR768RIK	Spleen	ENCODE	H3K36me3	26
ENCFF067GIS	ENCSR768RIK	Spleen	ENCODE	H3K36me3	26
ENCFF914DVP	ENCSR768RIK	Spleen	ENCODE	H3K36me3	26
ENCFF817YKW	ENCSR768RIK	Spleen	ENCODE	H3K36me3	26
ENCFF520VEB	ENCSR768RIK	Spleen	ENCODE	H3K36me3	26
ENCFF454TXS	ENCSR768RIK	Spleen	ENCODE	H3K36me3	26
ENCFF836EHO	ENCSR768RIK	Spleen	ENCODE	H3K36me3	26
ENCFF095QFN	ENCSR768RIK	Spleen	ENCODE	H3K36me3	26
ENCFF125KPT	ENCSR708TAB	Spleen	ENCODE	H3K36me3	41
ENCFF365ESF	ENCSR708TAB	Spleen	ENCODE	H3K36me3	41
ENCFF782ROP	ENCSR708TAB	Spleen	ENCODE	H3K36me3	41
ENCFF444RVE	ENCSR708TAB	Spleen	ENCODE	H3K36me3	41
ENCFF341AVL	ENCSR708TAB	Spleen	ENCODE	H3K36me3	41
ENCFF825RYC	ENCSR708TAB	Spleen	ENCODE	H3K36me3	41
ENCFF281KPA	ENCSR708TAB	Spleen	ENCODE	H3K36me3	41
ENCFF913NRA	ENCSR708TAB	Spleen	ENCODE	H3K36me3	41
ENCFF823AVZ	ENCSR747JSA	Spleen	ENCODE	H3K27me3	59
ENCFF767UVL	ENCSR747JSA	Spleen	ENCODE	H3K27me3	59
ENCFF683MXU	ENCSR747JSA	Spleen	ENCODE	H3K27me3	59
ENCFF730WMX	ENCSR747JSA	Spleen	ENCODE	H3K27me3	59
ENCFF325PTU	ENCSR747JSA	Spleen	ENCODE	H3K27me3	59
ENCFF946VFS	ENCSR747JSA	Spleen	ENCODE	H3K27me3	59
ENCFF663WAK	ENCSR747JSA	Spleen	ENCODE	H3K27me3	59
ENCFF720VSJ	ENCSR747JSA	Spleen	ENCODE	H3K27me3	59
ENCFF462AHN	ENCSR801KDK	Spleen	ENCODE	H3K36me3	59
ENCFF287DDM	ENCSR801KDK	Spleen	ENCODE	H3K36me3	59
ENCFF556TBH	ENCSR801KDK	Spleen	ENCODE	H3K36me3	59
ENCFF875MVP	ENCSR801KDK	Spleen	ENCODE	H3K36me3	59
ENCFF630VMQ	ENCSR801KDK	Spleen	ENCODE	H3K36me3	59
ENCFF114MFG	ENCSR801KDK	Spleen	ENCODE	H3K36me3	59
ENCFF172TJY	ENCSR801KDK	Spleen	ENCODE	H3K36me3	59
ENCFF913NRE	ENCSR801KDK	Spleen	ENCODE	H3K36me3	59
ENCFF569GLO	ENCSR801KDK	Spleen	ENCODE	H3K36me3	59
ENCFF008UXH	ENCSR801KDK	Spleen	ENCODE	H3K36me3	59
ENCFF312BIP	ENCSR801KDK	Spleen	ENCODE	H3K36me3	59
ENCFF873MET	ENCSR801KDK	Spleen	ENCODE	H3K36me3	59
ENCFF896XSQ	ENCSR122MPC	Spleen	ENCODE	H3K4me3	59
ENCFF140LEG	ENCSR122MPC	Spleen	ENCODE	H3K4me3	59
ENCFF738OJC	ENCSR122MPC	Spleen	ENCODE	H3K4me3	59
ENCFF864NKH	ENCSR122MPC	Spleen	ENCODE	H3K4me3	59
ENCFF974VJF	ENCSR122MPC	Spleen	ENCODE	H3K4me3	59
ENCFF243YGR	ENCSR122MPC	Spleen	ENCODE	H3K4me3	59
ENCFF538LDJ	ENCSR122MPC	Spleen	ENCODE	H3K4me3	59
ENCFF288NRR	ENCSR122MPC	Spleen	ENCODE	H3K4me3	59
ENCFF398IYL	ENCSR122MPC	Spleen	ENCODE	H3K4me3	59
ENCFF032UEK	ENCSR122MPC	Spleen	ENCODE	H3K4me3	59
ENCFF109ARY	ENCSR122MPC	Spleen	ENCODE	H3K4me3	59
ENCFF005NPX	ENCSR122MPC	Spleen	ENCODE	H3K4me3	59
ENCFF306ZIE	ENCSR123ASL	Spleen	ENCODE	H3K27me3	41
ENCFF873KMX	ENCSR123ASL	Spleen	ENCODE	H3K27me3	41
ENCFF342YHZ	ENCSR123ASL	Spleen	ENCODE	H3K27me3	41
ENCFF893QUE	ENCSR123ASL	Spleen	ENCODE	H3K27me3	41
ENCFF801TDN	ENCSR123ASL	Spleen	ENCODE	H3K27me3	41
ENCFF689XYL	ENCSR123ASL	Spleen	ENCODE	H3K27me3	41
ENCFF323ZQH	ENCSR123ASL	Spleen	ENCODE	H3K27me3	41
ENCFF856AHW	ENCSR123ASL	Spleen	ENCODE	H3K27me3	41
ENCFF968TLC	ENCSR676FAM	Spleen	ENCODE	H3K9me3	41
ENCFF302XSK	ENCSR676FAM	Spleen	ENCODE	H3K9me3	41
ENCFF419IMW	ENCSR676FAM	Spleen	ENCODE	H3K9me3	41
ENCFF275XBH	ENCSR676FAM	Spleen	ENCODE	H3K9me3	41
ENCFF969VZD	ENCSR676FAM	Spleen	ENCODE	H3K9me3	41
ENCFF632PXA	ENCSR676FAM	Spleen	ENCODE	H3K9me3	41
ENCFF096VSH	ENCSR676FAM	Spleen	ENCODE	H3K9me3	41
ENCFF233DBJ	ENCSR676FAM	Spleen	ENCODE	H3K9me3	41
ENCFF235AXZ	ENCSR564WJA	Spleen	ENCODE	H3K27ac	59
ENCFF879ZCL	ENCSR564WJA	Spleen	ENCODE	H3K27ac	59
ENCFF121CDZ	ENCSR564WJA	Spleen	ENCODE	H3K27ac	59
ENCFF805XNT	ENCSR564WJA	Spleen	ENCODE	H3K27ac	59
ENCFF808LUK	ENCSR564WJA	Spleen	ENCODE	H3K27ac	59
ENCFF453JRN	ENCSR564WJA	Spleen	ENCODE	H3K27ac	59
ENCFF740RUL	ENCSR564WJA	Spleen	ENCODE	H3K27ac	59
ENCFF519TMX	ENCSR564WJA	Spleen	ENCODE	H3K27ac	59
ENCFF358JMZ	ENCSR922KKS	Spleen	ENCODE	H3K4me1	59
ENCFF647YDE	ENCSR922KKS	Spleen	ENCODE	H3K4me1	59
ENCFF148AEP	ENCSR922KKS	Spleen	ENCODE	H3K4me1	59
ENCFF823SMK	ENCSR922KKS	Spleen	ENCODE	H3K4me1	59
ENCFF370DLX	ENCSR922KKS	Spleen	ENCODE	H3K4me1	59
ENCFF790DPW	ENCSR922KKS	Spleen	ENCODE	H3K4me1	59
ENCFF710VRU	ENCSR922KKS	Spleen	ENCODE	H3K4me1	59
ENCFF605FUO	ENCSR922KKS	Spleen	ENCODE	H3K4me1	59
ENCFF342YDS	ENCSR608FDQ	Spleen	Roadmap	H3K27me3	3
ENCFF290VNH	ENCSR432KIH	Spleen	Roadmap	H3K4me3	34
ENCFF139PIG	ENCSR249XEB	Spleen	Roadmap	H3K9me3	3
ENCFF468VIY	ENCSR448FZC	Spleen	Roadmap	H3K4me3	3
ENCFF716XUE	ENCSR078BHK	Spleen	Roadmap	H3K36me3	30
ENCFF790UMC	ENCSR408ONP	Spleen	Roadmap	H3K27me3	34
ENCFF024MIO	ENCSR235ZBF	Spleen	Roadmap	H3K27ac	34
ENCFF611TRM	ENCSR466DUB	Spleen	Roadmap	H3K36me3	34
ENCFF708GNB	ENCSR490YCL	Spleen	Roadmap	H3K4me1	34
ENCFF313BQZ	ENCSR115TSA	Spleen	Roadmap	H3K4me1	30
ENCFF063UMS	ENCSR170MAJ	Spleen	Roadmap	H3K27ac	3
ENCFF772AWQ	ENCSR086XCT	Spleen	Roadmap	H3K27ac	30
ENCFF882NUT	ENCSR421FPV	Spleen	Roadmap	H3K9me3	34

## Sheet: Stomach
ACCESSION_ID	EXPERIMENT_ID	TISSUE	DATABASE	HISTONE_MOD	AGE
ENCFF053CBZ	ENCSR204OJS	Stomach	ENCODE	H3K27ac	54
ENCFF394YBR	ENCSR204OJS	Stomach	ENCODE	H3K27ac	54
ENCFF765XNJ	ENCSR204OJS	Stomach	ENCODE	H3K27ac	54
ENCFF303NHQ	ENCSR204OJS	Stomach	ENCODE	H3K27ac	54
ENCFF564PES	ENCSR204OJS	Stomach	ENCODE	H3K27ac	54
ENCFF851QYW	ENCSR204OJS	Stomach	ENCODE	H3K27ac	54
ENCFF164WZS	ENCSR237GVU	Stomach	ENCODE	H3K9me3	54
ENCFF115IHW	ENCSR237GVU	Stomach	ENCODE	H3K9me3	54
ENCFF398GMM	ENCSR237GVU	Stomach	ENCODE	H3K9me3	54
ENCFF400YMD	ENCSR237GVU	Stomach	ENCODE	H3K9me3	54
ENCFF187DDE	ENCSR965BLU	Stomach	ENCODE	H3K27me3	37
ENCFF574ZEC	ENCSR965BLU	Stomach	ENCODE	H3K27me3	37
ENCFF002UIW	ENCSR965BLU	Stomach	ENCODE	H3K27me3	37
ENCFF206IIM	ENCSR965BLU	Stomach	ENCODE	H3K27me3	37
ENCFF471EPP	ENCSR475TRZ	Stomach	ENCODE	H3K9me3	54
ENCFF201ILK	ENCSR475TRZ	Stomach	ENCODE	H3K9me3	54
ENCFF532TFQ	ENCSR475TRZ	Stomach	ENCODE	H3K9me3	54
ENCFF287ZUG	ENCSR475TRZ	Stomach	ENCODE	H3K9me3	54
ENCFF819PQP	ENCSR475TRZ	Stomach	ENCODE	H3K9me3	54
ENCFF224QXU	ENCSR475TRZ	Stomach	ENCODE	H3K9me3	54
ENCFF297CEL	ENCSR357ROS	Stomach	ENCODE	H3K27me3	53
ENCFF127WEL	ENCSR357ROS	Stomach	ENCODE	H3K27me3	53
ENCFF233VYG	ENCSR357ROS	Stomach	ENCODE	H3K27me3	53
ENCFF390PQU	ENCSR357ROS	Stomach	ENCODE	H3K27me3	53
ENCFF275FTE	ENCSR357ROS	Stomach	ENCODE	H3K27me3	53
ENCFF468GVC	ENCSR357ROS	Stomach	ENCODE	H3K27me3	53
ENCFF604RQR	ENCSR357ROS	Stomach	ENCODE	H3K27me3	53
ENCFF886CTF	ENCSR357ROS	Stomach	ENCODE	H3K27me3	53
ENCFF854WWM	ENCSR357ROS	Stomach	ENCODE	H3K27me3	53
ENCFF258NZF	ENCSR357ROS	Stomach	ENCODE	H3K27me3	53
ENCFF379OLC	ENCSR357ROS	Stomach	ENCODE	H3K27me3	53
ENCFF479NCS	ENCSR357ROS	Stomach	ENCODE	H3K27me3	53
ENCFF848VRD	ENCSR158WBG	Stomach	ENCODE	H3K4me1	54
ENCFF471UAJ	ENCSR158WBG	Stomach	ENCODE	H3K4me1	54
ENCFF044KYF	ENCSR158WBG	Stomach	ENCODE	H3K4me1	54
ENCFF990WYX	ENCSR158WBG	Stomach	ENCODE	H3K4me1	54
ENCFF128GRD	ENCSR063HOI	Stomach	ENCODE	H3K4me3	54
ENCFF268TDD	ENCSR063HOI	Stomach	ENCODE	H3K4me3	54
ENCFF671URC	ENCSR063HOI	Stomach	ENCODE	H3K4me3	54
ENCFF780JZQ	ENCSR063HOI	Stomach	ENCODE	H3K4me3	54
ENCFF877RDK	ENCSR063HOI	Stomach	ENCODE	H3K4me3	54
ENCFF598LZD	ENCSR063HOI	Stomach	ENCODE	H3K4me3	54
ENCFF856KHQ	ENCSR063HOI	Stomach	ENCODE	H3K4me3	54
ENCFF857PEB	ENCSR063HOI	Stomach	ENCODE	H3K4me3	54
ENCFF797TMM	ENCSR195JWZ	Stomach	ENCODE	H3K27ac	54
ENCFF076MFG	ENCSR195JWZ	Stomach	ENCODE	H3K27ac	54
ENCFF011ZFX	ENCSR195JWZ	Stomach	ENCODE	H3K27ac	54
ENCFF002OYV	ENCSR195JWZ	Stomach	ENCODE	H3K27ac	54
ENCFF068YLR	ENCSR364YAY	Stomach	ENCODE	H3K36me3	54
ENCFF950YGA	ENCSR364YAY	Stomach	ENCODE	H3K36me3	54
ENCFF595MZQ	ENCSR364YAY	Stomach	ENCODE	H3K36me3	54
ENCFF942QHO	ENCSR364YAY	Stomach	ENCODE	H3K36me3	54
ENCFF504OAO	ENCSR219QSM	Stomach	ENCODE	H3K4me3	54
ENCFF242LHT	ENCSR219QSM	Stomach	ENCODE	H3K4me3	54
ENCFF633AMB	ENCSR219QSM	Stomach	ENCODE	H3K4me3	54
ENCFF838GTZ	ENCSR219QSM	Stomach	ENCODE	H3K4me3	54
ENCFF913JTP	ENCSR219QSM	Stomach	ENCODE	H3K4me3	54
ENCFF082LVB	ENCSR219QSM	Stomach	ENCODE	H3K4me3	54
ENCFF533ACB	ENCSR238SWA	Stomach	ENCODE	H3K4me1	54
ENCFF842JCI	ENCSR238SWA	Stomach	ENCODE	H3K4me1	54
ENCFF784FEA	ENCSR238SWA	Stomach	ENCODE	H3K4me1	54
ENCFF212BFI	ENCSR238SWA	Stomach	ENCODE	H3K4me1	54
ENCFF173HBF	ENCSR238SWA	Stomach	ENCODE	H3K4me1	54
ENCFF544IKO	ENCSR238SWA	Stomach	ENCODE	H3K4me1	54
ENCFF005HYM	ENCSR007GED	Stomach	ENCODE	H3K36me3	54
ENCFF924GYP	ENCSR007GED	Stomach	ENCODE	H3K36me3	54
ENCFF688AOU	ENCSR007GED	Stomach	ENCODE	H3K36me3	54
ENCFF622KGH	ENCSR007GED	Stomach	ENCODE	H3K36me3	54
ENCFF553TAG	ENCSR787TQW	Stomach	ENCODE	H3K9me3	51
ENCFF568GGY	ENCSR787TQW	Stomach	ENCODE	H3K9me3	51
ENCFF108QSA	ENCSR787TQW	Stomach	ENCODE	H3K9me3	51
ENCFF503ZRM	ENCSR787TQW	Stomach	ENCODE	H3K9me3	51
ENCFF166SND	ENCSR872WVR	Stomach	ENCODE	H3K4me1	53
ENCFF933SBD	ENCSR872WVR	Stomach	ENCODE	H3K4me1	53
ENCFF367NUF	ENCSR872WVR	Stomach	ENCODE	H3K4me1	53
ENCFF691CRM	ENCSR872WVR	Stomach	ENCODE	H3K4me1	53
ENCFF689CYF	ENCSR872WVR	Stomach	ENCODE	H3K4me1	53
ENCFF347UYT	ENCSR872WVR	Stomach	ENCODE	H3K4me1	53
ENCFF697DBC	ENCSR489ZLL	Stomach	ENCODE	H3K4me3	53
ENCFF033EFF	ENCSR489ZLL	Stomach	ENCODE	H3K4me3	53
ENCFF992XVC	ENCSR489ZLL	Stomach	ENCODE	H3K4me3	53
ENCFF642DZU	ENCSR489ZLL	Stomach	ENCODE	H3K4me3	53
ENCFF826IUR	ENCSR510NXV	Stomach	ENCODE	H3K4me3	53
ENCFF705OAP	ENCSR510NXV	Stomach	ENCODE	H3K4me3	53
ENCFF155HRA	ENCSR510NXV	Stomach	ENCODE	H3K4me3	53
ENCFF021AZX	ENCSR510NXV	Stomach	ENCODE	H3K4me3	53
ENCFF450YJM	ENCSR510NXV	Stomach	ENCODE	H3K4me3	53
ENCFF831YTJ	ENCSR510NXV	Stomach	ENCODE	H3K4me3	53
ENCFF624IBM	ENCSR939CJE	Stomach	ENCODE	H3K9me3	37
ENCFF005MNS	ENCSR939CJE	Stomach	ENCODE	H3K9me3	37
ENCFF004GDT	ENCSR939CJE	Stomach	ENCODE	H3K9me3	37
ENCFF188ISS	ENCSR939CJE	Stomach	ENCODE	H3K9me3	37
ENCFF864UBH	ENCSR677LBH	Stomach	ENCODE	H3K27ac	53
ENCFF144BTL	ENCSR677LBH	Stomach	ENCODE	H3K27ac	53
ENCFF220NMY	ENCSR677LBH	Stomach	ENCODE	H3K27ac	53
ENCFF488BKS	ENCSR677LBH	Stomach	ENCODE	H3K27ac	53
ENCFF364KRK	ENCSR009RJD	Stomach	ENCODE	H3K4me1	51
ENCFF584ZUY	ENCSR009RJD	Stomach	ENCODE	H3K4me1	51
ENCFF580WSQ	ENCSR009RJD	Stomach	ENCODE	H3K4me1	51
ENCFF075LMT	ENCSR009RJD	Stomach	ENCODE	H3K4me1	51
ENCFF772WSE	ENCSR493MQY	Stomach	ENCODE	H3K4me1	37
ENCFF536OIV	ENCSR493MQY	Stomach	ENCODE	H3K4me1	37
ENCFF706XCE	ENCSR493MQY	Stomach	ENCODE	H3K4me1	37
ENCFF022FMP	ENCSR493MQY	Stomach	ENCODE	H3K4me1	37
ENCFF312ACW	ENCSR025CGR	Stomach	ENCODE	H3K9me3	53
ENCFF710UNG	ENCSR025CGR	Stomach	ENCODE	H3K9me3	53
ENCFF585IMU	ENCSR316LNO	Stomach	ENCODE	H3K27ac	51
ENCFF878STL	ENCSR316LNO	Stomach	ENCODE	H3K27ac	51
ENCFF917VAP	ENCSR316LNO	Stomach	ENCODE	H3K27ac	51
ENCFF839BLY	ENCSR316LNO	Stomach	ENCODE	H3K27ac	51
ENCFF969RFG	ENCSR316LNO	Stomach	ENCODE	H3K27ac	51
ENCFF099PUQ	ENCSR316LNO	Stomach	ENCODE	H3K27ac	51
ENCFF065THC	ENCSR316LNO	Stomach	ENCODE	H3K27ac	51
ENCFF272AFL	ENCSR316LNO	Stomach	ENCODE	H3K27ac	51
ENCFF024KFQ	ENCSR316LNO	Stomach	ENCODE	H3K27ac	51
ENCFF488NZH	ENCSR316LNO	Stomach	ENCODE	H3K27ac	51
ENCFF830MMV	ENCSR037GFN	Stomach	ENCODE	H3K4me3	37
ENCFF679YQH	ENCSR037GFN	Stomach	ENCODE	H3K4me3	37
ENCFF266WRU	ENCSR037GFN	Stomach	ENCODE	H3K4me3	37
ENCFF615KYA	ENCSR037GFN	Stomach	ENCODE	H3K4me3	37
ENCFF697HQL	ENCSR843UEZ	Stomach	ENCODE	H3K4me3	37
ENCFF872WHF	ENCSR843UEZ	Stomach	ENCODE	H3K4me3	37
ENCFF403BFH	ENCSR843UEZ	Stomach	ENCODE	H3K4me3	37
ENCFF584JSJ	ENCSR843UEZ	Stomach	ENCODE	H3K4me3	37
ENCFF471AGX	ENCSR600TOW	Stomach	ENCODE	H3K27ac	37
ENCFF900HAH	ENCSR600TOW	Stomach	ENCODE	H3K27ac	37
ENCFF492SQJ	ENCSR600TOW	Stomach	ENCODE	H3K27ac	37
ENCFF716IXG	ENCSR600TOW	Stomach	ENCODE	H3K27ac	37
ENCFF611JBQ	ENCSR330MAM	Stomach	ENCODE	H3K27me3	51
ENCFF860EWD	ENCSR330MAM	Stomach	ENCODE	H3K27me3	51
ENCFF635YFZ	ENCSR330MAM	Stomach	ENCODE	H3K27me3	51
ENCFF597GMZ	ENCSR330MAM	Stomach	ENCODE	H3K27me3	51
ENCFF746EJK	ENCSR751BHO	Stomach	ENCODE	H3K27ac	51
ENCFF862SNF	ENCSR751BHO	Stomach	ENCODE	H3K27ac	51
ENCFF539VAQ	ENCSR751BHO	Stomach	ENCODE	H3K27ac	51
ENCFF608CMJ	ENCSR751BHO	Stomach	ENCODE	H3K27ac	51
ENCFF155WGH	ENCSR227DGG	Stomach	ENCODE	H3K27me3	37
ENCFF554OQH	ENCSR227DGG	Stomach	ENCODE	H3K27me3	37
ENCFF810EJG	ENCSR227DGG	Stomach	ENCODE	H3K27me3	37
ENCFF629QMS	ENCSR227DGG	Stomach	ENCODE	H3K27me3	37
ENCFF374PCD	ENCSR492BHN	Stomach	ENCODE	H3K4me3	51
ENCFF657ZEM	ENCSR492BHN	Stomach	ENCODE	H3K4me3	51
ENCFF102TLD	ENCSR492BHN	Stomach	ENCODE	H3K4me3	51
ENCFF026EML	ENCSR492BHN	Stomach	ENCODE	H3K4me3	51
ENCFF365YLF	ENCSR492BHN	Stomach	ENCODE	H3K4me3	51
ENCFF949GBA	ENCSR492BHN	Stomach	ENCODE	H3K4me3	51
ENCFF628GCG	ENCSR133NBJ	Stomach	ENCODE	H3K27ac	53
ENCFF964NOS	ENCSR133NBJ	Stomach	ENCODE	H3K27ac	53
ENCFF721ABO	ENCSR903QBX	Stomach	ENCODE	H3K4me1	53
ENCFF148DTG	ENCSR903QBX	Stomach	ENCODE	H3K4me1	53
ENCFF681NWK	ENCSR903QBX	Stomach	ENCODE	H3K4me1	53
ENCFF540OQG	ENCSR903QBX	Stomach	ENCODE	H3K4me1	53
ENCFF113JDT	ENCSR166CNR	Stomach	ENCODE	H3K36me3	53
ENCFF058KWR	ENCSR166CNR	Stomach	ENCODE	H3K36me3	53
ENCFF872MED	ENCSR166CNR	Stomach	ENCODE	H3K36me3	53
ENCFF433CTC	ENCSR166CNR	Stomach	ENCODE	H3K36me3	53
ENCFF620ZYV	ENCSR166CNR	Stomach	ENCODE	H3K36me3	53
ENCFF373LQA	ENCSR166CNR	Stomach	ENCODE	H3K36me3	53
ENCFF701OMU	ENCSR166CNR	Stomach	ENCODE	H3K36me3	53
ENCFF426LJW	ENCSR166CNR	Stomach	ENCODE	H3K36me3	53
ENCFF558DCK	ENCSR166CNR	Stomach	ENCODE	H3K36me3	53
ENCFF250THO	ENCSR166CNR	Stomach	ENCODE	H3K36me3	53
ENCFF038WKM	ENCSR353MNV	Stomach	ENCODE	H3K36me3	37
ENCFF906LCA	ENCSR353MNV	Stomach	ENCODE	H3K36me3	37
ENCFF205OAV	ENCSR353MNV	Stomach	ENCODE	H3K36me3	37
ENCFF787SDZ	ENCSR353MNV	Stomach	ENCODE	H3K36me3	37
ENCFF260PYL	ENCSR944KAZ	Stomach	ENCODE	H3K27ac	37
ENCFF718MGE	ENCSR944KAZ	Stomach	ENCODE	H3K27ac	37
ENCFF003HGP	ENCSR944KAZ	Stomach	ENCODE	H3K27ac	37
ENCFF753SNQ	ENCSR944KAZ	Stomach	ENCODE	H3K27ac	37
ENCFF242ZCV	ENCSR552ICY	Stomach	ENCODE	H3K36me3	37
ENCFF033PTW	ENCSR552ICY	Stomach	ENCODE	H3K36me3	37
ENCFF073RIM	ENCSR552ICY	Stomach	ENCODE	H3K36me3	37
ENCFF221OWE	ENCSR552ICY	Stomach	ENCODE	H3K36me3	37
ENCFF054ZLW	ENCSR546HZF	Stomach	ENCODE	H3K9me3	53
ENCFF836ESO	ENCSR546HZF	Stomach	ENCODE	H3K9me3	53
ENCFF922SIA	ENCSR546HZF	Stomach	ENCODE	H3K9me3	53
ENCFF594DTQ	ENCSR546HZF	Stomach	ENCODE	H3K9me3	53
ENCFF985ZLE	ENCSR546HZF	Stomach	ENCODE	H3K9me3	53
ENCFF957RVD	ENCSR546HZF	Stomach	ENCODE	H3K9me3	53
ENCFF252RIL	ENCSR819DOR	Stomach	ENCODE	H3K36me3	51
ENCFF691EFS	ENCSR819DOR	Stomach	ENCODE	H3K36me3	51
ENCFF193IAX	ENCSR819DOR	Stomach	ENCODE	H3K36me3	51
ENCFF078XOC	ENCSR819DOR	Stomach	ENCODE	H3K36me3	51
ENCFF630HBK	ENCSR503XFW	Stomach	ENCODE	H3K9me3	37
ENCFF165KVY	ENCSR503XFW	Stomach	ENCODE	H3K9me3	37
ENCFF027XZS	ENCSR503XFW	Stomach	ENCODE	H3K9me3	37
ENCFF997OAY	ENCSR503XFW	Stomach	ENCODE	H3K9me3	37
ENCFF503JSQ	ENCSR503XFW	Stomach	ENCODE	H3K9me3	37
ENCFF109LEO	ENCSR503XFW	Stomach	ENCODE	H3K9me3	37
ENCFF434LVM	ENCSR503XFW	Stomach	ENCODE	H3K9me3	37
ENCFF050PXS	ENCSR503XFW	Stomach	ENCODE	H3K9me3	37
ENCFF903PKQ	ENCSR134KZX	Stomach	ENCODE	H3K4me1	37
ENCFF022HKC	ENCSR134KZX	Stomach	ENCODE	H3K4me1	37
ENCFF629RSB	ENCSR134KZX	Stomach	ENCODE	H3K4me1	37
ENCFF365CXO	ENCSR134KZX	Stomach	ENCODE	H3K4me1	37
ENCFF282DOJ	ENCSR582UTE	Stomach	Roadmap	H3K27ac	30
ENCFF341PPF	ENCSR257BCD	Stomach	Roadmap	H3K4me1	34
ENCFF957UUT	ENCSR885CMN	Stomach	Roadmap	H3K9me3	3
ENCFF666EGF	ENCSR437QMD	Stomach	Roadmap	H3K27ac	3
ENCFF669MHN	ENCSR437QMD	Stomach	Roadmap	H3K27ac	3
ENCFF549JDN	ENCSR527BFF	Stomach	Roadmap	H3K27me3	34
ENCFF260GCX	ENCSR245QTD	Stomach	Roadmap	H3K4me1	3
ENCFF287IUD	ENCSR129NCV	Stomach	Roadmap	H3K4me3	34
ENCFF271RIT	ENCSR001SHB	Stomach	Roadmap	H3K27ac	34
ENCFF940AVQ	ENCSR552MZH	Stomach	Roadmap	H3K36me3	34
ENCFF682FRA	ENCSR639RKZ	Stomach	Roadmap	H3K9me3	34
ENCFF868WKG	ENCSR269GMC	Stomach	Roadmap	H3K36me3	3

## Sheet: Blood
ACCESSION_ID	EXPERIMENT_ID	TISSUE	DATABASE	HISTONE_MOD	AGE
ERR1414162	EGAD00001002279	Blood	BLUEPRINT	H3K4me1	50
ERR1414171	EGAD00001002279	Blood	BLUEPRINT	H3K4me3	60
ERR1414157	EGAD00001002279	Blood	BLUEPRINT	H3K27ac	30
ERR1414161	EGAD00001002279	Blood	BLUEPRINT	H3K4me3	50
ERR1414155	EGAD00001002279	Blood	BLUEPRINT	H3K4me1	30
ERR1414165	EGAD00001002279	Blood	BLUEPRINT	H3K27me3	60
ERR1414163	EGAD00001002279	Blood	BLUEPRINT	H3K36me3	60
ERR1414158	EGAD00001002279	Blood	BLUEPRINT	H3K36me3	30
ERR1414152	EGAD00001002279	Blood	BLUEPRINT	H3K9me3	50
ERR1414164	EGAD00001002279	Blood	BLUEPRINT	H3K9me3	60
ERR1414154	EGAD00001002279	Blood	BLUEPRINT	H3K4me3	30
ERR1414166	EGAD00001002279	Blood	BLUEPRINT	H3K36me3	50
ERR1414170	EGAD00001002279	Blood	BLUEPRINT	H3K27ac	60
ERR1414156	EGAD00001002279	Blood	BLUEPRINT	H3K9me3	30
ERR1414160	EGAD00001002279	Blood	BLUEPRINT	H3K27ac	50
ERR1414167	EGAD00001002279	Blood	BLUEPRINT	H3K27me3	50
ERR1043041	EGAD00001002282	Blood	BLUEPRINT	H3K36me3	65
ERR1043008	EGAD00001002282	Blood	BLUEPRINT	H3K4me1	65
ERR1043009	EGAD00001002282	Blood	BLUEPRINT	H3K27ac	65
ERR1043040	EGAD00001002282	Blood	BLUEPRINT	H3K4me3	65
ERR1043011	EGAD00001002282	Blood	BLUEPRINT	H3K27me3	65
ERR1043010	EGAD00001002282	Blood	BLUEPRINT	H3K9me3	65
ERR465981	EGAD00001002283	Blood	BLUEPRINT	H3K4me1	70
ERR592884	EGAD00001002283	Blood	BLUEPRINT	H3K27me3	70
ERR465982	EGAD00001002283	Blood	BLUEPRINT	H3K9me3	70
ERR465980	EGAD00001002283	Blood	BLUEPRINT	H3K36me3	70
ERR466042	EGAD00001002283	Blood	BLUEPRINT	H3K9me3	70
ERR465987	EGAD00001002283	Blood	BLUEPRINT	H3K9me3	65
ERR466004	EGAD00001002283	Blood	BLUEPRINT	H3K36me3	65
ERR738689	EGAD00001002283	Blood	BLUEPRINT	H3K27ac	65
ERR589964	EGAD00001002283	Blood	BLUEPRINT	H3K4me3	70
ERR738669	EGAD00001002283	Blood	BLUEPRINT	H3K27ac	65
ERR592883	EGAD00001002283	Blood	BLUEPRINT	H3K27ac	70
ERR466054	EGAD00001002283	Blood	BLUEPRINT	H3K4me3	70
ERR466005	EGAD00001002283	Blood	BLUEPRINT	H3K4me1	65
ERR589968	EGAD00001002283	Blood	BLUEPRINT	H3K4me3	65
ERR1230341	EGAD00001002297	Blood	BLUEPRINT	H3K4me1	55
ERR1230256	EGAD00001002297	Blood	BLUEPRINT	H3K27ac	55
ERR1230347	EGAD00001002297	Blood	BLUEPRINT	H3K4me3	55
ERR466010	EGAD00001002317	Blood	BLUEPRINT	H3K4me1	5
ERR738668	EGAD00001002317	Blood	BLUEPRINT	H3K9me3	5
ERR589965	EGAD00001002317	Blood	BLUEPRINT	H3K36me3	30
ERR1232282	EGAD00001002317	Blood	BLUEPRINT	H3K9me3	65
ERR592872	EGAD00001002317	Blood	BLUEPRINT	H3K27me3	30
ERR738680	EGAD00001002317	Blood	BLUEPRINT	H3K27me3	5
ERR466014	EGAD00001002317	Blood	BLUEPRINT	H3K4me3	5
ERR466015	EGAD00001002317	Blood	BLUEPRINT	H3K4me3	5
ERR327587	EGAD00001002317	Blood	BLUEPRINT	H3K9me3	70
ERR738673	EGAD00001002317	Blood	BLUEPRINT	H3K4me3	5
ERR1232243	EGAD00001002317	Blood	BLUEPRINT	H3K4me3	65
ERR1232280	EGAD00001002317	Blood	BLUEPRINT	H3K27ac	65
ERR466011	EGAD00001002317	Blood	BLUEPRINT	H3K27me3	5
ERR1232255	EGAD00001002317	Blood	BLUEPRINT	H3K27me3	65
ERR364273	EGAD00001002317	Blood	BLUEPRINT	H3K27ac	55
ERR589966	EGAD00001002317	Blood	BLUEPRINT	H3K4me3	30
ERR327585	EGAD00001002317	Blood	BLUEPRINT	H3K4me3	70
ERR364241	EGAD00001002317	Blood	BLUEPRINT	H3K9me3	55
ERR738679	EGAD00001002317	Blood	BLUEPRINT	H3K4me1	5
ERR327607	EGAD00001002317	Blood	BLUEPRINT	H3K4me3	55
ERR364267	EGAD00001002317	Blood	BLUEPRINT	H3K27ac	70
ERR364240	EGAD00001002317	Blood	BLUEPRINT	H3K27me3	55
ERR466002	EGAD00001002317	Blood	BLUEPRINT	H3K36me3	5
ERR465999	EGAD00001002317	Blood	BLUEPRINT	H3K27ac	5
ERR1232279	EGAD00001002317	Blood	BLUEPRINT	H3K36me3	65
ERR589950	EGAD00001002317	Blood	BLUEPRINT	H3K4me1	30
ERR466049	EGAD00001002317	Blood	BLUEPRINT	H3K36me3	5
ERR466051	EGAD00001002317	Blood	BLUEPRINT	H3K27me3	5
ERR327600	EGAD00001002317	Blood	BLUEPRINT	H3K36me3	70
ERR466033	EGAD00001002317	Blood	BLUEPRINT	H3K4me1	55
ERR738674	EGAD00001002317	Blood	BLUEPRINT	H3K36me3	5
ERR327606	EGAD00001002317	Blood	BLUEPRINT	H3K27me3	70
ERR592873	EGAD00001002317	Blood	BLUEPRINT	H3K9me3	30
ERR466071	EGAD00001002317	Blood	BLUEPRINT	H3K9me3	5
ERR1232281	EGAD00001002317	Blood	BLUEPRINT	H3K4me1	65
ERR466052	EGAD00001002317	Blood	BLUEPRINT	H3K9me3	5
ERR466043	EGAD00001002317	Blood	BLUEPRINT	H3K4me1	55
ERR589949	EGAD00001002317	Blood	BLUEPRINT	H3K27ac	30
ERR327601	EGAD00001002317	Blood	BLUEPRINT	H3K4me1	70
ERR466050	EGAD00001002317	Blood	BLUEPRINT	H3K4me1	5
ERR466001	EGAD00001002317	Blood	BLUEPRINT	H3K27ac	5
ERR364239	EGAD00001002317	Blood	BLUEPRINT	H3K36me3	55
ERR738675	EGAD00001002317	Blood	BLUEPRINT	H3K27ac	5
ERR1233559	EGAD00001002328	Blood	BLUEPRINT	H3K9me3	60
ERR1230345	EGAD00001002328	Blood	BLUEPRINT	H3K27ac	55
ERR1230348	EGAD00001002328	Blood	BLUEPRINT	H3K4me3	55
ERR1233558	EGAD00001002328	Blood	BLUEPRINT	H3K27me3	60
ERR1230263	EGAD00001002328	Blood	BLUEPRINT	H3K4me1	55
ERR1233563	EGAD00001002368	Blood	BLUEPRINT	H3K9me3	60
ERR1230264	EGAD00001002368	Blood	BLUEPRINT	H3K4me1	55
ERR1230257	EGAD00001002368	Blood	BLUEPRINT	H3K27ac	55
ERR1230349	EGAD00001002368	Blood	BLUEPRINT	H3K4me3	55
ERR1233562	EGAD00001002368	Blood	BLUEPRINT	H3K27me3	60
ERR1230351	EGAD00001002408	Blood	BLUEPRINT	H3K4me3	55
ERR1230340	EGAD00001002408	Blood	BLUEPRINT	H3K27ac	55
ERR1230342	EGAD00001002408	Blood	BLUEPRINT	H3K4me1	55
ERR1233531	EGAD00001002408	Blood	BLUEPRINT	H3K9me3	60
ERR1233530	EGAD00001002408	Blood	BLUEPRINT	H3K27me3	60
ERR1233533	EGAD00001002413	Blood	BLUEPRINT	H3K9me3	65
ERR1233532	EGAD00001002413	Blood	BLUEPRINT	H3K27me3	65
ERR1232297	EGAD00001002413	Blood	BLUEPRINT	H3K27me3	55
ERR1232296	EGAD00001002413	Blood	BLUEPRINT	H3K27ac	55
ERR1230312	EGAD00001002415	Blood	BLUEPRINT	H3K27ac	55
ERR1230260	EGAD00001002415	Blood	BLUEPRINT	H3K4me1	55
ERR1233556	EGAD00001002415	Blood	BLUEPRINT	H3K27me3	60
ERR1233557	EGAD00001002415	Blood	BLUEPRINT	H3K9me3	60
ERR1230254	EGAD00001002415	Blood	BLUEPRINT	H3K27ac	55
ERR928108	EGAD00001002430	Blood	BLUEPRINT	H3K27me3	60
ERR1043022	EGAD00001002430	Blood	BLUEPRINT	H3K9me3	60
ERR1042931	EGAD00001002430	Blood	BLUEPRINT	H3K27me3	55
ERR928107	EGAD00001002430	Blood	BLUEPRINT	H3K4me1	60
ERR1042958	EGAD00001002430	Blood	BLUEPRINT	H3K9me3	65
ERR861467	EGAD00001002430	Blood	BLUEPRINT	H3K4me1	55
ERR928110	EGAD00001002430	Blood	BLUEPRINT	H3K27ac	65
ERR1043021	EGAD00001002430	Blood	BLUEPRINT	H3K27ac	60
ERR1042968	EGAD00001002430	Blood	BLUEPRINT	H3K36me3	55
ERR928109	EGAD00001002430	Blood	BLUEPRINT	H3K4me3	65
ERR1042957	EGAD00001002430	Blood	BLUEPRINT	H3K36me3	65
ERR928133	EGAD00001002430	Blood	BLUEPRINT	H3K36me3	60
ERR928106	EGAD00001002430	Blood	BLUEPRINT	H3K4me3	60
ERR1042956	EGAD00001002430	Blood	BLUEPRINT	H3K4me1	65
ERR861468	EGAD00001002430	Blood	BLUEPRINT	H3K4me3	55
ERR1043025	EGAD00001002430	Blood	BLUEPRINT	H3K9me3	55
ERR1043024	EGAD00001002430	Blood	BLUEPRINT	H3K27ac	55
ERR928134	EGAD00001002430	Blood	BLUEPRINT	H3K27me3	65
ERR738696	EGAD00001002439	Blood	BLUEPRINT	H3K4me3	35
ERR738687	EGAD00001002439	Blood	BLUEPRINT	H3K27ac	50
ERR738667	EGAD00001002439	Blood	BLUEPRINT	H3K27ac	50
ERR592881	EGAD00001002439	Blood	BLUEPRINT	H3K4me1	50
ERR589942	EGAD00001002439	Blood	BLUEPRINT	H3K9me3	50
ERR738685	EGAD00001002439	Blood	BLUEPRINT	H3K27ac	50
ERR592880	EGAD00001002439	Blood	BLUEPRINT	H3K36me3	50
ERR466053	EGAD00001002439	Blood	BLUEPRINT	H3K4me3	50
ERR592882	EGAD00001002439	Blood	BLUEPRINT	H3K27me3	50
ERR589963	EGAD00001002444	Blood	BLUEPRINT	H3K4me3	55
ERR738681	EGAD00001002444	Blood	BLUEPRINT	H3K27ac	5
ERR266319	EGAD00001002444	Blood	BLUEPRINT	H3K4me1	5
ERR327589	EGAD00001002444	Blood	BLUEPRINT	H3K9me3	65
ERR589997	EGAD00001002444	Blood	BLUEPRINT	H3K27ac	55
ERR222525	EGAD00001002444	Blood	BLUEPRINT	H3K9me3	5
ERR364252	EGAD00001002444	Blood	BLUEPRINT	H3K9me3	55
ERR364289	EGAD00001002444	Blood	BLUEPRINT	H3K36me3	55
ERR327572	EGAD00001002444	Blood	BLUEPRINT	H3K4me1	5
ERR222499	EGAD00001002444	Blood	BLUEPRINT	H3K4me1	55
ERR364280	EGAD00001002444	Blood	BLUEPRINT	H3K27me3	50
ERR589967	EGAD00001002444	Blood	BLUEPRINT	H3K4me3	50
ERR589998	EGAD00001002444	Blood	BLUEPRINT	H3K27ac	65
ERR466026	EGAD00001002444	Blood	BLUEPRINT	H3K36me3	50
ERR364272	EGAD00001002444	Blood	BLUEPRINT	H3K36me3	5
ERR364290	EGAD00001002444	Blood	BLUEPRINT	H3K4me1	55
ERR222560	EGAD00001002444	Blood	BLUEPRINT	H3K36me3	5
ERR364281	EGAD00001002444	Blood	BLUEPRINT	H3K9me3	50
ERR248904	EGAD00001002444	Blood	BLUEPRINT	H3K4me1	50
ERR465971	EGAD00001002444	Blood	BLUEPRINT	H3K27ac	50
ERR738665	EGAD00001002444	Blood	BLUEPRINT	H3K27ac	5
ERR222505	EGAD00001002444	Blood	BLUEPRINT	H3K4me3	55
ERR327629	EGAD00001002444	Blood	BLUEPRINT	H3K9me3	5
ERR248905	EGAD00001002444	Blood	BLUEPRINT	H3K9me3	50
ERR364292	EGAD00001002444	Blood	BLUEPRINT	H3K9me3	55
ERR248903	EGAD00001002444	Blood	BLUEPRINT	H3K36me3	55
ERR222501	EGAD00001002444	Blood	BLUEPRINT	H3K9me3	55
ERR266323	EGAD00001002444	Blood	BLUEPRINT	H3K4me3	5
ERR738688	EGAD00001002444	Blood	BLUEPRINT	H3K27ac	5
ERR364265	EGAD00001002444	Blood	BLUEPRINT	H3K4me1	65
ERR327573	EGAD00001002444	Blood	BLUEPRINT	H3K27me3	5
ERR364235	EGAD00001002444	Blood	BLUEPRINT	H3K27me3	55
ERR222558	EGAD00001002444	Blood	BLUEPRINT	H3K27me3	50
ERR589960	EGAD00001002444	Blood	BLUEPRINT	H3K4me3	65
ERR364274	EGAD00001002444	Blood	BLUEPRINT	H3K27ac	55
ERR222561	EGAD00001002444	Blood	BLUEPRINT	H3K36me3	50
ERR738676	EGAD00001002444	Blood	BLUEPRINT	H3K27ac	5
ERR648131	EGAD00001002444	Blood	BLUEPRINT	H3K27ac	5
ERR266320	EGAD00001002444	Blood	BLUEPRINT	H3K27me3	5
ERR364291	EGAD00001002444	Blood	BLUEPRINT	H3K27me3	55
ERR364242	EGAD00001002444	Blood	BLUEPRINT	H3K36me3	65
ERR738683	EGAD00001002444	Blood	BLUEPRINT	H3K27ac	5
ERR327574	EGAD00001002444	Blood	BLUEPRINT	H3K9me3	5
ERR222504	EGAD00001002444	Blood	BLUEPRINT	H3K4me3	5
ERR466059	EGAD00001002444	Blood	BLUEPRINT	H3K27ac	50
ERR364261	EGAD00001002444	Blood	BLUEPRINT	H3K27me3	5
ERR327568	EGAD00001002444	Blood	BLUEPRINT	H3K36me3	5
ERR364279	EGAD00001002444	Blood	BLUEPRINT	H3K4me1	50
ERR364266	EGAD00001002444	Blood	BLUEPRINT	H3K36me3	55
ERR327608	EGAD00001002444	Blood	BLUEPRINT	H3K4me3	55
ERR222559	EGAD00001002444	Blood	BLUEPRINT	H3K27ac	50
ERR222500	EGAD00001002444	Blood	BLUEPRINT	H3K27me3	55
ERR648130	EGAD00001002444	Blood	BLUEPRINT	H3K27me3	65
ERR266314	EGAD00001002444	Blood	BLUEPRINT	H3K4me3	5
ERR222506	EGAD00001002444	Blood	BLUEPRINT	H3K27ac	55
ERR222510	EGAD00001002444	Blood	BLUEPRINT	H3K4me1	5
ERR364251	EGAD00001002444	Blood	BLUEPRINT	H3K4me1	55
ERR222502	EGAD00001002444	Blood	BLUEPRINT	H3K4me3	50
ERR589973	EGAD00001002449	Blood	BLUEPRINT	H3K4me1	55
ERR248917	EGAD00001002449	Blood	BLUEPRINT	H3K36me3	65
ERR710314	EGAD00001002449	Blood	BLUEPRINT	H3K27ac	75
ERR179453	EGAD00001002449	Blood	BLUEPRINT	H3K27me3	65
ERR179452	EGAD00001002449	Blood	BLUEPRINT	H3K4me1	65
ERR589971	EGAD00001002449	Blood	BLUEPRINT	H3K9me3	70
ERR179435	EGAD00001002449	Blood	BLUEPRINT	H3K27ac	55
ERR222533	EGAD00001002449	Blood	BLUEPRINT	H3K9me3	65
ERR841663	EGAD00001002449	Blood	BLUEPRINT	H3K4me1	35
ERR589924	EGAD00001002449	Blood	BLUEPRINT	H3K27ac	60
ERR179439	EGAD00001002449	Blood	BLUEPRINT	H3K36me3	55
ERR232476	EGAD00001002449	Blood	BLUEPRINT	H3K27me3	5
ERR710288	EGAD00001002449	Blood	BLUEPRINT	H3K27me3	35
ERR710336	EGAD00001002449	Blood	BLUEPRINT	H3K9me3	35
ERR589974	EGAD00001002449	Blood	BLUEPRINT	H3K9me3	5
ERR589972	EGAD00001002449	Blood	BLUEPRINT	H3K4me3	70
ERR179456	EGAD00001002449	Blood	BLUEPRINT	H3K36me3	70
ERR179449	EGAD00001002449	Blood	BLUEPRINT	H3K27me3	70
ERR202372	EGAD00001002449	Blood	BLUEPRINT	H3K4me1	60
ERR232478	EGAD00001002449	Blood	BLUEPRINT	H3K36me3	5
ERR222556	EGAD00001002449	Blood	BLUEPRINT	H3K27ac	5
ERR710332	EGAD00001002449	Blood	BLUEPRINT	H3K4me3	75
ERR179450	EGAD00001002449	Blood	BLUEPRINT	H3K4me3	65
ERR589936	EGAD00001002449	Blood	BLUEPRINT	H3K36me3	70
ERR179428	EGAD00001002449	Blood	BLUEPRINT	H3K4me1	65
ERR710343	EGAD00001002449	Blood	BLUEPRINT	H3K27me3	60
ERR589937	EGAD00001002449	Blood	BLUEPRINT	H3K4me1	70
ERR179427	EGAD00001002449	Blood	BLUEPRINT	H3K4me3	65
ERR232485	EGAD00001002449	Blood	BLUEPRINT	H3K27ac	5
ERR179455	EGAD00001002449	Blood	BLUEPRINT	H3K4me3	70
ERR179451	EGAD00001002449	Blood	BLUEPRINT	H3K36me3	65
ERR232467	EGAD00001002449	Blood	BLUEPRINT	H3K9me3	5
ERR589975	EGAD00001002449	Blood	BLUEPRINT	H3K4me1	5
ERR202367	EGAD00001002449	Blood	BLUEPRINT	H3K27ac	60
ERR202377	EGAD00001002449	Blood	BLUEPRINT	H3K4me3	60
ERR179460	EGAD00001002449	Blood	BLUEPRINT	H3K4me3	55
ERR179426	EGAD00001002449	Blood	BLUEPRINT	H3K36me3	55
ERR179429	EGAD00001002449	Blood	BLUEPRINT	H3K27me3	65
ERR232484	EGAD00001002449	Blood	BLUEPRINT	H3K4me3	5
ERR179432	EGAD00001002449	Blood	BLUEPRINT	H3K36me3	70
ERR202370	EGAD00001002449	Blood	BLUEPRINT	H3K9me3	60
ERR179443	EGAD00001002449	Blood	BLUEPRINT	H3K27me3	70
ERR179442	EGAD00001002449	Blood	BLUEPRINT	H3K9me3	70
ERR202365	EGAD00001002449	Blood	BLUEPRINT	H3K4me3	60
ERR179458	EGAD00001002449	Blood	BLUEPRINT	H3K27ac	55
ERR179441	EGAD00001002449	Blood	BLUEPRINT	H3K4me1	70
ERR202363	EGAD00001002449	Blood	BLUEPRINT	H3K27ac	60
ERR179445	EGAD00001002449	Blood	BLUEPRINT	H3K4me1	65
ERR710347	EGAD00001002449	Blood	BLUEPRINT	H3K9me3	60
ERR710313	EGAD00001002449	Blood	BLUEPRINT	H3K27ac	60
ERR710346	EGAD00001002449	Blood	BLUEPRINT	H3K9me3	75
ERR710328	EGAD00001002449	Blood	BLUEPRINT	H3K36me3	75
ERR179457	EGAD00001002449	Blood	BLUEPRINT	H3K27ac	70
ERR232480	EGAD00001002449	Blood	BLUEPRINT	H3K4me1	5
ERR202366	EGAD00001002449	Blood	BLUEPRINT	H3K36me3	60
ERR257694	EGAD00001002449	Blood	BLUEPRINT	H3K27ac	65
ERR841648	EGAD00001002449	Blood	BLUEPRINT	H3K36me3	35
ERR841662	EGAD00001002449	Blood	BLUEPRINT	H3K27ac	35
ERR179433	EGAD00001002449	Blood	BLUEPRINT	H3K27ac	70
ERR179448	EGAD00001002449	Blood	BLUEPRINT	H3K4me1	55
ERR179431	EGAD00001002449	Blood	BLUEPRINT	H3K4me3	70
ERR710345	EGAD00001002449	Blood	BLUEPRINT	H3K36me3	60
ERR222531	EGAD00001002449	Blood	BLUEPRINT	H3K4me1	65
ERR327643	EGAD00001002449	Blood	BLUEPRINT	H3K27ac	65
ERR202374	EGAD00001002449	Blood	BLUEPRINT	H3K9me3	60
ERR710341	EGAD00001002449	Blood	BLUEPRINT	H3K27me3	75
ERR710331	EGAD00001002449	Blood	BLUEPRINT	H3K4me3	60
ERR232474	EGAD00001002449	Blood	BLUEPRINT	H3K36me3	5
ERR179454	EGAD00001002449	Blood	BLUEPRINT	H3K9me3	65
ERR222517	EGAD00001002449	Blood	BLUEPRINT	H3K27ac	5
ERR589970	EGAD00001002449	Blood	BLUEPRINT	H3K27ac	70
ERR232481	EGAD00001002449	Blood	BLUEPRINT	H3K4me3	5
ERR202376	EGAD00001002449	Blood	BLUEPRINT	H3K27ac	60
ERR222498	EGAD00001002449	Blood	BLUEPRINT	H3K4me3	65
ERR202373	EGAD00001002449	Blood	BLUEPRINT	H3K27me3	60
ERR179438	EGAD00001002449	Blood	BLUEPRINT	H3K4me3	55
ERR710287	EGAD00001002449	Blood	BLUEPRINT	H3K36me3	35
ERR232477	EGAD00001002449	Blood	BLUEPRINT	H3K9me3	5
ERR179425	EGAD00001002449	Blood	BLUEPRINT	H3K27ac	70
ERR179444	EGAD00001002449	Blood	BLUEPRINT	H3K4me3	65
ERR589938	EGAD00001002449	Blood	BLUEPRINT	H3K27me3	70
ERR710322	EGAD00001002449	Blood	BLUEPRINT	H3K4me1	75
ERR179446	EGAD00001002449	Blood	BLUEPRINT	H3K9me3	55
ERR710303	EGAD00001002449	Blood	BLUEPRINT	H3K4me1	75
ERR179447	EGAD00001002449	Blood	BLUEPRINT	H3K27me3	55
ERR232475	EGAD00001002449	Blood	BLUEPRINT	H3K4me1	5
ERR841661	EGAD00001002449	Blood	BLUEPRINT	H3K4me3	35
ERR589926	EGAD00001002449	Blood	BLUEPRINT	H3K9me3	60
ERR232479	EGAD00001002449	Blood	BLUEPRINT	H3K27me3	5
ERR710327	EGAD00001002449	Blood	BLUEPRINT	H3K4me3	60
ERR710324	EGAD00001002449	Blood	BLUEPRINT	H3K4me1	60
ERR222532	EGAD00001002449	Blood	BLUEPRINT	H3K27me3	65
ERR589925	EGAD00001002449	Blood	BLUEPRINT	H3K4me1	60
ERR710325	EGAD00001002449	Blood	BLUEPRINT	H3K4me3	75
ERR364283	EGAD00001002450	Blood	BLUEPRINT	H3K4me3	70
ERR465993	EGAD00001002450	Blood	BLUEPRINT	H3K9me3	70
ERR1230261	EGAD00001002453	Blood	BLUEPRINT	H3K4me1	55
ERR1042954	EGAD00001002455	Blood	BLUEPRINT	H3K4me3	70
ERR248916	EGAD00001002455	Blood	BLUEPRINT	H3K9me3	5
ERR1042933	EGAD00001002455	Blood	BLUEPRINT	H3K27me3	70
ERR1042955	EGAD00001002455	Blood	BLUEPRINT	H3K27ac	70
ERR248902	EGAD00001002455	Blood	BLUEPRINT	H3K27me3	5
ERR248907	EGAD00001002455	Blood	BLUEPRINT	H3K4me1	5
ERR266317	EGAD00001002455	Blood	BLUEPRINT	H3K27me3	5
ERR1043091	EGAD00001002455	Blood	BLUEPRINT	H3K36me3	70
ERR1042988	EGAD00001002455	Blood	BLUEPRINT	H3K27ac	70
ERR364268	EGAD00001002455	Blood	BLUEPRINT	H3K9me3	45
ERR266328	EGAD00001002455	Blood	BLUEPRINT	H3K4me3	5
ERR364254	EGAD00001002455	Blood	BLUEPRINT	H3K4me1	45
ERR465997	EGAD00001002455	Blood	BLUEPRINT	H3K36me3	5
ERR364253	EGAD00001002455	Blood	BLUEPRINT	H3K36me3	45
ERR266315	EGAD00001002455	Blood	BLUEPRINT	H3K36me3	5
ERR1042986	EGAD00001002455	Blood	BLUEPRINT	H3K27me3	70
ERR222546	EGAD00001002455	Blood	BLUEPRINT	H3K4me3	5
ERR466009	EGAD00001002455	Blood	BLUEPRINT	H3K27me3	5
ERR589962	EGAD00001002455	Blood	BLUEPRINT	H3K27ac	5
ERR466008	EGAD00001002455	Blood	BLUEPRINT	H3K4me1	5
ERR589961	EGAD00001002455	Blood	BLUEPRINT	H3K27ac	5
ERR327630	EGAD00001002455	Blood	BLUEPRINT	H3K9me3	5
ERR266325	EGAD00001002455	Blood	BLUEPRINT	H3K4me3	45
ERR1042930	EGAD00001002455	Blood	BLUEPRINT	H3K4me1	70
ERR222522	EGAD00001002455	Blood	BLUEPRINT	H3K27ac	5
ERR266316	EGAD00001002455	Blood	BLUEPRINT	H3K4me1	5
ERR466012	EGAD00001002455	Blood	BLUEPRINT	H3K4me3	5
ERR248906	EGAD00001002455	Blood	BLUEPRINT	H3K36me3	5
ERR465998	EGAD00001002455	Blood	BLUEPRINT	H3K9me3	5
ERR1042959	EGAD00001002455	Blood	BLUEPRINT	H3K9me3	70
ERR222534	EGAD00001002455	Blood	BLUEPRINT	H3K27ac	5
ERR589244	EGAD00001002458	Blood	BLUEPRINT	H3K27ac	35
ERR589233	EGAD00001002458	Blood	BLUEPRINT	H3K4me3	70
ERR589242	EGAD00001002458	Blood	BLUEPRINT	H3K4me3	35
ERR589235	EGAD00001002458	Blood	BLUEPRINT	H3K4me1	70
ERR589243	EGAD00001002458	Blood	BLUEPRINT	H3K4me1	35
ERR589234	EGAD00001002458	Blood	BLUEPRINT	H3K27ac	70
ERR466025	EGAD00001002463	Blood	BLUEPRINT	H3K4me1	5
ERR738670	EGAD00001002463	Blood	BLUEPRINT	H3K27ac	70
ERR466023	EGAD00001002463	Blood	BLUEPRINT	H3K4me3	35
ERR364259	EGAD00001002463	Blood	BLUEPRINT	H3K36me3	35
ERR592885	EGAD00001002463	Blood	BLUEPRINT	H3K27me3	5
ERR222503	EGAD00001002463	Blood	BLUEPRINT	H3K4me1	70
ERR364260	EGAD00001002463	Blood	BLUEPRINT	H3K9me3	35
ERR1043116	EGAD00001002463	Blood	BLUEPRINT	H3K27ac	5
ERR364244	EGAD00001002463	Blood	BLUEPRINT	H3K4me3	70
ERR222520	EGAD00001002463	Blood	BLUEPRINT	H3K4me3	70
ERR222547	EGAD00001002463	Blood	BLUEPRINT	H3K27me3	70
ERR1043118	EGAD00001002463	Blood	BLUEPRINT	H3K27me3	5
ERR863634	EGAD00001002463	Blood	BLUEPRINT	H3K27me3	60
ERR364245	EGAD00001002463	Blood	BLUEPRINT	H3K36me3	70
ERR466024	EGAD00001002463	Blood	BLUEPRINT	H3K36me3	5
ERR465990	EGAD00001002463	Blood	BLUEPRINT	H3K4me1	35
ERR466068	EGAD00001002463	Blood	BLUEPRINT	H3K27ac	5
ERR466016	EGAD00001002463	Blood	BLUEPRINT	H3K9me3	5
ERR222548	EGAD00001002463	Blood	BLUEPRINT	H3K9me3	70
ERR364275	EGAD00001002463	Blood	BLUEPRINT	H3K4me1	70
ERR1043115	EGAD00001002463	Blood	BLUEPRINT	H3K4me3	5
ERR863608	EGAD00001002463	Blood	BLUEPRINT	H3K4me3	60
ERR364248	EGAD00001002463	Blood	BLUEPRINT	H3K9me3	70
ERR1043117	EGAD00001002463	Blood	BLUEPRINT	H3K4me1	5
ERR1043119	EGAD00001002463	Blood	BLUEPRINT	H3K9me3	5
ERR364278	EGAD00001002463	Blood	BLUEPRINT	H3K4me3	5
ERR1042928	EGAD00001002463	Blood	BLUEPRINT	H3K36me3	5
ERR738671	EGAD00001002463	Blood	BLUEPRINT	H3K27ac	35
ERR769360	EGAD00001002466	Blood	BLUEPRINT	H3K36me3
ERR928131	EGAD00001002466	Blood	BLUEPRINT	H3K4me1	60
ERR1043131	EGAD00001002466	Blood	BLUEPRINT	H3K4me3	35
ERR928161	EGAD00001002466	Blood	BLUEPRINT	H3K4me3
ERR769483	EGAD00001002466	Blood	BLUEPRINT	H3K36me3	45
ERR1043003	EGAD00001002466	Blood	BLUEPRINT	H3K4me3
ERR928132	EGAD00001002466	Blood	BLUEPRINT	H3K9me3	60
ERR769467	EGAD00001002466	Blood	BLUEPRINT	H3K9me3	45
ERR1043012	EGAD00001002466	Blood	BLUEPRINT	H3K27ac
ERR769436	EGAD00001002466	Blood	BLUEPRINT	H3K27ac	45
ERR769462	EGAD00001002466	Blood	BLUEPRINT	H3K27me3	45
ERR928206	EGAD00001002466	Blood	BLUEPRINT	H3K27ac	5
ERR769438	EGAD00001002466	Blood	BLUEPRINT	H3K9me3	45
ERR1043004	EGAD00001002466	Blood	BLUEPRINT	H3K27ac	40
ERR769362	EGAD00001002466	Blood	BLUEPRINT	H3K9me3
ERR928104	EGAD00001002466	Blood	BLUEPRINT	H3K36me3	60
ERR928164	EGAD00001002466	Blood	BLUEPRINT	H3K27me3
ERR769437	EGAD00001002466	Blood	BLUEPRINT	H3K36me3	45
ERR769361	EGAD00001002466	Blood	BLUEPRINT	H3K27me3
ERR1043005	EGAD00001002466	Blood	BLUEPRINT	H3K4me3	35
ERR1042978	EGAD00001002466	Blood	BLUEPRINT	H3K36me3
ERR769469	EGAD00001002466	Blood	BLUEPRINT	H3K4me1	45
ERR769425	EGAD00001002466	Blood	BLUEPRINT	H3K4me1	45
ERR769433	EGAD00001002466	Blood	BLUEPRINT	H3K36me3	45
ERR1043129	EGAD00001002466	Blood	BLUEPRINT	H3K27ac	40
ERR769470	EGAD00001002466	Blood	BLUEPRINT	H3K4me1	45
ERR769423	EGAD00001002466	Blood	BLUEPRINT	H3K27me3	45
ERR1043128	EGAD00001002466	Blood	BLUEPRINT	H3K36me3
ERR1042953	EGAD00001002466	Blood	BLUEPRINT	H3K4me3	60
ERR769439	EGAD00001002466	Blood	BLUEPRINT	H3K27me3	45
ERR928103	EGAD00001002466	Blood	BLUEPRINT	H3K27ac	60
ERR769461	EGAD00001002466	Blood	BLUEPRINT	H3K27me3	55
ERR769424	EGAD00001002466	Blood	BLUEPRINT	H3K36me3	45
ERR928205	EGAD00001002466	Blood	BLUEPRINT	H3K27ac	5
ERR928207	EGAD00001002466	Blood	BLUEPRINT	H3K4me1	5
ERR769468	EGAD00001002466	Blood	BLUEPRINT	H3K36me3	45
ERR769407	EGAD00001002466	Blood	BLUEPRINT	H3K4me1	55
ERR769405	EGAD00001002466	Blood	BLUEPRINT	H3K27ac	55
ERR769432	EGAD00001002466	Blood	BLUEPRINT	H3K27me3	45
ERR769463	EGAD00001002466	Blood	BLUEPRINT	H3K9me3	45
ERR928105	EGAD00001002466	Blood	BLUEPRINT	H3K27me3	60
ERR769466	EGAD00001002466	Blood	BLUEPRINT	H3K27ac	45
ERR928162	EGAD00001002466	Blood	BLUEPRINT	H3K36me3
ERR769488	EGAD00001002466	Blood	BLUEPRINT	H3K27me3	45
ERR769408	EGAD00001002466	Blood	BLUEPRINT	H3K9me3	55
ERR769434	EGAD00001002466	Blood	BLUEPRINT	H3K4me1	45
ERR769359	EGAD00001002466	Blood	BLUEPRINT	H3K4me1
ERR769406	EGAD00001002466	Blood	BLUEPRINT	H3K36me3	55
ERR769347	EGAD00001002466	Blood	BLUEPRINT	H3K4me3	55
ERR1223395	EGAD00001002466	Blood	BLUEPRINT	H3K4me1	45
ERR769358	EGAD00001002466	Blood	BLUEPRINT	H3K4me3
ERR1043114	EGAD00001002466	Blood	BLUEPRINT	H3K27me3
ERR769435	EGAD00001002466	Blood	BLUEPRINT	H3K4me3	45
ERR769464	EGAD00001002466	Blood	BLUEPRINT	H3K4me3	45
ERR928163	EGAD00001002466	Blood	BLUEPRINT	H3K9me3
ERR1043113	EGAD00001002466	Blood	BLUEPRINT	H3K9me3
ERR1230350	EGAD00001002474	Blood	BLUEPRINT	H3K4me3	55
ERR1233564	EGAD00001002474	Blood	BLUEPRINT	H3K27me3	60
ERR1230258	EGAD00001002474	Blood	BLUEPRINT	H3K27ac	55
ERR1233565	EGAD00001002474	Blood	BLUEPRINT	H3K9me3	60
ERR216249	EGAD00001002484	Blood	BLUEPRINT	H3K27ac	65
ERR257693	EGAD00001002484	Blood	BLUEPRINT	H3K9me3	65
ERR222513	EGAD00001002484	Blood	BLUEPRINT	H3K27ac	55
ERR216253	EGAD00001002484	Blood	BLUEPRINT	H3K4me1	5
ERR222515	EGAD00001002484	Blood	BLUEPRINT	H3K27ac	65
ERR222526	EGAD00001002484	Blood	BLUEPRINT	H3K27me3	5
ERR321933	EGAD00001002484	Blood	BLUEPRINT	H3K27me3	70
ERR248909	EGAD00001002484	Blood	BLUEPRINT	H3K36me3	5
ERR222555	EGAD00001002484	Blood	BLUEPRINT	H3K27ac	65
ERR202371	EGAD00001002484	Blood	BLUEPRINT	H3K4me1	70
ERR202368	EGAD00001002484	Blood	BLUEPRINT	H3K9me3	70
ERR216254	EGAD00001002484	Blood	BLUEPRINT	H3K27me3	5
ERR202361	EGAD00001002484	Blood	BLUEPRINT	H3K36me3	70
ERR589984	EGAD00001002484	Blood	BLUEPRINT	H3K9me3	5
ERR222540	EGAD00001002484	Blood	BLUEPRINT	H3K27ac	65
ERR216252	EGAD00001002484	Blood	BLUEPRINT	H3K36me3	5
ERR589976	EGAD00001002484	Blood	BLUEPRINT	H3K36me3	70
ERR829411	EGAD00001002484	Blood	BLUEPRINT	H3K4me1	60
ERR222511	EGAD00001002484	Blood	BLUEPRINT	H3K4me1	5
ERR216259	EGAD00001002484	Blood	BLUEPRINT	H3K27ac	5
ERR216246	EGAD00001002484	Blood	BLUEPRINT	H3K9me3	5
ERR222542	EGAD00001002484	Blood	BLUEPRINT	H3K36me3	65
ERR222551	EGAD00001002484	Blood	BLUEPRINT	H3K4me3	65
ERR222554	EGAD00001002484	Blood	BLUEPRINT	H3K27ac	55
ERR222543	EGAD00001002484	Blood	BLUEPRINT	H3K4me1	55
ERR222557	EGAD00001002484	Blood	BLUEPRINT	H3K4me3	55
ERR216256	EGAD00001002484	Blood	BLUEPRINT	H3K27me3	65
ERR232471	EGAD00001002484	Blood	BLUEPRINT	H3K4me1	5
ERR222527	EGAD00001002484	Blood	BLUEPRINT	H3K9me3	5
ERR248911	EGAD00001002484	Blood	BLUEPRINT	H3K27me3	5
ERR232470	EGAD00001002484	Blood	BLUEPRINT	H3K36me3	5
ERR327640	EGAD00001002484	Blood	BLUEPRINT	H3K27ac	5
ERR222539	EGAD00001002484	Blood	BLUEPRINT	H3K27ac	5
ERR589986	EGAD00001002484	Blood	BLUEPRINT	H3K4me1	65
ERR232472	EGAD00001002484	Blood	BLUEPRINT	H3K27me3	5
ERR589977	EGAD00001002484	Blood	BLUEPRINT	H3K27ac	70
ERR589985	EGAD00001002484	Blood	BLUEPRINT	H3K27ac	65
ERR589927	EGAD00001002484	Blood	BLUEPRINT	H3K9me3	5
ERR222550	EGAD00001002484	Blood	BLUEPRINT	H3K4me3	65
ERR589979	EGAD00001002484	Blood	BLUEPRINT	H3K9me3	70
ERR222545	EGAD00001002484	Blood	BLUEPRINT	H3K27me3	55
ERR248912	EGAD00001002484	Blood	BLUEPRINT	H3K9me3	5
ERR589939	EGAD00001002484	Blood	BLUEPRINT	H3K4me1	5
ERR216255	EGAD00001002484	Blood	BLUEPRINT	H3K36me3	65
ERR232469	EGAD00001002484	Blood	BLUEPRINT	H3K27ac	5
ERR222509	EGAD00001002484	Blood	BLUEPRINT	H3K9me3	65
ERR248908	EGAD00001002484	Blood	BLUEPRINT	H3K4me3	5
ERR222528	EGAD00001002484	Blood	BLUEPRINT	H3K4me1	65
ERR589981	EGAD00001002484	Blood	BLUEPRINT	H3K4me3	70
ERR216248	EGAD00001002484	Blood	BLUEPRINT	H3K4me3	65
ERR589982	EGAD00001002484	Blood	BLUEPRINT	H3K27ac	5
ERR222508	EGAD00001002484	Blood	BLUEPRINT	H3K27me3	65
ERR589978	EGAD00001002484	Blood	BLUEPRINT	H3K4me1	70
ERR216258	EGAD00001002484	Blood	BLUEPRINT	H3K4me3	5
ERR202360	EGAD00001002484	Blood	BLUEPRINT	H3K27ac	70
ERR222529	EGAD00001002484	Blood	BLUEPRINT	H3K27me3	65
ERR216250	EGAD00001002484	Blood	BLUEPRINT	H3K4me1	65
ERR248910	EGAD00001002484	Blood	BLUEPRINT	H3K4me1	5
ERR222544	EGAD00001002484	Blood	BLUEPRINT	H3K9me3	55
ERR589980	EGAD00001002484	Blood	BLUEPRINT	H3K27me3	70
ERR232473	EGAD00001002484	Blood	BLUEPRINT	H3K9me3	5
ERR589983	EGAD00001002484	Blood	BLUEPRINT	H3K27ac	5
ERR202369	EGAD00001002484	Blood	BLUEPRINT	H3K4me3	70
ERR222538	EGAD00001002484	Blood	BLUEPRINT	H3K4me3	5
ERR222518	EGAD00001002484	Blood	BLUEPRINT	H3K4me3	55
ERR829414	EGAD00001002484	Blood	BLUEPRINT	H3K27ac	60
ERR222519	EGAD00001002484	Blood	BLUEPRINT	H3K4me1	65
ERR232468	EGAD00001002484	Blood	BLUEPRINT	H3K4me3	5
ERR589230	EGAD00001002491	Blood	BLUEPRINT	H3K4me3	70
ERR589252	EGAD00001002491	Blood	BLUEPRINT	H3K4me1	35
ERR589253	EGAD00001002491	Blood	BLUEPRINT	H3K27ac	35
ERR589251	EGAD00001002491	Blood	BLUEPRINT	H3K4me3	35
ERR589232	EGAD00001002491	Blood	BLUEPRINT	H3K4me1	70
ERR589231	EGAD00001002491	Blood	BLUEPRINT	H3K27ac	70
ERR364282	EGAD00001002503	Blood	BLUEPRINT	H3K4me3	65
ERR466029	EGAD00001002503	Blood	BLUEPRINT	H3K36me3	65
ERR589952	EGAD00001002503	Blood	BLUEPRINT	H3K9me3	65
ERR466030	EGAD00001002503	Blood	BLUEPRINT	H3K4me1	65
ERR648121	EGAD00001002504	Blood	BLUEPRINT	H3K27ac	5
ERR589947	EGAD00001002504	Blood	BLUEPRINT	H3K27me3	5
ERR364284	EGAD00001002504	Blood	BLUEPRINT	H3K27ac	45
ERR327560	EGAD00001002504	Blood	BLUEPRINT	H3K9me3	5
ERR589994	EGAD00001002504	Blood	BLUEPRINT	H3K36me3	5
ERR327557	EGAD00001002504	Blood	BLUEPRINT	H3K27ac	55
ERR327614	EGAD00001002504	Blood	BLUEPRINT	H3K27me3	55
ERR327613	EGAD00001002504	Blood	BLUEPRINT	H3K9me3	55
ERR589948	EGAD00001002504	Blood	BLUEPRINT	H3K9me3	5
ERR1043070	EGAD00001002504	Blood	BLUEPRINT	H3K27ac	70
ERR327564	EGAD00001002504	Blood	BLUEPRINT	H3K36me3	45
ERR327556	EGAD00001002504	Blood	BLUEPRINT	H3K4me3	45
ERR1043125	EGAD00001002504	Blood	BLUEPRINT	H3K36me3	70
ERR327569	EGAD00001002504	Blood	BLUEPRINT	H3K27me3	65
ERR1232228	EGAD00001002504	Blood	BLUEPRINT	H3K4me1	70
ERR598717	EGAD00001002504	Blood	BLUEPRINT	H3K27ac	65
ERR327583	EGAD00001002504	Blood	BLUEPRINT	H3K27ac	55
ERR327621	EGAD00001002504	Blood	BLUEPRINT	H3K9me3	45
ERR327620	EGAD00001002504	Blood	BLUEPRINT	H3K27me3	45
ERR466036	EGAD00001002504	Blood	BLUEPRINT	H3K27me3	5
ERR1223466	EGAD00001002504	Blood	BLUEPRINT	H3K9me3	70
ERR466037	EGAD00001002504	Blood	BLUEPRINT	H3K4me3	5
ERR327570	EGAD00001002504	Blood	BLUEPRINT	H3K9me3	65
ERR327619	EGAD00001002504	Blood	BLUEPRINT	H3K4me1	45
ERR466034	EGAD00001002504	Blood	BLUEPRINT	H3K36me3	5
ERR327554	EGAD00001002504	Blood	BLUEPRINT	H3K4me1	55
ERR327549	EGAD00001002504	Blood	BLUEPRINT	H3K4me3	55
ERR589946	EGAD00001002504	Blood	BLUEPRINT	H3K4me3	5
ERR327623	EGAD00001002504	Blood	BLUEPRINT	H3K27me3	55
ERR466017	EGAD00001002504	Blood	BLUEPRINT	H3K9me3	5
ERR327618	EGAD00001002504	Blood	BLUEPRINT	H3K4me3	5
ERR1043126	EGAD00001002504	Blood	BLUEPRINT	H3K27me3	70
ERR327624	EGAD00001002504	Blood	BLUEPRINT	H3K36me3	55
ERR738672	EGAD00001002504	Blood	BLUEPRINT	H3K27ac	75
ERR364276	EGAD00001002504	Blood	BLUEPRINT	H3K36me3	65
ERR589996	EGAD00001002504	Blood	BLUEPRINT	H3K4me1	5
ERR266313	EGAD00001002504	Blood	BLUEPRINT	H3K4me3	65
ERR589995	EGAD00001002504	Blood	BLUEPRINT	H3K27ac	5
ERR1043069	EGAD00001002504	Blood	BLUEPRINT	H3K4me3	70
ERR327566	EGAD00001002504	Blood	BLUEPRINT	H3K4me1	65
ERR327615	EGAD00001002504	Blood	BLUEPRINT	H3K9me3	55
ERR466035	EGAD00001002504	Blood	BLUEPRINT	H3K4me1	5
ERR327553	EGAD00001002504	Blood	BLUEPRINT	H3K36me3	55
ERR327582	EGAD00001002504	Blood	BLUEPRINT	H3K4me3	55
ERR327622	EGAD00001002504	Blood	BLUEPRINT	H3K4me1	55
ERR1043095	EGAD00001002514	Blood	BLUEPRINT	H3K27me3	70
ERR1042967	EGAD00001002514	Blood	BLUEPRINT	H3K36me3	70
ERR1043096	EGAD00001002514	Blood	BLUEPRINT	H3K9me3	70
ERR863631	EGAD00001002514	Blood	BLUEPRINT	H3K4me3	70
ERR863603	EGAD00001002514	Blood	BLUEPRINT	H3K4me1	70
ERR863610	EGAD00001002514	Blood	BLUEPRINT	H3K4me3	70
ERR648122	EGAD00001002515	Blood	BLUEPRINT	H3K4me3	60
ERR327571	EGAD00001002515	Blood	BLUEPRINT	H3K27ac	60
ERR327611	EGAD00001002515	Blood	BLUEPRINT	H3K27me3	55
ERR364287	EGAD00001002515	Blood	BLUEPRINT	H3K36me3	5
ERR1223468	EGAD00001002515	Blood	BLUEPRINT	H3K9me3	70
ERR327561	EGAD00001002515	Blood	BLUEPRINT	H3K36me3	60
ERR648125	EGAD00001002515	Blood	BLUEPRINT	H3K4me1	60
ERR327603	EGAD00001002515	Blood	BLUEPRINT	H3K4me1	55
ERR648123	EGAD00001002515	Blood	BLUEPRINT	H3K36me3	60
ERR648129	EGAD00001002515	Blood	BLUEPRINT	H3K4me1	5
ERR327626	EGAD00001002515	Blood	BLUEPRINT	H3K27me3	45
ERR327625	EGAD00001002515	Blood	BLUEPRINT	H3K36me3	45
ERR1043071	EGAD00001002515	Blood	BLUEPRINT	H3K4me3	70
ERR364246	EGAD00001002515	Blood	BLUEPRINT	H3K9me3	5
ERR327567	EGAD00001002515	Blood	BLUEPRINT	H3K27ac	5
ERR1043127	EGAD00001002515	Blood	BLUEPRINT	H3K4me1	70
ERR266322	EGAD00001002515	Blood	BLUEPRINT	H3K4me3	5
ERR327551	EGAD00001002515	Blood	BLUEPRINT	H3K4me3	55
ERR327612	EGAD00001002515	Blood	BLUEPRINT	H3K9me3	45
ERR327634	EGAD00001002515	Blood	BLUEPRINT	H3K4me1	45
ERR327616	EGAD00001002515	Blood	BLUEPRINT	H3K36me3	55
ERR1232278	EGAD00001002515	Blood	BLUEPRINT	H3K4me1	5
ERR648126	EGAD00001002515	Blood	BLUEPRINT	H3K27me3	60
ERR327555	EGAD00001002515	Blood	BLUEPRINT	H3K9me3	55
ERR364293	EGAD00001002515	Blood	BLUEPRINT	H3K27ac	45
ERR1232277	EGAD00001002515	Blood	BLUEPRINT	H3K27ac	5
ERR1232254	EGAD00001002515	Blood	BLUEPRINT	H3K27me3	5
ERR466032	EGAD00001002515	Blood	BLUEPRINT	H3K4me3	5
ERR364285	EGAD00001002515	Blood	BLUEPRINT	H3K9me3	55
ERR327581	EGAD00001002515	Blood	BLUEPRINT	H3K4me3	45
ERR327579	EGAD00001002515	Blood	BLUEPRINT	H3K27ac	55
ERR1043072	EGAD00001002515	Blood	BLUEPRINT	H3K27ac	70
ERR266318	EGAD00001002515	Blood	BLUEPRINT	H3K36me3	5
ERR648124	EGAD00001002515	Blood	BLUEPRINT	H3K27ac	60
ERR327627	EGAD00001002515	Blood	BLUEPRINT	H3K4me3	60
ERR364288	EGAD00001002515	Blood	BLUEPRINT	H3K27me3	5
ERR364238	EGAD00001002515	Blood	BLUEPRINT	H3K27me3	55
ERR327558	EGAD00001002515	Blood	BLUEPRINT	H3K27me3	60
ERR327562	EGAD00001002515	Blood	BLUEPRINT	H3K4me1	60
ERR1232253	EGAD00001002515	Blood	BLUEPRINT	H3K27me3	70
ERR1232312	EGAD00001002515	Blood	BLUEPRINT	H3K4me3	5
ERR1232314	EGAD00001002515	Blood	BLUEPRINT	H3K9me3	5
ERR327559	EGAD00001002515	Blood	BLUEPRINT	H3K9me3	60
ERR648127	EGAD00001002515	Blood	BLUEPRINT	H3K9me3	60
ERR327575	EGAD00001002515	Blood	BLUEPRINT	H3K9me3	5
ERR327580	EGAD00001002515	Blood	BLUEPRINT	H3K36me3	55
ERR1223467	EGAD00001002515	Blood	BLUEPRINT	H3K36me3	70
ERR648128	EGAD00001002515	Blood	BLUEPRINT	H3K27ac	5
ERR1232313	EGAD00001002515	Blood	BLUEPRINT	H3K36me3	5
ERR1232299	EGAD00001002517	Blood	BLUEPRINT	H3K27me3	55
ERR1232298	EGAD00001002517	Blood	BLUEPRINT	H3K27ac	55
ERR1233537	EGAD00001002517	Blood	BLUEPRINT	H3K9me3	65
ERR1233536	EGAD00001002517	Blood	BLUEPRINT	H3K27me3	65
ERR356821	EGAD00001002524	Blood	BLUEPRINT	H3K36me3	5
ERR592878	EGAD00001002524	Blood	BLUEPRINT	H3K27me3	50
ERR356825	EGAD00001002524	Blood	BLUEPRINT	H3K4me1	5
ERR351343	EGAD00001002524	Blood	BLUEPRINT	H3K36me3	60
ERR592876	EGAD00001002524	Blood	BLUEPRINT	H3K27me3	40
ERR351316	EGAD00001002524	Blood	BLUEPRINT	H3K4me1	65
ERR592879	EGAD00001002524	Blood	BLUEPRINT	H3K4me3	5
ERR738686	EGAD00001002524	Blood	BLUEPRINT	H3K27ac	40
ERR356822	EGAD00001002524	Blood	BLUEPRINT	H3K27me3	5
ERR351317	EGAD00001002524	Blood	BLUEPRINT	H3K9me3	65
ERR863622	EGAD00001002524	Blood	BLUEPRINT	H3K27ac	5
ERR738684	EGAD00001002524	Blood	BLUEPRINT	H3K27ac	40
ERR589969	EGAD00001002524	Blood	BLUEPRINT	H3K9me3	50
ERR351342	EGAD00001002524	Blood	BLUEPRINT	H3K4me1	60
ERR466019	EGAD00001002524	Blood	BLUEPRINT	H3K9me3	5
ERR648132	EGAD00001002524	Blood	BLUEPRINT	H3K4me3	40
ERR589959	EGAD00001002524	Blood	BLUEPRINT	H3K4me1	5
ERR863611	EGAD00001002524	Blood	BLUEPRINT	H3K27ac	5
ERR738666	EGAD00001002524	Blood	BLUEPRINT	H3K27ac	40
ERR327609	EGAD00001002524	Blood	BLUEPRINT	H3K4me3	65
ERR592874	EGAD00001002524	Blood	BLUEPRINT	H3K36me3	40
ERR466062	EGAD00001002524	Blood	BLUEPRINT	H3K36me3	5
ERR592875	EGAD00001002524	Blood	BLUEPRINT	H3K4me1	40
ERR356826	EGAD00001002524	Blood	BLUEPRINT	H3K9me3	5
ERR592877	EGAD00001002524	Blood	BLUEPRINT	H3K9me3	40
ERR356828	EGAD00001002524	Blood	BLUEPRINT	H3K9me3	55
ERR589958	EGAD00001002524	Blood	BLUEPRINT	H3K4me3	5
ERR356824	EGAD00001002524	Blood	BLUEPRINT	H3K36me3	5
ERR356829	EGAD00001002524	Blood	BLUEPRINT	H3K4me3	5
ERR356830	EGAD00001002524	Blood	BLUEPRINT	H3K9me3	60
ERR351315	EGAD00001002524	Blood	BLUEPRINT	H3K36me3	65
ERR466013	EGAD00001002524	Blood	BLUEPRINT	H3K27ac	60
ERR356827	EGAD00001002524	Blood	BLUEPRINT	H3K4me3	55
ERR466018	EGAD00001002524	Blood	BLUEPRINT	H3K27me3	5
ERR863628	EGAD00001002524	Blood	BLUEPRINT	H3K27ac	5
ERR356823	EGAD00001002524	Blood	BLUEPRINT	H3K27me3	5
ERR465991	EGAD00001002524	Blood	BLUEPRINT	H3K27ac	65
ERR364328	EGAD00001002524	Blood	BLUEPRINT	H3K4me3	60
