# Supplementary material for: Histone modification clocks for robust cross-species biological age prediction and elucidating senescence regulation
Source: Proc Natl Acad Sci U S A. 2026 Mar 10;123(11):e2533687123. doi: 10.1073/pnas.2533687123 (PMC12993953; doi:10.1073/pnas.2533687123)
Supplement: Supplementary file 3 — Dataset S02 (XLSX) [file pnas.2533687123.sd02.xlsx]

## Sheet: Sheet1
	Enrichment of age-associated H3K27ac peaks in promoters (blood; Fisher’s exact test)
		Promoter	Non-promoter
	Age-associated	5528	10855
	Other	32781	144470
	Fisher's Exact Test for Count Data data: tmp p-value < 2.2e-16 alternative hypothesis: true odds ratio is not equal to 1 95 percent confidence interval: 2.167765 2.323406 sample estimates: odds ratio 2.244359
	Enrichment of age-associated H3K27ac peaks in enhancers (blood; Fisher’s exact test)
		Enhancer	Non-enhancer
	Age-associated	2476	13914
	Other	21132	156345
	Fisher's Exact Test for Count Data data: mat_all p-value < 2.2e-16 alternative hypothesis: true odds ratio is greater than 1 95 percent confidence interval: 1.267244 Inf sample estimates: odds ratio 1.316561
	Enrichment of positively age-associated H3K27ac peaks in enhancers (blood; Fisher’s exact test)
		Enhancer	Non-enhancer
	Positive_age-associated	2156	8833
	Other_peaks	21452	161426
	Fisher's Exact Test for Count Data data: mat_pos p-value < 2.2e-16 alternative hypothesis: true odds ratio is greater than 1 95 percent confidence interval: 1.761725 Inf sample estimates: odds ratio 1.83665
	Enrichment of negatively age-associated H3K27ac peaks in enhancers (blood; Fisher’s exact test)
		Enhancer	Non-enhancer
	Negative_age-associated	320	5081
	Other_peaks	23288	165178
	Fisher's Exact Test for Count Data data: mat_neg p-value = 1 alternative hypothesis: true odds ratio is greater than 1 95 percent confidence interval: 0.4049761 Inf sample estimates: odds ratio 0.4467052
	Enrichment of age-associated H3K27ac peaks in promoters (fly; Fisher’s exact test)
		Enhancer	Non-enhancer
	Age-associated	5589	16850
	Other_peaks	2576	7033
	Fisher's Exact Test for Count Data data: mat p-value = 0.0003605 alternative hypothesis: true odds ratio is not equal to 1 95 percent confidence interval: 0.8574143 0.9565849 sample estimates: odds ratio 0.9055903
