# Supplementary material for: Histone modification clocks for robust cross-species biological age prediction and elucidating senescence regulation
Source: Proc Natl Acad Sci U S A. 2026 Mar 10;123(11):e2533687123. doi: 10.1073/pnas.2533687123 (PMC12993953; doi:10.1073/pnas.2533687123)
Supplement: Supplementary file 4 — Dataset S03 (TXT) [file pnas.2533687123.sd03.txt]

ID	Description	GeneRatio	BgRatio	pvalue	p.adjust	qvalue	geneID	Count
GO:0007059	chromosome segregation	168/1981	429/18986	1.23723055855682e-56	7.54586917663806e-53	3.54759583316714e-53	TERF1/TOP1/TOP2A/TOP2B/UBE2I/HDAC3/TOP3B/NCOR1/SUN1/SIRT7/ERCC2/NR3C1/MLH1/SIRT2/BRCA1/PTEN/CHEK2/ATM/CDK1/CDC42/HSPA1A/HSPA1B/EHMT2/SIRT1/RB1/BUB1B/BUB3/ANAPC1/ARID1A/ARID1B/AURKA/AURKB/BECN1/BIRC5/BRD7/BRIP1/BUB1/CCNB1/CDC6/CDCA2/CSNK2A1/DDB1/DUSP1/ECT2/ESPL1/FANCD2/FBXO5/HAUS4/HJURP/INCENP/KAT5/KIF11/KIF2C/KIFC1/LATS1/MAD1L1/MAD2L1/MAEL/MOS/MYBL2/NCAPG2/NCAPH2/NEK2/NEK6/PBRM1/PINX1/PLK1/PPP2R1…	168
GO:0000280	nuclear division	169/1981	451/18986	9.2358392834361e-54	2.81646918948384e-50	1.3241276951621e-50	PIN1/RAD51/TERF1/TOP2A/TOP2B/UBE2I/SUN1/SIRT7/BRCA2/EPS8/ERCC4/MLH1/SIRT2/CALR/PTEN/CHEK2/ATM/CDK1/TNF/UBB/CDC42/EGF/HSPA1A/HSPA1B/IGF2/IL1B/PDGFB/PDGFRB/IGF1/INS/INSR/EHMT2/SIRT1/RB1/TGFB1/BUB1B/BUB3/IL1A/ANLN/AURKA/AURKB/BECN1/BIRC5/BMP4/BRIP1/BUB1/CCNB1/CD28/CDCA2/CDKN1B/CHEK1/DDB1/DUSP1/ESPL1/FANCD2/FBXO5/HSPA2/INCENP/ING2/KAT5/KIF11/KIF2C/KIFC1/MAD1L1/MAD2L1/MAEL/MOS/MUS81/MYBL2/NCAPG2/NCAPH…	169
GO:0140014	mitotic nuclear division	127/1981	282/18986	5.81034548323326e-51	1.18124323674132e-47	5.55346705134294e-48	PIN1/UBE2I/EPS8/SIRT2/CHEK2/ATM/CDK1/TNF/CDC42/EGF/HSPA1A/HSPA1B/IGF2/IL1B/PDGFB/PDGFRB/IGF1/INS/INSR/SIRT1/RB1/TGFB1/BUB1B/BUB3/IL1A/ANLN/AURKA/AURKB/BECN1/BIRC5/BMP4/BUB1/CCNB1/CD28/CDCA2/CDKN1B/CHEK1/DUSP1/ESPL1/FBXO5/INCENP/KAT5/KIF11/KIF2C/KIFC1/MAD1L1/MAD2L1/MYBL2/NCAPG2/NCAPH2/NEK2/PHB2/PINX1/PLK1/PPP2R1A/BTC/CAV2/CDC20/CDC25C/CENPE/CENPF/EDN1/CENPI/HNRNPU/KIF22/MKI67/PPP1CC/RAD21/RANBP1/T…	127
GO:0006260	DNA replication	126/1981	283/18986	6.9999862905911e-50	1.06732290965788e-46	5.01788490936057e-47	POLA1/POLB/POLD1/POLG/RAD51/RFC4/RPA1/TERF1/TERF2/TOP1/WRN/RECQL4/ZMPSTE24/SIN3A/BLM/BRCA2/FEN1/BRCA1/ATR/CDK1/CDKN1A/PARP1/CDC42/EGFR/FGFR1/TP53/EHMT2/CCNA2/NBN/PCNA/ASF1A/ATRX/BAZ1A/BCL6/CARM1/CDC25A/CDC45/CDC6/CDC7/CDK2/CDK2AP1/CDKN1B/CHAF1B/CHEK1/DHX9/DTL/E2F7/ENDOG/FBXO5/GLI1/GMNN/HMGA1/ING5/MCM7/MCRS1/MUS81/ORC1/ACTL6A/BARD1/DDX11/DNA2/DUT/MCM2/MCM3/MCM4/MCM5/MCM6/MRE11/NASP/ORC2/POLD2/POLE…	126
GO:1901987	regulation of cell cycle phase transition	167/1981	479/18986	4.04988396973118e-48	4.9400484662781e-45	2.32250188074689e-45	PML/RAD51/TAF1/TERT/TP53BP1/TP63/CLOCK/SIN3A/BLM/BRCA2/ERCC2/ERCC3/ERCC6/SIRT2/TCF3/BRCA1/PTEN/CHEK2/ATM/ATR/BCL2/CDK1/CDKN1A/CDKN2A/MDM2/PIDD1/EGFR/AKT1/ATF2/TP53/APPL1/RPTOR/KLF4/PTPN11/PLCG2/FOXO4/RB1/TGFB1/CDKN2B/MAPK14/E2F1/NBN/BUB1B/CDK7/PRKDC/TFDP1/BUB3/APP/ANLN/ARID1A/ARID1B/AURKA/AURKB/BIRC5/BRD4/BRD7/BRIP1/BUB1/CASP2/CCL2/CCNB1/CCND1/CCND3/CDC25A/CDC45/CDC6/CDC7/CDK18/CDK2/CDK4/CDK5/CDK…	167
GO:0098813	nuclear chromosome segregation	132/1981	324/18986	7.54486606012995e-47	7.6693563501221e-44	3.60565178031474e-44	TERF1/TOP2A/TOP2B/SUN1/SIRT7/MLH1/SIRT2/PTEN/CHEK2/ATM/CDK1/CDC42/HSPA1A/HSPA1B/EHMT2/SIRT1/RB1/BUB1B/BUB3/ANAPC1/ARID1A/ARID1B/AURKA/AURKB/BECN1/BIRC5/BRD7/BRIP1/BUB1/CCNB1/CDC6/DDB1/DUSP1/ECT2/ESPL1/FANCD2/FBXO5/INCENP/KAT5/KIF11/KIF2C/KIFC1/LATS1/MAD1L1/MAD2L1/MAEL/MOS/MYBL2/NCAPG2/NCAPH2/NEK2/NEK6/PBRM1/PINX1/PLK1/PPP2R1A/ACTL6A/CDC20/CENPE/CENPF/CENPI/GEM/HNRNPU/KIF22/MRE11/PPP1CC/RAD21/TTK/…	132
GO:0044772	mitotic cell cycle phase transition	161/1981	467/18986	1.15871030600052e-45	9.18533454022268e-43	4.31836992907665e-43	PML/TERT/SIN3A/BLM/EPS8/ERCC2/ERCC3/SIRT2/TCF3/BRCA1/PTEN/PPM1D/CHEK2/ATM/ATR/BCL2/CDK1/CDKN1A/CDKN2A/MDM2/PIDD1/EGFR/HSPA8/AKT1/EIF4E/EIF4EBP1/RPS6KB1/TP53/APPL1/RPTOR/KLF4/FOXO4/RB1/TGFB1/CCNA2/CDKN2B/E2F1/FOXM1/MYC/NBN/BUB1B/CDK7/PRKDC/TFDP1/BUB3/APP/ABCB1/ANAPC1/ANLN/ARID1A/ARID1B/AURKA/AURKB/BIRC5/BRD4/BRD7/BUB1/CASP2/CCL2/CCNB1/CCND1/CCND3/CDC25A/CDC6/CDC7/CDK2/CDK4/CDK6/CDKN1B/CHEK1/CLSPN/…	161
GO:0033044	regulation of chromosome organization	115/1981	258/18986	1.20483155143108e-45	9.18533454022268e-43	4.31836992907665e-43	CTNNB1/PML/TERF1/TERF2/TOP2A/XRCC5/SIRT6/ERCC1/ERCC4/FEN1/HSP90AA1/ATM/ATR/CDK1/PRKCQ/PARP1/MAPT/TP53/SIRT1/KLF4/MAPK3/RB1/MYC/NBN/BUB1B/BUB3/LMNA/ANAPC1/ARID1A/ARID1B/ATF7IP/ATRX/AURKB/BECN1/BIRC5/BRD7/BUB1/CCNB1/CDC6/CDK2/DKC1/DUSP1/EID3/ESPL1/FBXO4/FBXO5/HNRNPA1/HNRNPC/HNRNPD/INCENP/KAT5/MAD1L1/MAD2L1/MAP2K7/MAPK1/MAPKAPK5/MCRS1/MOS/NCAPG2/NCAPH2/NEK2/NEK6/PBRM1/PINX1/PLK1/POT1/ACTL6A/CDC20/CE…	115
GO:2001233	regulation of apoptotic signaling pathway	147/1981	403/18986	4.1280685644219e-45	2.79745446382324e-42	1.31518816017371e-42	PSEN1/CTNNB1/PTGS2/PML/PYCR1/SOD1/TERT/TP63/EEF1E1/TRAP1/RACK1/CLU/GCLC/GCLM/GPX1/GSTP1/HTT/HELLS/NRG1/HMGB2/MIF/NFE2L2/SP1/NOG/BMI1/BRCA1/HGF/RET/FAS/BCL2/MDM2/SERPINE1/CXCL12/TLR4/TNFAIP3/TRAF1/TRAF2/TNFSF11/RIPK1/TNFSF14/CFLAR/BCL10/PIAS4/PARP1/BCL2L1/CD40LG/TNF/UBB/AR/BDNF/DDIT3/HSPA1A/HSPA1B/IL1B/NGFR/AKT1/ATF4/BAX/IGF1/INS/CREB3L1/PIK3CB/PPARG/RELA/RPS6KB1/SOD2/TP53/RB1CC1/CREB3/SIRT1/KLF4/…	147
GO:0051054	positive regulation of DNA metabolic process	120/1981	295/18986	1.45285992538048e-42	8.86099268489557e-40	4.16588467024888e-40	CTNNB1/PML/RAD51/RFC4/TERF1/TERF2/TOP2B/TP53BP1/WRN/SIRT6/ERCC8/ERCC1/ERCC2/ERCC6/HSF1/MLH1/BRCA1/HGF/HSP90AA1/ATM/ATR/CDK1/CDKN1A/PRKCQ/PIAS4/PARP1/TNF/CDC42/EGFR/FGFR1/PDGFB/PDGFRB/AKT1/BAX/IGF1R/SIRT1/KLF4/IL2/MAPK3/CREBBP/VEGFA/PTK2B/TGFB1/CCNA2/FOXM1/IL6/MYC/NBN/PCNA/PRKDC/HMGB1/PRKCD/ARID1A/ARID1B/ATRX/AURKB/BAZ1A/BRD7/CBX8/CD28/CDC25A/CDC7/CDK2/CDKN1B/CEBPG/DHX9/DKC1/E2F7/ENDOG/FBXO4/GLI1/…	120
GO:0045787	positive regulation of cell cycle	135/1981	365/18986	3.00223008731821e-42	1.66460011841398e-39	7.82590885919121e-40	MED1/TERT/TP63/SIN3A/BRCA2/FEN1/HSF1/SIRT2/TCF3/CALR/CDK1/MDM2/MAP3K7/PRKCA/TNF/CDC42/EGF/EGFR/FGFR1/IGF2/IL1B/PDGFB/PDGFRB/AKT1/EIF4E/EIF4EBP1/IGF1/IGF1R/INS/INSR/RPS6KB1/RPTOR/PTPN11/PLCG2/STAT5B/RB1/TGFB1/ABL1/TFDP1/APP/IL1A/ATRX/AURKA/AURKB/BECN1/BIRC5/BRD4/BUB1/CCNB1/CCND1/CCND3/CD28/CDC25A/CDC6/CDC7/CDK4/CHEK1/CIT/CUL4B/DTL/DUSP3/E2F7/ECT2/ESPL1/EZH2/FBXO5/FGFR2/FOXA1/GLI1/HSPA2/INCENP/KAT5…	135
GO:0006261	DNA-templated DNA replication	88/1981	169/18986	6.0751450684663e-42	3.087692481048e-39	1.45163992688616e-39	POLA1/POLB/POLD1/POLG/RAD51/RFC4/RPA1/TERF1/TERF2/WRN/RECQL4/ZMPSTE24/BLM/BRCA2/FEN1/BRCA1/ATR/PARP1/FGFR1/NBN/PCNA/ASF1A/ATRX/BAZ1A/BCL6/CARM1/CDC45/CDC6/CDC7/CDK2/CDK2AP1/E2F7/ENDOG/FBXO5/GMNN/HMGA1/MCM7/MUS81/ORC1/BARD1/DDX11/DNA2/MCM2/MCM3/MCM4/MCM5/MCM6/MRE11/ORC2/POLD2/POLE/POLE2/PRIM1/PRIM2/RBBP8/RFC2/RFC3/RRM1/TK1/TIMELESS/CCNE2/EXO1/GINS1/POLD3/POLQ/DBF4/TOPBP1/ORC6/POLA2/DONSON/RRM2B/GI…	88
GO:0000819	sister chromatid segregation	105/1981	235/18986	7.23611622261846e-42	3.39485175705769e-39	1.59604701136945e-39	TOP2A/TOP2B/CHEK2/ATM/CDK1/HSPA1A/HSPA1B/SIRT1/RB1/BUB1B/BUB3/ANAPC1/ARID1A/ARID1B/AURKB/BECN1/BIRC5/BRD7/BUB1/CCNB1/CDC6/DUSP1/ESPL1/FBXO5/INCENP/KAT5/KIF11/KIF2C/KIFC1/LATS1/MAD1L1/MAD2L1/MOS/MYBL2/NCAPG2/NCAPH2/NEK2/NEK6/PBRM1/PINX1/PLK1/PPP2R1A/ACTL6A/CDC20/CENPE/CENPF/CENPI/HNRNPU/KIF22/PPP1CC/RAD21/TTK/BAZ1B/PRC1/SMC3/ZW10/TRIP13/KIF23/KNTC1/DLGAP5/NCAPD2/KIF14/SMC4/NDC80/MAD2L2/TACC3/SMC2/…	105
GO:0045786	negative regulation of cell cycle	145/1981	419/18986	2.24595650185061e-41	9.78434907484779e-39	4.59998910604592e-39	CTNNB1/PTGS2/PML/RAD51/TERF1/TERF2/TP53BP1/CLOCK/BLM/BRCA2/CEBPA/ERCC6/TMEM67/BMP2/BRCA1/PTEN/CHEK2/ATM/ATR/BCL2/CDK1/CDKN1A/CDKN2A/MDM2/TNFAIP3/PIDD1/TNF/EGFR/ATF2/TP53/CREB3/SIRT1/KLF4/PTPN11/FOXO4/RB1/TGFB1/CDKN2B/MAPK14/E2F1/NBN/ABL1/BUB1B/PRKDC/BUB3/HTRA2/ALOX15B/ATRX/AURKB/BCL6/BIRC5/BMP4/BRD4/BRD7/BRIP1/BTG3/BUB1/CASP2/CCL2/CCNB1/CCND1/CDC45/CDC6/CDK2/CDK5/CDK6/CDKN1B/CDKN1C/CHEK1/CLSPN/DO…	145
GO:0006979	response to oxidative stress	141/1981	405/18986	1.37376332110344e-40	5.58572166360661e-38	2.62605704328827e-38	PSEN1/PTGS2/PML/PEX5/PYCR1/RAD52/SOD1/TOP2B/TXN/UCP1/UCP2/UCP3/WRN/TRAP1/RACK1/SIN3A/CHCHD2/AXL/ERCC8/ERCC1/ERCC2/ERCC3/ERCC6/GCLC/GCLM/GPX1/GPX4/GSR/GSS/GSTP1/HSF1/MSRA/NUDT1/NFE2L1/NFE2L2/PRDX1/SIRT2/MMP14/SP1/HGF/ATM/BCL2/CDK1/MDM2/TNFAIP3/TRIM25/RIPK1/PARP1/BTK/AREG/EGFR/HSPA1A/HSPA1B/HSPA8/MAPT/MAP3K5/PDGFRA/AKT1/ATF4/CAT/ATF2/FOXO1/FOXO3/SESN2/SESN3/PRKAA1/PRKAA2/RELA/SOD2/TP53/ADIPOQ/CAMKK…	141
GO:0001934	positive regulation of protein phosphorylation	149/1981	455/18986	3.00045957485748e-39	1.14373768419098e-36	5.37713939599459e-37	PTGS2/PIN1/TXN/XRCC5/HDAC3/RACK1/ERCC6/FLT1/XRCC6/NRG1/MIF/BMP2/BMP6/HSP90AA1/FAS/CDKN1A/CCL19/SYK/MAP3K7/TLR4/TRAF2/TRAF6/TNFSF11/RIPK1/TNFRSF11A/TAB1/TAB2/CARD10/RICTOR/TNF/AREG/EGF/EGFR/ERBB2/FGF7/FGFR1/FGFR3/IL1B/MAP3K5/PDGFB/PDGFRB/ADCY8/AKT1/MTOR/HRAS/IGF1/INS/INSR/PRKAG1/STK11/TP53/KRAS/PIK3R3/ADIPOQ/CAMKK2/SIRT1/PRKAG2/RPTOR/PTPN11/CTF1/IFNB1/LEP/LEPR/PDPK1/PTPN1/VEGFA/PLCG2/PTK2/GH1/GHR/…	149
GO:0070482	response to oxygen levels	129/1981	358/18986	5.36342420452346e-39	1.92420730725815e-36	9.04641952515289e-37	PTGS2/PIN1/PML/POLB/PPARA/TERC/TERT/UCP2/UCP3/STUB1/CHCHD2/ERCC2/ERCC3/HSF1/NFE2L2/SIRT2/MMP14/BMP2/ITGA2/FAS/ATM/BCL2/CDKN1A/MDM2/PLAU/CXCL12/MAP3K7/VCAM1/CFLAR/BIRC2/TNF/AKT1/ATF4/CAT/ATF2/FOXO1/FOXO3/MTOR/PIK3CB/PPARG/PRKAA1/SOD2/TP53/TSC1/ADIPOQ/SIRT1/RPTOR/LEP/PCK1/PTPN1/CREBBP/ENO1/HIF1A/VEGFA/EP300/FOS/EGR1/PTK2B/MMP2/RORA/TGFB1/CCNA2/MYC/HDAC2/AIFM1/LMNA/IL1A/VEGFC/ATG7/ATP6V0A2/BECN1/BNI…	129
GO:0009314	response to radiation	146/1981	442/18986	5.8401130312651e-39	1.97882496542699e-36	9.30319760068195e-37	PML/POLB/POLD1/RAD51/CCL7/TAF1/TP53BP1/TXN/WRN/XPA/XRCC5/CLOCK/ZMPSTE24/SIRT6/BLM/BRCA2/ERCC8/ERCC1/ERCC2/ERCC3/ERCC4/ERCC5/ERCC6/FEN1/XRCC6/GPX1/GTF2H2/HSF1/SPRTN/NOG/BRCA1/PPM1D/CHEK2/ATM/ATR/BCL2/CDKN1A/MDM2/VCAM1/PARP1/BCL2L1/TNF/EGFR/AKT1/AKT2/ATF4/BAX/CAT/HRAS/PIK3R1/PRKAA1/RELA/SOD2/STK11/TP53/KRAS/SIRT1/GRB2/PPP1CA/MAPK8/MMP1/MMP3/CREBBP/HIF1A/TIMP1/EP300/FOS/EGR1/MMP2/TGFB1/MAPK14/MYC/PC…	146
GO:1901990	regulation of mitotic cell cycle phase transition	131/1981	368/18986	6.16844291693914e-39	1.98007017633746e-36	9.3090518037353e-37	PML/TERT/SIN3A/BLM/ERCC2/ERCC3/SIRT2/TCF3/BRCA1/PTEN/CHEK2/ATM/ATR/BCL2/CDK1/CDKN1A/CDKN2A/MDM2/PIDD1/EGFR/AKT1/TP53/APPL1/RPTOR/KLF4/FOXO4/RB1/TGFB1/CDKN2B/E2F1/NBN/BUB1B/CDK7/PRKDC/TFDP1/BUB3/APP/ANLN/ARID1A/ARID1B/AURKA/AURKB/BIRC5/BRD4/BRD7/BUB1/CASP2/CCL2/CCNB1/CCND1/CCND3/CDC25A/CDC6/CDC7/CDK2/CDK4/CDK6/CDKN1B/CHEK1/CLSPN/CUL4B/DDB1/DTL/DUSP1/E2F7/ESPL1/EZH2/FBXO31/FBXO5/GTSE1/HSPA2/INCENP/…	131
GO:0042327	positive regulation of phosphorylation	153/1981	479/18986	8.01317286211062e-39	2.44361706430063e-36	1.1488359408626e-36	PTGS2/PIN1/TXN/XRCC5/HDAC3/RACK1/ERCC6/FLT1/XRCC6/NRG1/MIF/BMP2/BMP6/HSP90AA1/FAS/CDKN1A/CCL19/SYK/MAP3K7/TLR4/TRAF2/TRAF6/TNFSF11/RIPK1/TNFRSF11A/BCL10/TAB1/TAB2/CARD10/RICTOR/TNF/AR/AREG/EGF/EGFR/ERBB2/FGF7/FGFR1/FGFR3/IL1B/MAPT/MAP3K5/PDGFB/PDGFRB/ADCY8/AKT1/MTOR/HRAS/IGF1/INS/INSR/PRKAG1/STK11/TP53/KRAS/PIK3R3/ADIPOQ/CAMKK2/SIRT1/PRKAG2/RPTOR/PTPN11/CTF1/IFNB1/LEP/LEPR/PDPK1/PTPN1/VEGFA/PLCG2…	153
GO:0097193	intrinsic apoptotic signaling pathway	122/1981	327/18986	1.08861350575177e-38	3.16164465313336e-36	1.48640761386858e-36	CTNNB1/PTGS2/PML/POLB/PYCR1/SOD1/TP63/TRAP1/TOPORS/RACK1/BRCA2/CLU/ERCC2/ERCC6/GPX1/HELLS/HIC1/MIF/MLH1/NFE2L2/BRCA1/TP73/CHEK2/CYCS/ATM/BCL2/CDKN1A/MDM2/CXCL12/TRAF2/PIAS4/PARP1/BCL2A1/BCL2L1/TNF/UBB/DDIT3/HSPA1A/MAP3K5/AKT1/ATF4/BAX/ATF2/HRAS/INS/CREB3L1/PIK3CB/PIK3R1/SOD2/STK11/TP53/CREB3/SIRT1/PTPN1/CEBPB/ENO1/HIF1A/EP300/JAK2/MMP2/TNFRSF1B/PLAUR/E2F1/MYC/NBN/ABL1/HDAC1/PRKDC/PRKCD/AIFM1/HTRA…	122
GO:0090068	positive regulation of cell cycle process	110/1981	274/18986	1.92322032209467e-38	5.33169124747973e-36	2.50662782650042e-36	MED1/TERT/TP63/SIN3A/FEN1/SIRT2/CDK1/MDM2/TNF/CDC42/EGF/EGFR/FGFR1/IGF2/IL1B/PDGFB/PDGFRB/AKT1/IGF1/IGF1R/INS/INSR/RPTOR/PLCG2/RB1/TGFB1/TFDP1/APP/IL1A/ATRX/AURKA/AURKB/BECN1/BIRC5/BRD4/BUB1/CCNB1/CCND1/CCND3/CD28/CDC25A/CDC6/CDC7/CDK4/CIT/CUL4B/DTL/E2F7/ECT2/ESPL1/EZH2/FBXO5/GLI1/HSPA2/INCENP/KAT5/MAD1L1/MAD2L1/NCAPG2/NCAPH2/NPM1/PHB2/BTC/CCND2/CDC20/CDC25B/CDC25C/DDX11/EDN1/HNRNPU/RAD21/RANBP1/…	110
GO:0062197	cellular response to chemical stress	120/1981	321/18986	3.61257205444278e-38	9.57959867828109e-36	4.50372827290716e-36	PTGS2/PML/PEX5/PYCR1/RAD52/SOD1/TOP2B/TXN/UCP1/XRCC5/GDF15/TRAP1/RACK1/SIN3A/CHCHD2/AXL/XRCC6/GPX1/GSR/HSF1/MSRA/NFE2L1/NFE2L2/PRDX1/SIRT2/NLRP3/HGF/FAS/ATM/CDK1/MDM2/RELB/TNFAIP3/RIPK1/PARP1/BTK/DDIT3/HSPA1A/HSPA1B/HSPA8/MAPT/MAP3K5/PDGFRA/ATF4/CAT/ATF2/FOXO1/FOXO3/MTOR/SESN2/PIK3CA/PRKAA1/PRKAA2/RELA/SOD2/TP53/ATG5/CAMKK2/PPARGC1A/SIRT1/RPTOR/KLF4/FBP1/PCK1/MAPK8/MAPK9/MMP3/HIF1A/FOS/MMP2/IL6/A…	120
GO:0000070	mitotic sister chromatid segregation	90/1981	194/18986	1.20958163035696e-37	3.07384931814462e-35	1.44513173732121e-35	CHEK2/ATM/CDK1/HSPA1A/HSPA1B/SIRT1/RB1/BUB1B/BUB3/AURKB/BECN1/BIRC5/BUB1/CCNB1/DUSP1/ESPL1/FBXO5/INCENP/KAT5/KIF11/KIF2C/KIFC1/MAD1L1/MAD2L1/MYBL2/NCAPG2/NCAPH2/NEK2/PINX1/PLK1/PPP2R1A/CDC20/CENPE/CENPF/CENPI/HNRNPU/KIF22/PPP1CC/RAD21/TTK/BAZ1B/PRC1/SMC3/ZW10/TRIP13/KIF23/KNTC1/DLGAP5/NCAPD2/KIF14/SMC4/NDC80/MAD2L2/SMC2/SPAG5/UBE2C/ZWINT/TPX2/NCAPD3/NCAPH/NUP62/KIF4A/TUBG2/EML4/RACGAP1/UHRF1/NUSA…	90
GO:0071214	cellular response to abiotic stimulus	123/1981	342/18986	4.04053324597962e-37	9.47815856431911e-35	4.45603747451356e-35	PTGS2/POLD1/RAD51/TAF1/TP53BP1/TRPV1/WRN/XPA/XRCC5/CLOCK/ZMPSTE24/BLM/BRCA2/ERCC1/ERCC4/XRCC6/GCLC/HSF1/NLRP3/BMP6/CALR/BRCA1/ITGA2/PTEN/CHEK2/FAS/ATM/ATR/CDKN1A/MDM2/RELB/TLR4/TNFSF14/BCL10/MAP3K14/PARP1/BCL2L1/TNF/EGFR/IL1B/MYD88/AKT2/ATF4/BAX/MTOR/HRAS/IGF1R/NFKB1/PIK3CA/PIK3R1/STK11/TP53/SIRT1/RPTOR/FBP1/GRB2/PCK1/MAPK3/MAPK8/MMP1/MMP3/CREBBP/TIMP1/EP300/EGR1/MMP2/TGFB1/MAPK14/MYC/PCNA/MYLK/P…	123
GO:0104004	cellular response to environmental stimulus	123/1981	342/18986	4.04053324597962e-37	9.47815856431911e-35	4.45603747451356e-35	PTGS2/POLD1/RAD51/TAF1/TP53BP1/TRPV1/WRN/XPA/XRCC5/CLOCK/ZMPSTE24/BLM/BRCA2/ERCC1/ERCC4/XRCC6/GCLC/HSF1/NLRP3/BMP6/CALR/BRCA1/ITGA2/PTEN/CHEK2/FAS/ATM/ATR/CDKN1A/MDM2/RELB/TLR4/TNFSF14/BCL10/MAP3K14/PARP1/BCL2L1/TNF/EGFR/IL1B/MYD88/AKT2/ATF4/BAX/MTOR/HRAS/IGF1R/NFKB1/PIK3CA/PIK3R1/STK11/TP53/SIRT1/RPTOR/FBP1/GRB2/PCK1/MAPK3/MAPK8/MMP1/MMP3/CREBBP/TIMP1/EP300/EGR1/MMP2/TGFB1/MAPK14/MYC/PCNA/MYLK/P…	123
GO:0010948	negative regulation of cell cycle process	120/1981	329/18986	6.23450882469609e-37	1.40830627117857e-34	6.62097545359538e-35	PML/RAD51/TERF1/TERF2/TP53BP1/CLOCK/BLM/BRCA2/ERCC6/TMEM67/BRCA1/PTEN/CHEK2/ATM/ATR/BCL2/CDK1/CDKN1A/MDM2/PIDD1/ATF2/TP53/SIRT1/KLF4/PTPN11/FOXO4/RB1/CDKN2B/MAPK14/E2F1/NBN/BUB1B/PRKDC/BUB3/ATRX/AURKB/BCL6/BIRC5/BMP4/BRD4/BRD7/BRIP1/BUB1/CASP2/CCL2/CCNB1/CCND1/CDC45/CDC6/CDK2/CDKN1B/CHEK1/CLSPN/DOT1L/DTL/DUSP1/E2F7/ESPL1/EZH2/FANCD2/FBXO31/FBXO4/FBXO5/GTSE1/INCENP/MAD1L1/MAD2L1/MDC1/MOS/MUS81/NEK…	120
GO:0043549	regulation of kinase activity	145/1981	460/18986	4.35951825238881e-36	9.49596493618549e-34	4.46440891710794e-34	PSEN1/UCHL1/XRCC5/BLM/FLT1/XRCC6/GSTP1/HTT/NRG1/MIF/BMP2/HSP90AA1/PTEN/CDKN1A/CDKN2A/CCL19/MAP3K7/TLR4/TNFAIP3/TRAF2/TRAF6/TNFSF11/TNFRSF11A/TAB1/TAB2/CARD10/TNF/EGFR/ERBB2/FGFR1/IL1B/MAPT/MAP3K5/PDGFB/PDGFRB/ADCY8/AKT1/HRAS/IGF1/INS/INSR/AKT1S1/PRKAG1/STK11/TSC2/IRS2/ADIPOQ/CAMKK2/SIRT1/PRKAG2/LEP/PDPK1/PTPN1/PTK2/GH1/GHR/JAK2/PTK2B/RB1/CDKN2B/NBN/ABL1/PRKCD/APOE/VEGFC/AGT/CAV1/CCND1/CCND3/CDC25…	145
GO:0097191	extrinsic apoptotic signaling pathway	97/1981	236/18986	5.00267908588894e-35	1.05211516361506e-32	4.94638759708221e-33	PML/TERT/GCLC/GCLM/GPX1/GSK3A/GSTP1/HTT/NRG1/HMGB2/BRCA1/HGF/RET/FAS/BCL2/SERPINE1/TLR4/TNFAIP3/TRAF1/TRAF2/TNFSF11/TRADD/RIPK1/TNFSF14/CFLAR/BCL10/PIDD1/BCL2A1/BCL2L1/CD40LG/TNF/AR/FGFR3/HSPA1A/HSPA1B/IL1B/NGF/AKT1/BAX/FOXO3/IGF1/PIK3R1/RELA/RPS6KB1/RB1CC1/KLF4/IL2/IL7/GSK3B/PDPK1/PPP1CA/JAK2/TNFRSF1B/TNFRSF10C/TGFB1/HTRA2/BAK1/LMNA/APP/IL1A/TNFRSF1A/AGT/ATF3/BAG3/BCL2L2/BMP4/CASP2/CAV1/DEPTOR/I…	97
GO:0000075	cell cycle checkpoint signaling	89/1981	203/18986	7.52820018938975e-35	1.53048309850294e-32	7.1953744968062e-33	PML/RAD51/TP53BP1/CLOCK/BLM/BRCA2/ERCC6/BRCA1/CHEK2/ATM/ATR/CDK1/CDKN1A/MDM2/PIDD1/ATF2/TP53/PTPN11/FOXO4/MAPK14/E2F1/NBN/BUB1B/PRKDC/BUB3/AURKB/BIRC5/BRD4/BRIP1/BUB1/CASP2/CCNB1/CCND1/CDC45/CDC6/CDK2/CDKN1B/CHEK1/CLSPN/DOT1L/DTL/DUSP1/E2F7/FANCD2/FBXO31/FBXO4/GTSE1/INCENP/MAD1L1/MAD2L1/MDC1/MUS81/NSUN2/ORC1/PLK1/BARD1/CCNG1/CDC20/CENPF/DNA2/MRE11/MSH2/RBBP8/TTK/TIMELESS/ZW10/TRIP13/KNTC1/NDC80/M…	89
GO:0007088	regulation of mitotic nuclear division	67/1981	121/18986	2.06595020899772e-34	4.06459042731518e-32	1.91091625443456e-32	PIN1/ATM/TNF/CDC42/EGF/IGF2/IL1B/PDGFB/PDGFRB/IGF1/INS/INSR/RB1/BUB1B/BUB3/IL1A/AURKA/AURKB/BIRC5/BMP4/BUB1/CCNB1/CD28/CDCA2/CHEK1/DUSP1/ESPL1/FBXO5/INCENP/MAD1L1/MAD2L1/NEK2/PLK1/BTC/CAV2/CDC20/CDC25C/CENPF/EDN1/MKI67/RAD21/TTK/SPHK1/PKMYT1/ZW10/TRIP13/KIF20B/KNTC1/DLGAP5/NDC80/MAD2L2/UBE2C/ZWINT/NUP62/NUSAP1/ZWILCH/CDCA8/CDK5RAP2/KNL1/SPC25/BORA/NUF2/HASPIN/CCDC8/SKA1/SKA3/GEN1	67
GO:0006302	double-strand break repair	115/1981	323/18986	2.77455058441649e-34	5.2881200044863e-32	2.4861433526153e-32	PML/POLA1/POLB/RAD51/RAD52/RPA1/TOP2B/TP53BP1/VCP/WRN/XRCC5/RECQL4/SIRT6/BLM/BRCA2/ERCC8/ERCC1/ERCC4/ERCC5/ERCC6/FEN1/XRCC6/HMGB2/HSF1/MLH1/BRCA1/CHEK2/ATM/ATR/PIAS4/PARP1/TP53/SIRT1/CREBBP/FOXM1/NBN/ABL1/PRKDC/HMGB1/ARID1A/ARID1B/BRD7/BRIP1/CDC45/CDC7/CHEK1/CSNK2A1/DEK/EID3/FANCD2/HMGA2/KAT5/KDM1A/MCM7/MORF4L1/MUS81/NHEJ1/OGG1/PBRM1/PLK1/POT1/ACTL6A/C1QBP/DDX11/DNA2/FH/FUS/MCM2/MCM3/MCM4/MCM5/MC…	115
GO:0010212	response to ionizing radiation	73/1981	143/18986	3.09536611486224e-34	5.72079937410449e-32	2.68956213616739e-32	PML/POLB/RAD51/CCL7/TP53BP1/WRN/XRCC5/CLOCK/ZMPSTE24/BLM/BRCA2/ERCC8/ERCC1/ERCC6/XRCC6/GPX1/HSF1/BRCA1/CHEK2/ATM/ATR/BCL2/CDKN1A/MDM2/VCAM1/PARP1/BCL2L1/TNF/BAX/HRAS/PRKAA1/SOD2/STK11/TP53/SIRT1/GRB2/EGR1/TGFB1/MAPK14/MYC/PRKDC/BAK1/IL1A/DNMT3A/ECT2/FANCD2/FBXO4/IFI16/KAT5/KDM1A/MECP2/MEN1/NHEJ1/BARD1/CCND2/CRYAB/GADD45A/CXCL10/MSH2/RRM1/SFRP1/SMPD1/RAD54L/RAD51AP1/TOPBP1/PAXIP1/RAD54B/RFWD3/TIGA…	73
GO:0045859	regulation of protein kinase activity	135/1981	427/18986	8.57194454154872e-34	1.53765558114428e-31	7.22909502513273e-32	PSEN1/UCHL1/XRCC5/BLM/FLT1/XRCC6/GSTP1/HTT/NRG1/MIF/BMP2/HSP90AA1/PTEN/CDKN1A/CDKN2A/CCL19/MAP3K7/TLR4/TNFAIP3/TRAF2/TRAF6/TNFSF11/TNFRSF11A/TAB1/TAB2/CARD10/TNF/EGFR/ERBB2/FGFR1/IL1B/MAP3K5/PDGFB/PDGFRB/ADCY8/AKT1/HRAS/IGF1/INS/INSR/AKT1S1/PRKAG1/STK11/TSC2/ADIPOQ/CAMKK2/SIRT1/PRKAG2/LEP/PDPK1/PTPN1/PTK2/GH1/GHR/JAK2/PTK2B/RB1/CDKN2B/ABL1/PRKCD/APOE/VEGFC/AGT/CAV1/CCND1/CCND3/CDC25A/CDC6/CDK5R1/…	135
GO:0051347	positive regulation of transferase activity	110/1981	304/18986	1.45605120812487e-33	2.53727323381531e-31	1.19286721531794e-31	RFC4/UBE2I/XRCC5/STUB1/AGTR1/FLT1/XRCC6/GSK3A/NRG1/MIF/BMI1/HSP90AA1/PTEN/CDKN1A/CCL19/MAP3K7/TLR4/TRAF2/TRAF6/TNFSF11/TNFRSF11A/TAB1/TAB2/CARD10/TNF/EGFR/ERBB2/FGFR1/IL1B/MAPT/MAP3K5/PDGFB/PDGFRB/ADCY8/AKT1/HRAS/IGF1/INS/INSR/PRKAG1/STK11/ADIPOQ/SIRT1/PRKAG2/LEP/PDPK1/PTPN1/PTK2/GH1/GHR/JAK2/PTK2B/NBN/ABL1/PCNA/PRKCD/APOE/VEGFC/AGT/CCND1/CCND3/CLSPN/ECT2/EZH2/FERMT2/HMGA2/IFNG/ITGB3/LRRK2/MAGEA2…	110
GO:0009411	response to UV	76/1981	157/18986	1.50025552618041e-33	2.54168290393732e-31	1.19494036646651e-31	PML/POLD1/TAF1/WRN/XPA/SIRT6/BRCA2/ERCC8/ERCC1/ERCC2/ERCC3/ERCC4/ERCC5/ERCC6/FEN1/GPX1/GTF2H2/SPRTN/ATR/BCL2/CDKN1A/MDM2/PARP1/EGFR/AKT1/ATF4/BAX/CAT/PIK3R1/PRKAA1/RELA/STK11/TP53/SIRT1/MAPK8/MMP1/MMP3/CREBBP/TIMP1/EP300/MMP2/MAPK14/MYC/PCNA/PRKCD/BAK1/AURKB/BCL3/CCND1/CDC25A/CUL4B/DDB1/DDB2/DTL/KDM1A/MAP2K7/MEN1/MME/MMP9/NEDD4/NPM1/COL6A3/MSH6/MSH2/PTPRK/SMPD1/USP1/PCLAF/POLD3/OPN3/SCARA3/TIPIN/…	76
GO:1901988	negative regulation of cell cycle phase transition	106/1981	287/18986	2.79031343783844e-33	4.59949233983152e-31	2.16239368553966e-31	PML/RAD51/TP53BP1/CLOCK/BLM/BRCA2/ERCC6/BRCA1/PTEN/CHEK2/ATM/ATR/BCL2/CDK1/CDKN1A/MDM2/PIDD1/ATF2/TP53/KLF4/PTPN11/FOXO4/RB1/CDKN2B/MAPK14/E2F1/NBN/BUB1B/PRKDC/BUB3/AURKB/BIRC5/BRD4/BRD7/BRIP1/BUB1/CASP2/CCL2/CCNB1/CCND1/CDC45/CDC6/CDK2/CDKN1B/CHEK1/CLSPN/DOT1L/DTL/DUSP1/E2F7/EZH2/FANCD2/FBXO31/FBXO4/FBXO5/GTSE1/INCENP/MAD1L1/MAD2L1/MDC1/MOS/MUS81/NSUN2/ORC1/PINX1/PLK1/BARD1/CCNG1/CDC20/CENPF/DNA…	106
GO:2001234	negative regulation of apoptotic signaling pathway	96/1981	244/18986	7.9413929569563e-33	1.27459356959149e-30	5.99234194314376e-31	PSEN1/CTNNB1/PTGS2/PYCR1/TERT/TRAP1/RACK1/CLU/GCLC/GCLM/GPX1/GSTP1/HTT/HELLS/NRG1/HMGB2/MIF/NFE2L2/NOG/BMI1/BRCA1/HGF/BCL2/MDM2/SERPINE1/CXCL12/TNFAIP3/RIPK1/CFLAR/BCL2L1/TNF/AR/BDNF/HSPA1A/HSPA1B/IL1B/AKT1/ATF4/BAX/IGF1/INS/CREB3L1/PIK3CB/RELA/RPS6KB1/SOD2/RB1CC1/CREB3/SIRT1/KLF4/IL7/GSK3B/PTPN1/ENO1/HIF1A/PLAUR/RB1/HDAC1/HTRA2/BAK1/LMNA/IL1A/BCL2L2/BMP4/CSNK2A1/CTH/FXN/GATA4/HSPB1/HYOU1/ING2/KD…	96
GO:0090398	cellular senescence	62/1981	110/18986	1.52968986570056e-32	2.39219961305326e-30	1.12466267049078e-30	PML/TERC/TERF2/TERT/TOP2B/WRN/TP63/EEF1E1/ZMPSTE24/SIRT6/BRCA2/MIF/CALR/PTEN/ATM/CDKN1A/CDKN2A/MAP3K5/HRAS/IGF1R/TP53/AKT3/SIRT1/MAPK8/MAPK9/CDKN2B/MAPK14/ABL1/PRKCD/LMNA/ABI3/ARG2/BCL6/CDK2/CDK6/CDKN1B/FBXO4/FBXO5/HMGA1/HMGA2/ING2/KAT5/MAGEA2/MAP2K1/MAP2K3/MAP2K6/MAP2K7/MAPKAPK5/MORC3/NEK4/NEK6/NPM1/NUAK1/OPA1/PLA2R1/PNPT1/RBL1/TWIST1/CITED2/NUP62/PRMT6/CGAS	62
GO:0036293	response to decreased oxygen levels	114/1981	331/18986	1.83630209240023e-32	2.79990161538725e-30	1.31633865781532e-30	PTGS2/PIN1/PML/PPARA/TERC/TERT/UCP2/UCP3/STUB1/CHCHD2/ERCC2/ERCC3/HSF1/NFE2L2/SIRT2/MMP14/BMP2/ITGA2/ATM/BCL2/MDM2/PLAU/CXCL12/MAP3K7/VCAM1/CFLAR/BIRC2/TNF/AKT1/ATF4/CAT/ATF2/FOXO3/MTOR/PIK3CB/PPARG/PRKAA1/SOD2/TP53/TSC1/ADIPOQ/SIRT1/RPTOR/LEP/PCK1/PTPN1/CREBBP/ENO1/HIF1A/VEGFA/EP300/FOS/EGR1/PTK2B/MMP2/RORA/TGFB1/CCNA2/MYC/AIFM1/LMNA/IL1A/VEGFC/BECN1/BNIP3L/BRIP1/CAV1/CBS/CDKN1B/CPEB1/CYBB/DDIT4…	114
GO:0031329	regulation of cellular catabolic process	141/1981	472/18986	2.71298203247026e-32	4.0357261990332e-30	1.89734609921669e-30	PSEN1/PPARA/TIMP2/UCHL1/ZMPSTE24/STUB1/APOC3/CNR1/EEF1A1/ERCC4/GSK3A/HTT/SIRT2/CISD2/HGF/ATM/BCL2/MAP3K7/IKBKG/TAB2/BCL2L1/TICAM1/TNF/FGF21/DDIT3/IL1B/MAPT/AKT1/AKT2/FOXO1/FOXO3/MTOR/IGF1/INS/INSR/IRS1/SESN2/SESN3/PIK3CA/PIK3CB/PIK3R2/PRKAA1/PRKAA2/PRKACA/RHEB/STK11/TP53/TSC1/TSC2/ULK1/IRS2/ATG5/ATG13/RB1CC1/CAMKK2/EHMT2/SIRT1/SESN1/RPTOR/ATG101/IFNB1/LEP/LEPR/GSK3B/MAPK3/MAPK8/PTPN1/GAPDH/HIF1A/…	141
GO:0048732	gland development	136/1981	450/18986	9.45192651793313e-32	1.37255475792558e-29	6.45289419419796e-30	PSEN1/CTNNB1/PML/POLB/MED1/PROP1/SOD1/UCP2/TP63/RGN/ZMPSTE24/BRCA2/CEBPA/ESR1/GPX1/NR3C1/NRG1/BMP2/NOG/HESX1/HGF/ITGA2/ATM/BCL2/NCOR2/TNFAIP3/TNFSF11/CFLAR/TNF/WNT2/AR/AREG/CDC42/EGF/EGFR/FGF7/FGFR1/IGF2/PDGFRA/AKT1/AKT2/BAX/CREB1/ATF2/INSR/NFKB1/PIK3CA/RELA/SOD2/STK11/IRS2/RB1CC1/PCK1/MAPK3/SOCS2/CEBPB/HIF1A/VEGFA/POU1F1/STAT5A/STAT5B/GHRH/GHRHR/JAK2/MMP2/TGFB1/CDKN2B/IL6/ABL1/PCNA/ALOX15B/AURKA…	136
GO:0001666	response to hypoxia	110/1981	317/18986	1.09448760194961e-31	1.55239067076527e-29	7.29837020247426e-30	PTGS2/PIN1/PML/PPARA/TERC/TERT/UCP2/UCP3/STUB1/CHCHD2/ERCC2/ERCC3/HSF1/NFE2L2/SIRT2/MMP14/BMP2/ITGA2/ATM/BCL2/MDM2/PLAU/CXCL12/MAP3K7/VCAM1/CFLAR/BIRC2/TNF/ATF4/CAT/ATF2/FOXO3/MTOR/PIK3CB/PPARG/PRKAA1/SOD2/TP53/ADIPOQ/SIRT1/RPTOR/LEP/PCK1/PTPN1/CREBBP/ENO1/HIF1A/VEGFA/EP300/FOS/EGR1/PTK2B/MMP2/RORA/TGFB1/CCNA2/MYC/AIFM1/LMNA/IL1A/VEGFC/BECN1/BNIP3L/BRIP1/CAV1/CBS/CDKN1B/CPEB1/CYBB/DDIT4/DNMT3A/DP…	110
GO:0006310	DNA recombination	117/1981	352/18986	1.19625452474654e-31	1.65817189691571e-29	7.79568738136261e-30	POLB/RAD51/RAD52/RPA1/TERF2/TOP2A/TOP2B/TP53BP1/WRN/XRCC5/TOP3B/RECQL4/SIRT6/APEX1/BLM/BRCA2/ERCC1/ERCC2/ERCC4/ERCC5/ERCC6/FEN1/XRCC6/HMGB2/HSPD1/MLH1/TCF3/BRCA1/ATM/PIAS4/PARP1/CD40LG/IL2/IL7R/CREBBP/TGFB1/NBN/ABL1/PRKDC/HMGB1/BCL11B/BCL6/BRIP1/CD28/CDC45/CDC7/CHEK1/CSNK2A1/EID3/ENDOG/FANCD2/FOXP3/HMGB3/KAT5/KDM1A/MCM7/MCRS1/MORF4L1/MUS81/NHEJ1/PLK1/ACTL6A/BARD1/C1QBP/FUS/MSH6/KPNA2/MCM2/MCM3/MC…	117
GO:0051983	regulation of chromosome segregation	68/1981	135/18986	1.6504626496874e-31	2.23692704454299e-29	1.05166321818678e-29	SIRT2/ATM/CDK1/SIRT1/RB1/BUB1B/BUB3/ANAPC1/ARID1A/ARID1B/AURKB/BECN1/BIRC5/BRD7/BUB1/CCNB1/CDC6/CDCA2/CSNK2A1/DUSP1/ESPL1/FBXO5/INCENP/KAT5/KIF2C/MAD1L1/MAD2L1/MOS/NCAPG2/NCAPH2/NEK6/PBRM1/PLK1/ACTL6A/CDC20/CENPE/CENPF/HNRNPU/MKI67/RAD21/TTK/ZW10/TRIP13/KNTC1/DLGAP5/NCAPD2/SMC4/NDC80/MAD2L2/TACC3/SMC2/UBE2C/ZWINT/NCAPD3/NCAPH/ZWILCH/CDCA8/PHF10/CDK5RAP2/KNL1/SPC25/NCAPG/NUF2/HASPIN/RMI2/SKA1/SKA3…	68
GO:0051783	regulation of nuclear division	72/1981	151/18986	2.60041291175397e-31	3.44780833669292e-29	1.6209438836654e-29	PIN1/SIRT2/CALR/ATM/TNF/CDC42/EGF/IGF2/IL1B/PDGFB/PDGFRB/IGF1/INS/INSR/RB1/BUB1B/BUB3/IL1A/AURKA/AURKB/BIRC5/BMP4/BUB1/CCNB1/CD28/CDCA2/CHEK1/DUSP1/ESPL1/FBXO5/INCENP/MAD1L1/MAD2L1/MOS/NEK2/PLK1/BTC/CAV2/CDC20/CDC25C/CENPF/EDN1/MKI67/RAD21/TTK/WNT5A/SPHK1/PKMYT1/ZW10/TRIP13/KIF20B/KNTC1/DLGAP5/NDC80/MAD2L2/RAD51AP1/UBE2C/ZWINT/NUP62/NUSAP1/ZWILCH/CDCA8/CDK5RAP2/KNL1/SPC25/BORA/NUF2/HASPIN/CCDC8/S…	72
GO:0034599	cellular response to oxidative stress	95/1981	251/18986	6.48808735191396e-31	8.41932867219643e-29	3.95824186934236e-29	PML/PEX5/PYCR1/RAD52/SOD1/TOP2B/TXN/UCP1/TRAP1/RACK1/SIN3A/CHCHD2/AXL/GPX1/GSR/HSF1/MSRA/NFE2L1/NFE2L2/PRDX1/SIRT2/HGF/ATM/CDK1/MDM2/TNFAIP3/RIPK1/PARP1/BTK/HSPA1A/HSPA1B/HSPA8/MAPT/MAP3K5/PDGFRA/ATF4/CAT/ATF2/FOXO1/FOXO3/SESN2/PRKAA1/PRKAA2/RELA/SOD2/TP53/CAMKK2/PPARGC1A/SIRT1/KLF4/MAPK8/MAPK9/MMP3/HIF1A/FOS/MMP2/IL6/ABL1/HDAC2/PCNA/PRKCD/AIFM1/HTRA2/BECN1/CBX8/DHRS2/ECT2/EZH2/FANCD2/FOXP1/FXN/G…	95
GO:0000302	response to reactive oxygen species	83/1981	200/18986	1.71509437908297e-30	2.17924179542229e-28	1.02454322118903e-28	PEX5/SOD1/TOP2B/TXN/UCP1/UCP2/UCP3/TRAP1/RACK1/AXL/ERCC6/GPX1/GSTP1/HSF1/NFE2L2/PRDX1/HGF/ATM/BCL2/CDK1/MDM2/TNFAIP3/RIPK1/BTK/AREG/HSPA8/MAPT/MAP3K5/PDGFRA/CAT/FOXO3/SESN2/SESN3/PRKAA1/RELA/SOD2/CAMKK2/SIRT1/SESN1/KLF4/MAPK8/MAPK9/MMP3/HIF1A/FOS/PTK2B/MMP2/IL6/ABL1/HDAC2/PCNA/PRKCD/AIFM1/BAK1/APOE/IL1A/BECN1/CBX8/ECT2/EZH2/FOXP1/FXN/KDM6B/LRRK2/MET/NQO1/OGG1/PARK7/PCGF2/PDCD10/PINK1/CD36/CRYAB/D…	83
GO:0051402	neuron apoptotic process	106/1981	307/18986	2.33018957107766e-30	2.9003726926536e-28	1.36357387574985e-28	PSEN1/CTNNB1/POLB/PYCR1/CCL3/SOD1/TERT/TFAP2A/UCP2/TP63/AXL/CLU/GCLC/GCLM/GPX1/GRN/NR3C1/GSK3A/FAS/ATM/BCL2/RIPK1/CFLAR/PARP1/XIAP/BCL2L1/TNF/UBB/BDNF/CDC42/DDIT3/MAP3K5/NGF/NGFR/AKT2/ATF4/BAX/ATF2/FOXO3/HRAS/AKT1S1/PIK3CA/SOD2/TP53/KRAS/PPARGC1A/SIRT1/GSK3B/CEBPB/GAPDH/HIF1A/JAK2/EGR1/PTK2B/MMP2/IL6ST/RB1/TGFB1/ABL1/AIFM1/HTRA2/AARS1/APP/BRAF/BTG2/CASP2/CCL2/CCND1/CDK5/CDK5R1/CIT/EGLN1/G6PD/GRIK…	106
GO:0042770	signal transduction in response to DNA damage	81/1981	194/18986	5.23566505152687e-30	6.38646422985248e-28	3.00251612639141e-28	PML/RAD51/TP53BP1/EEF1E1/CLOCK/ZMPSTE24/BLM/BRCA2/ERCC6/HIC1/MIF/BRCA1/PPM1D/CHEK2/ATM/ATR/CDK1/CDKN1A/CDKN2A/MDM2/PIDD1/ATF2/FOXO3/SESN2/TP53/SIRT1/PTPN11/GRB2/MAPK3/FOXO4/MAPK14/E2F1/FOXM1/NBN/ABL1/PRKDC/ACER2/ATRX/BCL3/BRD4/BRIP1/CASP2/CCND1/CDK2/CDKN1B/CHEK1/CLSPN/DOT1L/DTL/DYRK1A/E2F7/FANCD2/FBXO31/FBXO4/GTSE1/HIPK2/KAT5/KDM1A/MAP2K6/MAPK12/MDC1/MUS81/NDRG1/PLA2R1/PLK1/BARD1/CCNG1/GADD45A/MR…	81
GO:0006913	nucleocytoplasmic transport	112/1981	340/18986	6.05980510323134e-30	7.10745217780922e-28	3.34147957514214e-28	PSEN1/PTGS2/PML/MED1/TXN/UBE2I/SUMO1/RAE1/HDAC3/SIRT7/SIRT6/EMD/HSPA9/MMP12/CALR/HSP90AA1/CDK1/CDKN1A/CDKN2A/MDM2/SYK/NFKBIA/HSPA8/IL1B/AKT1/ATF2/EIF4E/PIK3R1/PIK3R2/PRKACA/PRKAG1/TP53/TSC1/TSC2/APPL1/PTPN11/LEP/GSK3B/STAT3/EP300/JAK2/TGFB1/SQSTM1/MAPK14/PRKCD/LMNA/BAG3/BCL3/BMP4/CDH1/CDK5/CDKN1B/DHX9/E2F3/ECT2/EGR2/ELAVL1/FBXO22/FERMT1/HNRNPA1/IFNG/ING1/LRRK2/MAGOHB/MAVS/MCM3AP/NEDD4/NF1/NOTCH1/…	112
GO:0051169	nuclear transport	112/1981	340/18986	6.05980510323134e-30	7.10745217780922e-28	3.34147957514214e-28	PSEN1/PTGS2/PML/MED1/TXN/UBE2I/SUMO1/RAE1/HDAC3/SIRT7/SIRT6/EMD/HSPA9/MMP12/CALR/HSP90AA1/CDK1/CDKN1A/CDKN2A/MDM2/SYK/NFKBIA/HSPA8/IL1B/AKT1/ATF2/EIF4E/PIK3R1/PIK3R2/PRKACA/PRKAG1/TP53/TSC1/TSC2/APPL1/PTPN11/LEP/GSK3B/STAT3/EP300/JAK2/TGFB1/SQSTM1/MAPK14/PRKCD/LMNA/BAG3/BCL3/BMP4/CDH1/CDK5/CDKN1B/DHX9/E2F3/ECT2/EGR2/ELAVL1/FBXO22/FERMT1/HNRNPA1/IFNG/ING1/LRRK2/MAGOHB/MAVS/MCM3AP/NEDD4/NF1/NOTCH1/…	112
GO:0043434	response to peptide hormone	132/1981	446/18986	7.83418271139389e-30	9.01522270882855e-28	4.2383939832844e-28	PTGS2/PPARA/UCP2/UCP3/TRPV1/GDF15/AGTR1/GCLC/GSK3A/HSF1/IGFBP1/NFE2L2/SP1/MDM2/PRKCB/PRKCQ/CXCL12/MAP3K7/TNFRSF11A/CFLAR/PARP1/PRKCA/FGF21/AREG/IGF2/IL1B/ADCY6/ADCY8/AKT1/AKT2/CAT/CREB1/FOXO1/MTOR/HRAS/IGF1R/INS/INSR/IRS1/NFKB1/SESN2/IRS4/SESN3/PIK3CA/PIK3R1/PIK3R2/PPARG/PRKAA1/PRKACA/RELA/RPS6KB1/RPS6KB2/STK11/TSC1/TSC2/PIK3R3/IRS2/KL/ADIPOQ/SIRT1/APPL1/ADIPOR1/PTPN11/LEP/FBP1/GCK/GRB2/GSK3B/PCK…	132
GO:0045930	negative regulation of mitotic cell cycle	94/1981	256/18986	2.10209779293506e-29	2.37420267390943e-27	1.11620163507897e-27	CTNNB1/PML/BLM/BRCA1/PTEN/CHEK2/ATM/ATR/BCL2/CDK1/CDKN1A/MDM2/PIDD1/TNF/EGFR/ATF2/TP53/KLF4/FOXO4/RB1/CDKN2B/NBN/ABL1/BUB1B/PRKDC/BUB3/AURKB/BCL6/BIRC5/BMP4/BRD7/BTG3/BUB1/CASP2/CCL2/CCNB1/CCND1/CDC6/CDK2/CDKN1B/CDKN1C/CHEK1/CLSPN/DTL/DUSP1/E2F7/EZH2/FANCD2/FBXO31/FBXO5/GTSE1/INCENP/MAD1L1/MAD2L1/MDC1/MUS81/ORC1/PINX1/PLK1/BARD1/CCNG1/CDC20/CENPF/FHL1/MRE11/MSH2/RAD21/RBBP8/RBL1/TTK/PKMYT1/ZW10/T…	94
GO:0007093	mitotic cell cycle checkpoint signaling	70/1981	152/18986	2.7072971396575e-29	3.00214640995838e-27	1.41142151357455e-27	PML/BLM/BRCA1/CHEK2/ATM/ATR/CDK1/CDKN1A/MDM2/PIDD1/ATF2/TP53/FOXO4/NBN/BUB1B/PRKDC/BUB3/AURKB/BIRC5/BUB1/CASP2/CCNB1/CCND1/CDC6/CDK2/CDKN1B/CHEK1/CLSPN/DTL/DUSP1/E2F7/FANCD2/FBXO31/GTSE1/INCENP/MAD1L1/MAD2L1/MDC1/MUS81/ORC1/PLK1/BARD1/CCNG1/CDC20/CENPF/MRE11/MSH2/RBBP8/TTK/ZW10/TRIP13/KNTC1/NDC80/MAD2L2/TOPBP1/ZWINT/DONSON/TIPIN/ZWILCH/CDCA8/RFWD3/CDK5RAP2/KNL1/SPC25/NABP1/NUF2/HASPIN/SKA1/SKA3/G…	70
GO:0031669	cellular response to nutrient levels	94/1981	257/18986	2.98479435898544e-29	3.25076085633075e-27	1.52830448005194e-27	PPARA/MED1/UCP2/WRN/FADS1/NFE2L2/SP1/PPM1D/FAS/BCL2/CDKN1A/MDM2/TNFRSF11A/RICTOR/FGF23/HSPA8/MAP3K5/ATF4/ATF2/FOXO1/FOXO3/MTOR/IGF1R/SESN2/SESN3/PRKAA1/PRKAA2/PRKAB1/PRKAB2/PRKAG1/RHEB/RPS6KB1/TP53/TSC1/TSC2/ULK1/ATG5/EHMT2/SIRT1/SESN1/PRKAG2/PRKAG3/RPTOR/LEP/PCK1/MAPK3/MAPK8/CREBBP/EP300/FOS/CDKN2B/YWHAZ/ATF3/ATG7/BECN1/BMPR2/BRIP1/CAV1/CSNK1A1/EIF2AK2/EIF2AK3/FBXO22/HNRNPA1/HSPA5/IFI16/KAT5/LAM…	94
GO:0034504	protein localization to nucleus	107/1981	321/18986	3.81188880612229e-29	4.07872102255085e-27	1.91755957670861e-27	PSEN1/PTGS2/PIN1/PML/MED1/TERT/TXN/SUMO1/WRN/XPA/HDAC3/TOPORS/SUN1/SIN3A/SIRT6/MMP12/CALR/HSP90AA1/CDK1/CDKN1A/CDKN2A/MDM2/SYK/CARD10/PARP1/NFKBIA/HSPA8/NGFR/AKT1/ATF2/MTOR/INS/SESN2/PIK3R1/PIK3R2/STK11/TP53/TSC2/APPL1/LEP/GSK3B/CREBBP/STAT3/EP300/JAK2/TGFB1/SQSTM1/MAPK14/YWHAZ/PRKCD/LMNA/LMNB1/APP/BAG3/BCL3/BMP4/CDH1/CDK5/DKC1/E2F3/ECT2/EIF2AK3/ELAVL1/FBXO4/FERMT1/FERMT2/IFNG/ING1/LATS1/LATS2/LR…	107
GO:0071897	DNA biosynthetic process	74/1981	175/18986	6.03448088643233e-28	6.34556878040531e-26	2.98328964331065e-26	CTNNB1/PML/POLA1/POLB/POLD1/POLG/RFC4/RPA1/TERC/TERF1/TERF2/TERT/VCP/WRN/XRCC5/RGN/SPRTN/HGF/HSP90AA1/ATM/ATR/CDKN1A/TNF/PDGFB/PDGFRB/TP53/ADIPOQ/SIRT1/VEGFA/PTK2B/CCNA2/PCNA/TFDP1/CCN2/CHEK1/DKC1/DTL/FBXO4/HNRNPA1/HNRNPC/HNRNPD/HSP90AB1/ING5/LIN9/LOX/NOX4/PINX1/POT1/CENPF/FGF2/HNRNPU/MRE11/POLD2/POLE/POLE2/RFC2/RFC3/RRM1/TCP1/TK1/TYMS/USP1/SPHK1/PCLAF/MAD2L2/CCT2/POLD3/POLQ/CCT5/ANKRD1/RRM2B/GAR…	74
GO:0050673	epithelial cell proliferation	135/1981	482/18986	7.50802242001871e-28	7.76125910842273e-26	3.64885871046048e-26	PSEN1/CTNNB1/MED1/TP63/RGN/CCL26/SIRT6/AGTR1/BRCA2/ESR1/FLT1/GPX1/GRN/HMGB2/MMP12/MMP14/BMP6/SP1/NOG/HGF/CDKN1A/IGFBP3/PLCG1/CXCL12/TNFAIP3/TNFSF11/CFLAR/BCL2L1/BTK/RICTOR/PRKCA/TNF/WNT2/AR/AREG/CDC42/EGF/EGFR/ERBB2/FGF7/FGFR1/IGF2/NGFR/PDGFB/AKT1/BAX/HRAS/IGF1/NRAS/PIK3CB/PIK3CD/PPARG/STK11/IRS2/AKT3/SIRT1/RPTOR/LEP/PDPK1/CEBPB/HIF1A/VEGFA/STAT3/STAT5A/RB1/TGFB1/CDKN2B/IL6/MYC/PRKDC/HMGB1/BAK1/A…	135
GO:0010506	regulation of autophagy	115/1981	373/18986	7.91160482077207e-28	8.04214630031481e-26	3.7809143038216e-26	UCHL1/ZMPSTE24/STUB1/EEF1A1/ERCC4/GSK3A/HTT/SIRT2/CISD2/HGF/ATM/BCL2/MAP3K7/IKBKG/TAB2/BCL2L1/TICAM1/DDIT3/MAPT/AKT1/FOXO1/FOXO3/MTOR/SESN2/SESN3/PIK3CA/PIK3CB/PIK3R2/PRKAA1/PRKAA2/PRKACA/RHEB/STK11/TP53/TSC1/TSC2/ULK1/ATG5/ATG13/RB1CC1/CAMKK2/EHMT2/SIRT1/SESN1/RPTOR/ATG101/IFNB1/LEP/LEPR/GSK3B/MAPK3/MAPK8/GAPDH/HIF1A/STAT3/EP300/SQSTM1/ABL1/HMGB1/HTRA2/ACER2/ATF6/ATG12/ATG16L1/ATP6V0A2/ATP6V0C/B…	115
GO:0071453	cellular response to oxygen levels	74/1981	178/18986	2.23414973885845e-27	2.2337834848029e-25	1.05018531296815e-25	PTGS2/TERC/TERT/STUB1/CHCHD2/NFE2L2/SIRT2/FAS/BCL2/MDM2/MAP3K7/CFLAR/AKT1/ATF4/ATF2/FOXO1/FOXO3/MTOR/PIK3CB/PPARG/PRKAA1/TP53/TSC1/SIRT1/RPTOR/PCK1/PTPN1/ENO1/HIF1A/VEGFA/FOS/RORA/TGFB1/CCNA2/MYC/AIFM1/LMNA/ATG7/ATP6V0A2/BECN1/BNIP3L/BRIP1/CAV1/CBS/CDKN1B/CPEB1/CYBB/DNMT3A/EGLN1/EPAS1/FGFR2/HIPK2/HYOU1/LPAR1/NDRG1/NOTCH1/NOX1/PHB2/PINK1/ATP6V1A/ATP6AP1/EDN1/EPHA4/SFRP1/STC1/TWIST1/STC2/ATP6V0D1/A…	74
GO:1901991	negative regulation of mitotic cell cycle phase transition	80/1981	205/18986	2.88865799302583e-27	2.84160082249428e-25	1.33594301748767e-25	PML/BLM/BRCA1/PTEN/CHEK2/ATM/ATR/BCL2/CDK1/CDKN1A/MDM2/PIDD1/TP53/KLF4/FOXO4/RB1/CDKN2B/NBN/BUB1B/PRKDC/BUB3/AURKB/BIRC5/BRD7/BUB1/CASP2/CCL2/CCNB1/CCND1/CDC6/CDK2/CDKN1B/CHEK1/CLSPN/DTL/DUSP1/E2F7/EZH2/FBXO31/FBXO5/GTSE1/INCENP/MAD1L1/MAD2L1/ORC1/PINX1/PLK1/BARD1/CCNG1/CDC20/CENPF/FHL1/MRE11/RAD21/RBBP8/RBL1/TTK/PKMYT1/ZW10/TRIP13/KNTC1/NDC80/GPNMB/MAD2L2/TOPBP1/ZWINT/DONSON/ZWILCH/CDCA8/RFWD3/C…	80
GO:0072331	signal transduction by p53 class mediator	75/1981	183/18986	2.98816772361247e-27	2.89283094385912e-25	1.36002821706272e-25	PML/TAF1/TP63/EEF1E1/TOPORS/ZMPSTE24/BRCA2/ERCC2/HIC1/MIF/TP73/PPM1D/CHEK2/ATM/ATR/BCL2/CDKN1A/CDKN2A/MDM2/PIDD1/UBB/AKT1/BAX/FOXO3/MTOR/SESN2/STK11/TP53/SIRT1/EP300/E2F1/FOXM1/MYC/NBN/AARS1/ACER2/ATRX/AURKA/AURKB/BCL3/CASP2/CDKN1B/CHD5/CHEK1/DDIT4/DYRK1A/E2F7/GTSE1/HIPK2/IFI16/ING2/KAT5/KDM1A/MAGEA2/MAP2K6/MAPKAPK5/MYBBP1A/NDRG1/NUAK1/PLA2R1/PPP1R13B/E2F2/MSH2/PDK2/RPL5/SOX4/TWIST1/URB2/PAXIP1/A…	75
GO:0000723	telomere maintenance	70/1981	162/18986	3.38929987561607e-27	3.229896865841e-25	1.51849553637799e-25	CTNNB1/PML/RAD51/RPA1/TERC/TERF1/TERF2/TERT/WRN/XRCC5/RECQL4/SIRT6/APEX1/BLM/BRCA2/ERCC1/ERCC4/FEN1/XRCC6/HSP90AA1/ATM/ATR/PRKCQ/PARP1/TP53/KLF4/PPP1CA/MAPK3/MYC/NBN/PCNA/PRKDC/LMNA/ATRX/AURKB/CDK2/DKC1/EID3/FBXO4/HNRNPA1/HNRNPC/HNRNPD/HSP90AB1/MAP2K7/MAPK1/MAPKAPK5/MCRS1/NEK2/PINX1/POT1/ACTL6A/DNA2/HNRNPA2B1/HNRNPU/MRE11/RAD51D/RPA3/TCP1/RUVBL1/CCNE2/EXO1/MAD2L2/CCT2/CCT5/GNL3/UCHL5/GAR1/NSMCE4A…	70
GO:1905818	regulation of chromosome separation	47/1981	77/18986	4.03706009089818e-27	3.78800453759816e-25	1.78088286438974e-25	ATM/RB1/BUB1B/BUB3/AURKB/BIRC5/BUB1/CCNB1/CSNK2A1/DUSP1/ESPL1/FBXO5/INCENP/MAD1L1/MAD2L1/MOS/NCAPG2/NCAPH2/PLK1/CDC20/CENPF/RAD21/TTK/ZW10/TRIP13/KNTC1/DLGAP5/NCAPD2/SMC4/NDC80/MAD2L2/SMC2/UBE2C/ZWINT/NCAPD3/NCAPH/ZWILCH/CDCA8/CDK5RAP2/KNL1/SPC25/NCAPG/NUF2/HASPIN/SKA1/SKA3/GEN1	47
GO:0071478	cellular response to radiation	75/1981	185/18986	6.87499605426829e-27	6.35312135378519e-25	2.98684039104096e-25	POLD1/RAD51/TAF1/TP53BP1/WRN/XPA/XRCC5/CLOCK/ZMPSTE24/BLM/BRCA2/ERCC1/ERCC4/XRCC6/HSF1/BRCA1/CHEK2/ATM/ATR/CDKN1A/MDM2/PARP1/BCL2L1/TNF/AKT2/ATF4/BAX/HRAS/PIK3R1/STK11/TP53/SIRT1/GRB2/MMP1/MMP3/CREBBP/TIMP1/EP300/EGR1/MMP2/TGFB1/MAPK14/MYC/PCNA/PRKCD/BAK1/AURKB/CDC25A/CUL4B/DDB1/DDB2/ECT2/FBXO4/GRK4/IFI16/KDM1A/MME/MMP9/NEDD4/NPM1/BARD1/CCND2/CRYAB/GADD45A/PTPRK/SFRP1/SMPD1/RAD51AP1/POLD3/OPN3/PB…	75
GO:0071375	cellular response to peptide hormone stimulus	103/1981	321/18986	1.40094299864994e-26	1.27527632071134e-24	5.99555181197555e-25	UCP2/GDF15/AGTR1/GCLC/GSK3A/HSF1/IGFBP1/NFE2L2/SP1/MDM2/PRKCB/PRKCQ/MAP3K7/CFLAR/PARP1/PRKCA/FGF21/IGF2/IL1B/ADCY6/ADCY8/AKT1/AKT2/FOXO1/MTOR/HRAS/IGF1R/INS/INSR/IRS1/NFKB1/IRS4/SESN3/PIK3CA/PIK3R1/PIK3R2/PPARG/PRKAA1/PRKACA/RELA/RPS6KB1/RPS6KB2/TSC2/PIK3R3/IRS2/ADIPOQ/SIRT1/APPL1/ADIPOR1/PTPN11/LEP/FBP1/GCK/GRB2/GSK3B/PCK1/PDPK1/MAPK3/PTPN1/SHC1/SOCS2/PTK2/STAT3/STAT5A/STAT5B/FOS/GH1/GHR/GHRHR/J…	103
GO:1903829	positive regulation of protein localization	135/1981	497/18986	1.98564396211658e-26	1.78094743013956e-24	8.37290116533368e-25	PSEN1/PTGS2/PML/TERT/HDAC3/RACK1/SIRT3/SIRT6/EMD/GSK3A/BMP6/HSP90AA1/CDK1/CDKN2A/MDM2/PRKCB/TLR4/CARD10/PARP1/PRKCA/TNF/CDC42/EGF/EGFR/ERBB2/IL1B/MAPT/NGFR/ADCY8/AKT1/AKT2/HRAS/IGF1/INS/SESN2/PIK3CA/PIK3R1/PIK3R2/PPARG/PRKAA1/PRKAA2/PRKACA/STK11/IRS2/ATG13/LEP/GCK/GSK3B/PDPK1/MAPK8/CREBBP/HIF1A/VEGFA/EP300/JAK2/TGFB1/SQSTM1/MAPK14/PECAM1/PRKCD/HTRA2/APOE/APP/IL1A/VEGFC/AGR2/ASPH/BAG3/BAP1/BLK/BMP…	135
GO:0043523	regulation of neuron apoptotic process	89/1981	254/18986	3.40447800031577e-26	3.0092625107139e-24	1.41476705917012e-24	PSEN1/CTNNB1/PYCR1/CCL3/SOD1/TERT/TFAP2A/UCP2/AXL/CLU/GCLC/GCLM/GRN/NR3C1/GSK3A/ATM/BCL2/RIPK1/CFLAR/PARP1/BCL2L1/TNF/UBB/BDNF/CDC42/DDIT3/NGF/ATF4/BAX/FOXO3/HRAS/AKT1S1/PIK3CA/SOD2/TP53/KRAS/PPARGC1A/SIRT1/GSK3B/CEBPB/HIF1A/JAK2/EGR1/PTK2B/MMP2/IL6ST/ABL1/AIFM1/HTRA2/AARS1/APP/BRAF/BTG2/CASP2/CCL2/CCND1/CDK5/CDK5R1/EGLN1/G6PD/GRIK2/HIPK2/HYOU1/KDM2B/KDR/MAP2K7/MCL1/MDK/MECP2/MYBL2/NF1/NQO1/PARK7…	89
GO:0048511	rhythmic process	98/1981	299/18986	3.83966966500736e-26	3.34544932669713e-24	1.57282107781655e-24	CSNK1E/PML/PPARA/TOP1/TOP2A/HDAC3/CLOCK/NCOR1/RACK1/SIN3A/SIRT6/A2M/AXL/ESR1/SP1/PTEN/CDK1/NCOR2/RELB/TNFRSF11A/PARP1/TNF/EGFR/HSPA8/NFKB2/NGFR/PDGFRA/ADCY1/ATF4/CREB1/FOXO3/MTOR/IGF1R/PPARG/PRKAA1/PRKAA2/TP53/ADIPOQ/PPARGC1A/SIRT1/LEP/GSK3B/PPP1CA/MAPK8/MAPK9/CREBBP/STAT5B/EP300/GHRH/EGR1/MMP2/RORA/HDAC1/HDAC2/PCNA/PRKDC/AHR/ATG7/BHLHE40/CASP2/CDK5/CDK5R1/CSNK2A1/DDB1/DHX9/DTL/DYRK1A/EZH2/FBXW11…	98
GO:0033045	regulation of sister chromatid segregation	55/1981	108/18986	4.8268791973463e-26	4.14635721473452e-24	1.94935788488826e-24	ATM/CDK1/SIRT1/RB1/BUB1B/BUB3/ANAPC1/ARID1A/ARID1B/AURKB/BECN1/BIRC5/BRD7/BUB1/CCNB1/CDC6/DUSP1/ESPL1/FBXO5/INCENP/KAT5/MAD1L1/MAD2L1/MOS/NEK6/PBRM1/PLK1/ACTL6A/CDC20/CENPE/CENPF/HNRNPU/RAD21/TTK/ZW10/TRIP13/KNTC1/DLGAP5/NDC80/MAD2L2/TACC3/UBE2C/ZWINT/ZWILCH/CDCA8/PHF10/CDK5RAP2/KNL1/SPC25/NUF2/HASPIN/RMI2/SKA1/SKA3/GEN1	55
GO:0051304	chromosome separation	48/1981	84/18986	7.43004821830985e-26	6.2938700115933e-24	2.95898411501112e-24	ATM/RB1/BUB1B/BUB3/AURKB/BIRC5/BUB1/CCNB1/CSNK2A1/DUSP1/ESPL1/FBXO5/INCENP/MAD1L1/MAD2L1/MOS/NCAPG2/NCAPH2/PLK1/PPP2R1A/CDC20/CENPF/RAD21/TTK/ZW10/TRIP13/KNTC1/DLGAP5/NCAPD2/SMC4/NDC80/MAD2L2/SMC2/UBE2C/ZWINT/NCAPD3/NCAPH/ZWILCH/CDCA8/CDK5RAP2/KNL1/SPC25/NCAPG/NUF2/HASPIN/SKA1/SKA3/GEN1	48
GO:0008608	attachment of spindle microtubules to kinetochore	38/1981	54/18986	1.4288415281093e-25	1.19376773697789e-23	5.61234941971122e-24	SIRT2/CDK1/CDC42/SIRT1/RB1/BUB3/AURKB/BECN1/BIRC5/CCNB1/ECT2/INCENP/KAT5/KIF2C/MAD1L1/NEK2/CENPE/HNRNPU/ZW10/KNTC1/NDC80/SPAG5/EML4/RACGAP1/ZWILCH/CDCA8/KNL1/SPC25/MIS12/DSN1/CDT1/SEH1L/NUF2/KNSTRN/SGO1/SKA1/SKA3/SKA2	38
GO:0051310	metaphase plate congression	53/1981	103/18986	1.99144416800038e-25	1.64132675413978e-23	7.71649205353207e-24	MLH1/SIRT2/CDK1/CDC42/SIRT1/RB1/BUB3/AURKB/BECN1/BIRC5/CCNB1/ECT2/INCENP/KAT5/KIF2C/KIFC1/MAD1L1/NEK2/PINX1/CENPE/CENPF/GEM/HNRNPU/KIF22/TTK/ZW10/KNTC1/KIF14/NDC80/SPAG5/ZWINT/NUP62/EML4/RACGAP1/ZWILCH/CDCA8/CENPQ/KNL1/SPC25/MIS12/DSN1/FAM83D/CDT1/SEH1L/KIF18A/NUF2/PSRC1/KNSTRN/CDCA5/SGO1/SKA1/SKA3/SKA2	53
GO:0000725	recombinational repair	75/1981	194/18986	2.45175204791095e-25	1.99376476536119e-23	9.37343519790798e-24	RAD51/RAD52/RPA1/TP53BP1/WRN/XRCC5/RECQL4/SIRT6/BLM/BRCA2/ERCC4/ERCC5/ERCC6/FEN1/XRCC6/BRCA1/ATM/PIAS4/PARP1/CREBBP/NBN/ABL1/CDC45/CDC7/CHEK1/CSNK2A1/EID3/KAT5/KDM1A/MCM7/MORF4L1/MUS81/PLK1/ACTL6A/C1QBP/FUS/MCM2/MCM3/MCM4/MCM5/MCM6/MRE11/RAD21/RAD51D/RBBP8/RPA3/SFPQ/SKP2/YEATS4/RAD54L/RUVBL1/TIMELESS/MAD2L2/RAD51AP1/POLQ/TOPBP1/SMCHD1/RAD54B/UHRF1/RNF138/GINS2/NSMCE4A/PARPBP/RFWD3/RIF1/FANCM/FIGN…	75
GO:0009267	cellular response to starvation	74/1981	190/18986	2.98123684652727e-25	2.39244256933814e-23	1.12477689334353e-23	PPARA/UCP2/WRN/FADS1/NFE2L2/SP1/PPM1D/FAS/BCL2/CDKN1A/TNFRSF11A/HSPA8/MAP3K5/ATF4/ATF2/FOXO1/FOXO3/MTOR/IGF1R/SESN2/SESN3/PRKAA1/PRKAA2/PRKAG1/TP53/TSC1/TSC2/ATG5/EHMT2/SIRT1/SESN1/PRKAG2/PRKAG3/RPTOR/PCK1/MAPK3/MAPK8/FOS/YWHAZ/ATF3/ATG7/BECN1/BMPR2/CAV1/EIF2AK2/EIF2AK3/FBXO22/HNRNPA1/HSPA5/IFI16/KAT5/LAMP2/LRRK2/MAPK1/MCU/MYBBP1A/NUAK2/PAK2/PAK4/ASNS/GAS6/GLUL/SFRP1/SLC7A5/GABARAP/GABARAPL1/VPS4…	74
GO:0051303	establishment of chromosome localization	56/1981	115/18986	3.17464370267487e-25	2.51456518735247e-23	1.18219131183682e-23	TERF1/SUN1/MLH1/SIRT2/ATM/CDK1/CDC42/SIRT1/RB1/BUB3/AURKB/BECN1/BIRC5/CCNB1/ECT2/INCENP/KAT5/KIF2C/KIFC1/MAD1L1/NEK2/PINX1/CENPE/CENPF/GEM/HNRNPU/KIF22/TTK/ZW10/KNTC1/KIF14/NDC80/SPAG5/ZWINT/NUP62/EML4/RACGAP1/ZWILCH/CDCA8/CENPQ/KNL1/SPC25/MIS12/DSN1/FAM83D/CDT1/SEH1L/KIF18A/NUF2/PSRC1/KNSTRN/CDCA5/SGO1/SKA1/SKA3/SKA2	56
GO:0050000	chromosome localization	58/1981	123/18986	3.68982448120391e-25	2.88515891164905e-23	1.35642130726038e-23	TERF1/SUN1/MLH1/SIRT2/ATM/CDK1/CDC42/SIRT1/RB1/BUB3/LMNA/AURKB/BECN1/BIRC5/CCNB1/ECT2/INCENP/KAT5/KIF2C/KIFC1/MAD1L1/NEK2/PINX1/CENPE/CENPF/GEM/HNRNPU/KIF22/TTK/ZW10/KNTC1/DLGAP5/KIF14/NDC80/SPAG5/ZWINT/NUP62/EML4/RACGAP1/ZWILCH/CDCA8/CENPQ/KNL1/SPC25/MIS12/DSN1/FAM83D/CDT1/SEH1L/KIF18A/NUF2/PSRC1/KNSTRN/CDCA5/SGO1/SKA1/SKA3/SKA2	58
GO:0071900	regulation of protein serine/threonine kinase activity	89/1981	262/18986	4.30573032049869e-25	3.32413281325589e-23	1.56279938614769e-23	UCHL1/BLM/FLT1/GSTP1/HTT/MIF/BMP2/PTEN/CDKN1A/CDKN2A/CCL19/MAP3K7/TLR4/TNFAIP3/TRAF2/TRAF6/TNFSF11/TNFRSF11A/TAB1/TNF/EGFR/ERBB2/FGFR1/IL1B/MAP3K5/PDGFB/PDGFRB/AKT1/HRAS/INSR/ADIPOQ/SIRT1/PTPN1/GH1/GHR/RB1/CDKN2B/ABL1/PRKCD/APOE/AGT/CCND1/CCND3/CDC25A/CDC6/CDK5R1/CDKN1B/DIRAS3/DUSP1/EZH2/FERMT2/HMGA2/IFNG/LATS1/LATS2/LRRK2/MAP2K1/MAP2K2/MAP2K7/MEN1/MST1/NF1/NOX4/PDCD10/PDCD4/PIK3R5/PIM1/PLK1/CCND…	89
GO:0034614	cellular response to reactive oxygen species	64/1981	148/18986	5.32888823618214e-25	4.06261116905936e-23	1.90998573096844e-23	PEX5/SOD1/TOP2B/TXN/UCP1/TRAP1/RACK1/AXL/HSF1/NFE2L2/PRDX1/HGF/ATM/CDK1/MDM2/TNFAIP3/RIPK1/BTK/HSPA8/MAPT/MAP3K5/PDGFRA/CAT/FOXO3/PRKAA1/RELA/SOD2/CAMKK2/SIRT1/KLF4/MAPK8/MAPK9/MMP3/FOS/MMP2/IL6/ABL1/HDAC2/PCNA/PRKCD/AIFM1/BECN1/CBX8/ECT2/EZH2/FOXP1/FXN/KDM6B/LRRK2/MET/NQO1/OGG1/PARK7/PCGF2/PDCD10/PINK1/CD36/DHFR/EDN1/PDK2/PTPRK/TPM1/SPHK1/PLEKHA1	64
GO:2001251	negative regulation of chromosome organization	52/1981	101/18986	5.47614009654268e-25	4.10862214194566e-23	1.93161721328949e-23	PML/TERF1/TERF2/TOP2A/ERCC1/ERCC4/ATM/PARP1/TP53/NBN/BUB1B/BUB3/ATRX/AURKB/BIRC5/BUB1/CCNB1/DUSP1/ESPL1/FBXO5/HNRNPA1/HNRNPC/INCENP/MAD1L1/MAD2L1/MCRS1/PINX1/PLK1/POT1/CDC20/CENPF/HNRNPU/MCM2/RAD21/TTK/BAZ1B/ZW10/TRIP13/KNTC1/NDC80/MAD2L2/ZWINT/ZWILCH/CDCA8/CDK5RAP2/KNL1/SPC25/NUF2/HASPIN/SKA1/SKA3/GEN1	52
GO:2001252	positive regulation of chromosome organization	56/1981	116/18986	5.52397139923831e-25	4.10862214194566e-23	1.93161721328949e-23	CTNNB1/PML/TERF1/TERF2/SIRT6/ERCC1/FEN1/HSP90AA1/ATM/ATR/CDK1/PRKCQ/KLF4/MAPK3/MYC/NBN/ATF7IP/ATRX/AURKB/BUB1/CDK2/DKC1/FBXO4/HNRNPA1/HNRNPD/KAT5/MAD1L1/MAP2K7/MAPK1/MAPKAPK5/MCRS1/NCAPG2/NCAPH2/NEK2/POT1/ACTL6A/DDX11/HNRNPA2B1/MRE11/RAD21/TCP1/RUVBL1/NCAPD2/SMC4/TRIM28/CCT2/SMC2/CCT5/NCAPD3/NCAPH/GNL3/UCHL5/NCAPG/ACTR5/SKA1/SKA3	56
GO:0000724	double-strand break repair via homologous recombination	73/1981	188/18986	7.82230900779717e-25	5.74798345042831e-23	2.70234238899677e-23	RAD51/RAD52/RPA1/TP53BP1/WRN/RECQL4/SIRT6/BLM/BRCA2/ERCC4/ERCC5/ERCC6/FEN1/BRCA1/ATM/PIAS4/PARP1/CREBBP/NBN/ABL1/CDC45/CDC7/CHEK1/CSNK2A1/EID3/KAT5/KDM1A/MCM7/MORF4L1/MUS81/PLK1/ACTL6A/C1QBP/FUS/MCM2/MCM3/MCM4/MCM5/MCM6/MRE11/RAD21/RAD51D/RBBP8/RPA3/SFPQ/SKP2/YEATS4/RAD54L/RUVBL1/TIMELESS/MAD2L2/RAD51AP1/POLQ/TOPBP1/SMCHD1/RAD54B/UHRF1/RNF138/GINS2/NSMCE4A/PARPBP/RFWD3/RIF1/FANCM/FIGNL1/NUCKS1/NA…	73
GO:0032200	telomere organization	74/1981	193/18986	9.36824313533031e-25	6.80201367647376e-23	3.19788149130824e-23	CTNNB1/PML/RAD51/RPA1/TERC/TERF1/TERF2/TERT/WRN/XRCC5/RECQL4/SIRT6/APEX1/BLM/BRCA2/ERCC1/ERCC4/FEN1/XRCC6/SIRT2/HSP90AA1/ATM/ATR/PRKCQ/PARP1/TP53/KLF4/PPP1CA/MAPK3/MYC/NBN/PCNA/PRKDC/LMNA/ATRX/AURKB/CDK2/DKC1/DOT1L/EID3/EZH2/FBXO4/HNRNPA1/HNRNPC/HNRNPD/HSP90AB1/MAP2K7/MAPK1/MAPKAPK5/MCRS1/NEK2/PINX1/POT1/ACTL6A/DNA2/HNRNPA2B1/HNRNPU/MRE11/RAD51D/RPA3/TCP1/HAT1/RUVBL1/CCNE2/EXO1/MAD2L2/CCT2/CCT5/G…	74
GO:2001236	regulation of extrinsic apoptotic signaling pathway	67/1981	164/18986	2.18359962923195e-24	1.56679695749243e-22	7.36609955421404e-23	PML/TERT/GCLC/GCLM/GPX1/GSTP1/HTT/NRG1/HMGB2/BRCA1/HGF/RET/BCL2/SERPINE1/TLR4/TNFAIP3/TRAF1/TRAF2/TNFSF11/RIPK1/TNFSF14/CFLAR/BCL10/BCL2L1/CD40LG/TNF/AR/HSPA1A/HSPA1B/IL1B/AKT1/IGF1/RELA/RPS6KB1/RB1CC1/KLF4/IL7/GSK3B/PPP1CA/HTRA2/LMNA/APP/IL1A/AGT/ATF3/BMP4/CAV1/DEPTOR/LGALS3/MCL1/NF1/PAK2/PARK7/PEA15/PPP2R1A/IFI6/GPER1/GRINA/ICAM1/ITGAV/SFRP1/THBS1/SCG2/TNFSF10/PYCARD/FAIM/TMBIM1	67
GO:0033674	positive regulation of kinase activity	87/1981	258/18986	2.64618359397254e-24	1.87663648135331e-22	8.82277124844699e-23	XRCC5/FLT1/XRCC6/NRG1/MIF/HSP90AA1/CDKN1A/CCL19/MAP3K7/TLR4/TRAF2/TRAF6/TNFSF11/TNFRSF11A/TAB1/TAB2/CARD10/TNF/EGFR/ERBB2/FGFR1/IL1B/MAPT/MAP3K5/PDGFB/PDGFRB/ADCY8/AKT1/HRAS/IGF1/INS/INSR/PRKAG1/STK11/ADIPOQ/SIRT1/PRKAG2/LEP/PDPK1/PTPN1/PTK2/GH1/GHR/JAK2/PTK2B/NBN/ABL1/PRKCD/VEGFC/CCND1/CCND3/CLSPN/ECT2/EZH2/FERMT2/HMGA2/IFNG/ITGB3/LRRK2/MAP2K1/MAP2K2/MAP2K3/MAP2K7/NOX4/PDCD10/PIK3R5/PIM1/PINK1/A…	87
GO:0007249	I-kappaB kinase/NF-kappaB signaling	100/1981	327/18986	4.90211877195021e-24	3.43655429771544e-22	1.61565293826889e-22	S100B/ESR1/GSTP1/PRDX1/PRKCB/RELB/CCL19/CCL21/MAP3K7/TLR4/TNFAIP3/TRAF1/TRAF2/TRAF3/TRAF6/TRIM25/IKBKG/TNFSF11/TRADD/RIPK1/TNFSF14/CFLAR/BCL10/MAP3K14/TAB2/CARD10/PIDD1/PARP1/BIRC2/BIRC3/XIAP/CD40LG/NFKBIA/TIRAP/TICAM1/TNF/IL1B/MYD88/NFKB2/NFKB1/RELA/ADIPOQ/SIRT1/KLF4/IKBKB/PDPK1/CREBBP/GAPDH/VEGFA/PLCG2/STAT3/EP300/RORA/TGFB1/SQSTM1/ABL1/HDAC1/IL1A/TNFRSF1A/BCL3/BRD4/CAV1/CHUK/CTH/ECT2/FBXW11/GJ…	100
GO:0048144	fibroblast proliferation	53/1981	109/18986	6.60093306821858e-24	4.57489667989377e-22	2.15083034423773e-22	CTNNB1/PML/ZMPSTE24/SIRT6/EMD/ESR1/GPX1/GSTP1/MIF/PRDX1/BMI1/CDK1/CDKN1A/WNT2/EGFR/NGFR/PDGFB/PDGFRA/BAX/HRAS/IGF1/SOD2/TP53/TGFB1/CCNA2/E2F1/MYC/ABL1/AGT/CAV1/CCNB1/CDC6/CDK4/CDK6/DHX9/FBXO4/ING5/ITGB3/MORC3/NF1/BTC/CKS1B/CKS2/FN1/FTH1/GAS6/SFRP1/WNT5A/SPHK1/DAZAP1/GNG2/E2F8/TP53INP1	53
GO:0033047	regulation of mitotic sister chromatid segregation	38/1981	58/18986	8.21396276551235e-24	5.62887178728762e-22	2.64634353320587e-22	ATM/CDK1/SIRT1/BUB1B/BUB3/AURKB/BECN1/BIRC5/BUB1/CCNB1/DUSP1/FBXO5/INCENP/KAT5/MAD1L1/MAD2L1/PLK1/CDC20/CENPF/HNRNPU/RAD21/TTK/ZW10/TRIP13/KNTC1/NDC80/MAD2L2/ZWINT/ZWILCH/CDCA8/CDK5RAP2/KNL1/SPC25/NUF2/HASPIN/SKA1/SKA3/GEN1	38
GO:0033002	muscle cell proliferation	85/1981	252/18986	8.78973157535584e-24	5.95650809756614e-22	2.80037763874495e-22	CTNNB1/JUN/PTGS2/TERT/XRCC5/XRCC6/NRG1/BMP2/NOG/ELN/HGF/ITGA2/PTEN/TP73/CDK1/CDKN1A/IGFBP3/MDM2/MAP3K7/TLR4/TNFAIP3/CFLAR/TNF/WNT2/DDIT3/EGFR/FGFR1/MAP3K5/MYD88/PDGFB/PDGFRB/AKT1/IGF1/IGF1R/PIK3CA/PIK3R1/PPARG/RPS6KB1/SOD2/ADIPOQ/PPARGC1A/KLF4/FOS/JAK2/MMP2/TGFB1/MAPK14/IL6/ABL1/HDAC1/PRKDC/APOE/BMP4/BMPR2/CDKN1B/DNMT1/FGFR2/FOXP1/GJA1/GLI1/IFNG/IGFBP5/IRAK4/ITGB3/MMP9/NF1/NOTCH1/NOTCH3/NOX1/PDCD…	85
GO:0045860	positive regulation of protein kinase activity	83/1981	243/18986	1.15576951458245e-23	7.74619590048172e-22	3.64177693200994e-22	XRCC5/FLT1/XRCC6/NRG1/MIF/HSP90AA1/CDKN1A/CCL19/MAP3K7/TLR4/TRAF2/TRAF6/TNFSF11/TNFRSF11A/TAB1/TAB2/CARD10/TNF/EGFR/ERBB2/FGFR1/IL1B/MAP3K5/PDGFB/PDGFRB/ADCY8/AKT1/HRAS/IGF1/INS/INSR/PRKAG1/STK11/ADIPOQ/SIRT1/PRKAG2/LEP/PDPK1/PTPN1/PTK2/GH1/GHR/JAK2/PTK2B/ABL1/PRKCD/VEGFC/CCND1/CCND3/CLSPN/ECT2/EZH2/FERMT2/HMGA2/IFNG/ITGB3/LRRK2/MAP2K1/MAP2K2/MAP2K3/MAP2K7/NOX4/PDCD10/PIK3R5/PIM1/PINK1/ANGPT1/CCN…	83
GO:1901654	response to ketone	79/1981	224/18986	1.34723776546381e-23	8.93130775169977e-22	4.19894241776136e-22	UCP1/UCP2/UCP3/SIN3A/A2M/NR3C1/HSF1/PAPPA/SP1/CALR/CDKN1A/CCL19/CCL21/CFLAR/PARP1/BCL2L1/AR/EGFR/HSPA8/ADCY1/ADCY2/ADCY3/ADCY5/ADCY6/ADCY8/AKT1/CREB1/EIF4E/FOXO3/IGF1R/PIK3CA/PRKAA1/PRKAA2/RELA/RPS6KB1/SIRT1/KLF4/FBP1/PCK1/FOS/GHR/JAK2/TGFB1/PCNA/AIFM1/AHR/BTG2/CAV1/CDK4/CYBB/DDIT4/ERRFI1/FOXP1/FOXP3/HNRNPD/HOXA9/IGFBP7/MAP4K1/MSN/NQO1/OXTR/PARK7/EDN1/GAS6/GLB1/LIPA/NASP/PCK2/SERPINF1/SFRP1/TGFB2…	79
GO:0042594	response to starvation	80/1981	230/18986	1.9645252412962e-23	1.28834832759844e-21	6.05700821425109e-22	PPARA/UCP2/WRN/FADS1/NFE2L2/SP1/PPM1D/FAS/BCL2/CDKN1A/TNFRSF11A/DDIT3/HSPA8/MAP3K5/ATF4/ATF2/FOXO1/FOXO3/MTOR/IGF1R/SESN2/SESN3/PRKAA1/PRKAA2/PRKAG1/TP53/TSC1/TSC2/ULK1/ATG5/PPARGC1A/EHMT2/SIRT1/SESN1/PRKAG2/PRKAG3/RPTOR/PCK1/MAPK3/MAPK8/SSTR3/FOS/YWHAZ/ATF3/ATG7/BECN1/BMPR2/CAV1/EIF2AK2/EIF2AK3/FBXO22/HNRNPA1/HSPA5/IFI16/KAT5/LAMP2/LRRK2/MAPK1/MCU/MYBBP1A/NUAK2/PAK2/PAK4/ADSL/ASNS/GAS6/GLUL/PCK2…	80
GO:0043491	protein kinase B signaling	97/1981	317/18986	2.26684770927706e-23	1.47079831690221e-21	6.91477397544312e-22	PPARA/CCL3/TXN/GDF15/RACK1/SIRT7/AXL/FLT1/GPX1/LRP2/HGF/RET/PTEN/CCL19/CCL21/TNFSF11/RICTOR/TNF/CDC42/DDIT3/EGF/EGFR/ERBB2/FGFR1/FGFR3/IGF2/PDGFB/PDGFRA/PDGFRB/AKT1/CAT/MTOR/IGF1/IGF1R/INS/INSR/IRS1/SESN2/SESN3/PIK3CA/PIK3CB/PIK3CD/PIK3R1/PIK3R2/STK11/TSC2/PIK3R3/IRS2/SIRT1/LEP/PDPK1/PTPN1/MMP3/VEGFA/PTK2/STAT3/GH1/JAK2/PTK2B/TGFB1/APP/AGT/BECN1/CD28/CEACAM1/ENG/ERRFI1/FERMT2/IGFBP5/ILK/KDR/LOX/M…	97
GO:0045931	positive regulation of mitotic cell cycle	59/1981	136/18986	3.07524338618835e-23	1.97430625393292e-21	9.28195344484994e-22	TERT/SIN3A/BRCA2/HSF1/CDK1/MDM2/PRKCA/EGFR/FGFR1/AKT1/EIF4E/EIF4EBP1/RPS6KB1/RPTOR/PTPN11/STAT5B/RB1/TGFB1/ABL1/TFDP1/APP/AURKA/BIRC5/BRD4/CCNB1/CCND1/CCND3/CDC25A/CDC6/CDC7/CDK4/CUL4B/DTL/DUSP3/ESPL1/FBXO5/FOXA1/HSPA2/MAD1L1/MEIS2/PHB2/ASNS/CCND2/CDC20/CDC25B/CDC25C/RRM1/RRM2/STIL/DYNLT3/SPHK1/CCNE2/DLGAP5/UBE2C/RRM2B/CENPJ/CDCA5/SKA1/SKA3	59
GO:0034612	response to tumor necrosis factor	82/1981	243/18986	5.31244802356222e-23	3.37506463496937e-21	1.58674434387977e-21	PTGS2/CCL3/TRPV1/CEBPA/GSTP1/NFE2L2/BRCA1/FAS/SYK/MAP3K7/TNFAIP3/TRAF1/TRAF2/TRAF3/TRAF6/VCAM1/TNFSF11/TRADD/RIPK1/TNFRSF11A/TNFSF13B/PIAS4/BIRC2/BIRC3/XIAP/CD14/NFKBIA/TNFRSF13C/TNF/HSPA1A/HSPA1B/MAP3K5/AKT1/FOXO3/NFKB1/RELA/RPS6KB1/TP53/ULK1/ADIPOQ/SIRT1/IKBKB/PCK1/MAPK3/FOS/JAK2/PTK2B/TNFRSF11B/TNFRSF1B/RORA/MAPK14/CXCL8/TNFRSF1A/ASAH1/CCL2/CHUK/DHX9/DICER1/ENDOG/FOXP1/ILK/MAP2K7/MAPK1/CASP1/E…	82
GO:0048545	response to steroid hormone	100/1981	340/18986	1.28232534337888e-22	8.06278584460596e-21	3.79061772692791e-21	JUN/PTGS2/PPARA/MED1/UCP2/UCP3/TP63/CLOCK/NCOR1/A2M/ESR1/NR3C1/GSK3A/HMGB2/IGFBP2/PAPPA/BMP6/CALR/BRCA1/BCL2/CDKN1A/MDM2/NCOR2/CFLAR/PARP1/TNF/AR/AREG/EGFR/HSPA1A/HSPA1B/HSPA8/JUND/EIF4E/FOXO3/IGF1R/PIK3CA/RELA/RPS6KB1/ADIPOQ/SIRT1/PCK1/SST/SSTR3/EP300/FOS/GHR/GHRHR/JAK2/TGFB1/IL6/HDAC1/PCNA/AIFM1/CARM1/CAV1/CYBB/DDIT4/ERRFI1/ESRRB/FOXA1/FOXP1/IGFBP7/IL1RN/JUNB/KDM1A/KDM4C/LATS1/LOX/MAPK1/NEDD4/N…	100
GO:0044843	cell cycle G1/S phase transition	90/1981	287/18986	1.36704728845729e-22	8.50777695132757e-21	3.99982471939598e-21	PML/TAF1/TERT/TP63/TCF3/PTEN/CHEK2/ATM/BCL2/CDK1/CDKN1A/CDKN2A/MDM2/PIDD1/EGFR/HSPA8/AKT1/EIF4E/EIF4EBP1/RPS6KB1/TP53/APPL1/RPTOR/KLF4/PLCG2/RB1/CCNA2/CDKN2B/E2F1/MYC/CDK7/PRKDC/TFDP1/ARID1A/ARID1B/BRD7/CASP2/CCL2/CCNB1/CCND1/CCND3/CDC25A/CDC6/CDC7/CDK2/CDK4/CDK6/CDKN1B/CUL4B/E2F3/E2F7/EZH2/FBXO31/GLI1/GTSE1/LATS1/LATS2/PBRM1/PHB2/ACTL6A/ATP2B4/CCND2/CCNF/CCNG1/CDKN2C/CDKN3/FHL1/ID4/POLE/PSME1/RB…	90
GO:0044784	metaphase/anaphase transition of cell cycle	49/1981	100/18986	2.1523359222119e-22	1.32596937268388e-20	6.23387884328041e-21	ATM/RB1/BUB1B/BUB3/ANAPC1/ARID1A/ARID1B/AURKB/BIRC5/BRD7/BUB1/CCNB1/CDC6/DUSP1/ESPL1/FBXO5/INCENP/MAD1L1/MAD2L1/MOS/NEK6/PBRM1/PLK1/ACTL6A/CDC20/CENPE/CENPF/RAD21/TTK/ZW10/TRIP13/KNTC1/DLGAP5/NDC80/MAD2L2/TACC3/UBE2C/ZWINT/ZWILCH/CDCA8/PHF10/CDK5RAP2/KNL1/SPC25/NUF2/HASPIN/SKA1/SKA3/GEN1	49
GO:0051306	mitotic sister chromatid separation	39/1981	65/18986	2.4301320190653e-22	1.48213751842793e-20	6.96808381045672e-21	ATM/RB1/BUB1B/BUB3/AURKB/BIRC5/BUB1/CCNB1/DUSP1/ESPL1/FBXO5/INCENP/MAD1L1/MAD2L1/NCAPH2/PLK1/PPP2R1A/CDC20/CENPF/RAD21/TTK/ZW10/TRIP13/KNTC1/DLGAP5/NDC80/MAD2L2/UBE2C/ZWINT/ZWILCH/CDCA8/CDK5RAP2/KNL1/SPC25/NUF2/HASPIN/SKA1/SKA3/GEN1	39
GO:0051321	meiotic cell cycle	91/1981	295/18986	2.85590559765462e-22	1.72457111288075e-20	8.10785497447754e-21	RAD51/RPA1/TERF1/TOP2A/TOP2B/SUN1/SIRT7/BRCA2/ERCC4/MLH1/SIRT2/CALR/PTEN/ATM/UBB/INSR/EHMT2/NBN/BUB3/ANAPC1/ATRX/AURKA/BRIP1/CDC25A/CDK2/DDB1/DUSP1/ESPL1/FANCD2/FBXO5/HSPA2/INCENP/ING2/MAEL/MOS/MUS81/NCAPH2/NEK2/NSUN2/PLK1/PPP2R1A/CDC20/CDC25B/CDC25C/CKS2/EDN1/FANCA/MSH6/MRE11/RAD21/RAD51D/RBBP8/TTK/WNT5A/RAD54L/PKMYT1/SMC3/CCNB2/CCNE2/EXO1/ZW10/PTTG1/TRIP13/NCAPD2/SMC4/NDC80/TUBGCP3/SMC2/RAD51AP…	91
GO:0010332	response to gamma radiation	35/1981	53/18986	3.28574774494005e-22	1.96468387219504e-20	9.23671502292745e-21	PML/POLB/CCL7/WRN/XRCC5/ZMPSTE24/BRCA2/ERCC6/XRCC6/GPX1/HSF1/CHEK2/ATM/ATR/BCL2/CDKN1A/MDM2/PARP1/BCL2L1/BAX/HRAS/PRKAA1/SOD2/TP53/EGR1/MYC/PRKDC/BAK1/IL1A/FANCD2/KDM1A/MEN1/CRYAB/CXCL10/TIGAR	35
GO:0007091	metaphase/anaphase transition of mitotic cell cycle	48/1981	97/18986	3.35272547598902e-22	1.98526919204437e-20	9.33349432457239e-21	ATM/RB1/BUB1B/BUB3/ANAPC1/ARID1A/ARID1B/AURKB/BIRC5/BRD7/BUB1/CCNB1/CDC6/DUSP1/ESPL1/FBXO5/INCENP/MAD1L1/MAD2L1/NEK6/PBRM1/PLK1/ACTL6A/CDC20/CENPE/CENPF/RAD21/TTK/ZW10/TRIP13/KNTC1/DLGAP5/NDC80/MAD2L2/TACC3/UBE2C/ZWINT/ZWILCH/CDCA8/PHF10/CDK5RAP2/KNL1/SPC25/NUF2/HASPIN/SKA1/SKA3/GEN1	48
GO:0097305	response to alcohol	87/1981	275/18986	3.62990917805905e-22	2.12873231509444e-20	1.00079682196689e-20	CTNNB1/POLB/PPARA/RAD51/CCL3/CCL7/SOD1/UCP1/A2M/BLM/CNR1/EPS8/NFE2L1/BRCA1/CDK1/CDKN1A/MDM2/PRKCB/CCL19/CCL21/VCAM1/TNFRSF11A/PARP1/BIRC2/BCL2L1/CD14/TNF/HSPA8/MYD88/ADCY1/ADCY2/ADCY3/ADCY5/ADCY6/ADCY7/ADCY8/AKT1/CAT/CREB1/FOXO3/IGF1R/PRKAA1/PRKAA2/RPS6KB1/SOD2/ADIPOQ/EHMT2/KLF4/IL2/LEP/FBP1/PCK1/FOS/GHR/PTK2B/TGFB1/HDAC2/AIFM1/BAK1/AHR/BTG2/CDH1/CDK4/CYBB/DNMT3A/FGFR2/FOXP3/G6PD/HNRNPD/IGFBP7/IT…	87
GO:1900180	regulation of protein localization to nucleus	60/1981	146/18986	3.88610077549406e-22	2.25726939330841e-20	1.06122691854094e-20	PSEN1/PTGS2/PIN1/TERT/SUMO1/HDAC3/SIN3A/SIRT6/HSP90AA1/CDK1/CDKN2A/CARD10/PARP1/NGFR/AKT1/MTOR/INS/SESN2/PIK3R1/PIK3R2/STK11/LEP/GSK3B/CREBBP/EP300/JAK2/TGFB1/MAPK14/YWHAZ/PRKCD/LMNA/APP/BAG3/BMP4/CDH1/ECT2/EIF2AK3/FBXO4/FERMT1/FERMT2/IFNG/LATS1/LATS2/MAVS/MCRS1/NF1/NF2/PARK7/PINX1/PLK1/ANGPT1/CD36/EDN1/GLUL/TCP1/TRIM28/CCT2/CCT5/NUP54/ORMDL3	60
GO:0030522	intracellular receptor signaling pathway	107/1981	384/18986	4.35393397107962e-22	2.50515502732213e-20	1.17776724302094e-20	PML/PPARA/MED1/TP63/CLOCK/NCOR1/ESR1/NR3C1/SIRT2/NLRP3/BMP2/CALR/BRCA1/NCOR2/MAP3K7/TLR4/TNFAIP3/TRAF6/TRIM25/TAB1/PARP1/BIRC2/BIRC3/XIAP/BTK/NFKBIA/TIRAP/TICAM1/TNF/AR/HSPA1A/HSPA1B/HSPA8/MYD88/AKT1/PPARG/RELA/SIRT1/LEP/IKBKB/MAPK8/PLCG2/STAT3/EP300/GHRHR/JAK2/RORA/HDAC1/PRKDC/HMGB1/AHR/ALOX15B/ASXL2/AURKB/BECN1/CARM1/CAV1/CSNK1A1/CYP26A1/EIF2AK2/ERRFI1/ESRRB/EZH2/FOXA1/FOXP1/IFI16/IRAK4/IRF3/IR…	107
GO:0071356	cellular response to tumor necrosis factor	76/1981	221/18986	5.57454507631098e-22	3.17749069349726e-20	1.49385743117276e-20	CCL3/TRPV1/CEBPA/GSTP1/NFE2L2/BRCA1/FAS/SYK/MAP3K7/TNFAIP3/TRAF1/TRAF2/TRAF3/TRAF6/VCAM1/TNFSF11/TRADD/RIPK1/TNFRSF11A/TNFSF13B/PIAS4/BIRC2/BIRC3/XIAP/NFKBIA/TNFRSF13C/TNF/HSPA1A/HSPA1B/MAP3K5/AKT1/FOXO3/NFKB1/RELA/TP53/ULK1/ADIPOQ/SIRT1/IKBKB/PCK1/MAPK3/FOS/JAK2/PTK2B/TNFRSF11B/TNFRSF1B/RORA/MAPK14/CXCL8/TNFRSF1A/ASAH1/CCL2/CHUK/DHX9/DICER1/FOXP1/ILK/MAPK1/CASP1/EDN1/GAS6/GPER1/HAS2/PCK2/SFRP1/S…	76
GO:1903046	meiotic cell cycle process	76/1981	222/18986	7.63002955352035e-22	4.30884724508524e-20	2.02575053643172e-20	RAD51/TERF1/TOP2A/TOP2B/SUN1/SIRT7/BRCA2/ERCC4/MLH1/SIRT2/CALR/PTEN/ATM/UBB/EHMT2/ATRX/AURKA/BRIP1/CDC25A/DDB1/ESPL1/FANCD2/FBXO5/HSPA2/INCENP/ING2/MAEL/MOS/MUS81/NCAPH2/NSUN2/PLK1/PPP2R1A/CDC20/CDC25B/CDC25C/CKS2/EDN1/FANCA/MSH6/MRE11/RAD21/RAD51D/TTK/WNT5A/RAD54L/PKMYT1/CCNB2/CCNE2/PTTG1/TRIP13/NCAPD2/SMC4/NDC80/SMC2/RAD51AP1/ZWINT/NCAPD3/NCAPH/RAD54B/TUBG2/PSMC3IP/NDC1/KNL1/FANCM/FIGNL1/RMI1/K…	76
GO:0009416	response to light stimulus	96/1981	326/18986	8.38520403827933e-22	4.66119158684463e-20	2.19140081334555e-20	PML/POLD1/TAF1/WRN/XPA/CLOCK/SIRT6/BRCA2/ERCC8/ERCC1/ERCC2/ERCC3/ERCC4/ERCC5/ERCC6/FEN1/GPX1/GTF2H2/SPRTN/NOG/ATR/BCL2/CDKN1A/MDM2/PARP1/EGFR/AKT1/AKT2/ATF4/BAX/CAT/PIK3R1/PRKAA1/RELA/STK11/TP53/KRAS/SIRT1/PPP1CA/MAPK8/MMP1/MMP3/CREBBP/HIF1A/TIMP1/EP300/FOS/MMP2/MAPK14/MYC/PCNA/PRKCD/BAK1/APP/AURKB/BCL3/BHLHE40/BRAF/CCND1/CDC25A/CDK5/CUL4B/DDB1/DDB2/DTL/GRK4/HMGCR/KDM1A/MAP2K7/MECP2/MEIS2/MEN1/MM…	96
GO:0051985	negative regulation of chromosome segregation	35/1981	54/18986	8.4068056165422e-22	4.66119158684463e-20	2.19140081334555e-20	ATM/SIRT1/BUB1B/BUB3/AURKB/BIRC5/BUB1/CCNB1/DUSP1/FBXO5/INCENP/MAD1L1/MAD2L1/MOS/PLK1/CDC20/CENPF/RAD21/TTK/ZW10/TRIP13/KNTC1/NDC80/MAD2L2/ZWINT/ZWILCH/CDCA8/CDK5RAP2/KNL1/SPC25/NUF2/HASPIN/SKA1/SKA3/GEN1	35
GO:0043122	regulation of I-kappaB kinase/NF-kappaB signaling	92/1981	305/18986	9.59784765233137e-22	5.26466264177494e-20	2.47511516748991e-20	S100B/ESR1/GSTP1/PRKCB/CCL19/CCL21/MAP3K7/TLR4/TNFAIP3/TRAF1/TRAF2/TRAF3/TRAF6/TRIM25/IKBKG/TNFSF11/TRADD/RIPK1/TNFSF14/CFLAR/BCL10/TAB2/CARD10/PIDD1/PARP1/BIRC2/BIRC3/XIAP/CD40LG/NFKBIA/TIRAP/TICAM1/TNF/IL1B/MYD88/RELA/ADIPOQ/SIRT1/KLF4/IKBKB/PDPK1/GAPDH/VEGFA/PLCG2/STAT3/RORA/TGFB1/SQSTM1/ABL1/HDAC1/IL1A/TNFRSF1A/BRD4/CAV1/CHUK/CTH/ECT2/FBXW11/GJA1/HSPB1/ILK/IRAK4/IRF3/LPAR1/MAVS/MTDH/NEK6/NLRX…	92
GO:0009410	response to xenobiotic stimulus	118/1981	451/18986	9.66785072764048e-22	5.26466264177494e-20	2.47511516748991e-20	CTNNB1/MMP7/PTGS2/SOD1/TOP1/UCHL1/XRCC5/AGPAT2/ALDH2/GCLC/GCLM/GPX1/GSTA4/GSTP1/HSF1/IGFBP2/NFE2L2/CALR/HSP90AA1/ITGA2/RET/TP73/ATR/BCL2/CDK1/CDKN1A/MDM2/PRKCB/TNF/FGF21/EGFR/HSPA8/IL1B/ADCY1/CAT/CREB1/FOXO3/PRKAA1/PRKAA2/RELA/RPS6KB1/SOD2/TP53/ADIPOQ/ATG5/EHMT2/RPTOR/FBP1/SST/FOS/PTK2B/MMP2/TNFRSF11B/RORA/RB1/TGFB1/E2F1/MYC/ABL1/HDAC2/PCNA/BAK1/VEGFC/ABCB1/ABCC6/ACER2/AHR/BECN1/BRAF/CCND1/CDH1/C…	118
GO:0006275	regulation of DNA replication	55/1981	127/18986	1.03543198752416e-21	5.58858379815029e-20	2.62740263997746e-20	RFC4/TERF1/ZMPSTE24/BLM/ATR/CDK1/CDKN1A/CDC42/EGFR/FGFR1/TP53/EHMT2/CCNA2/NBN/PCNA/ATRX/BAZ1A/BCL6/CDC25A/CDC6/CDC7/CDK2/CDKN1B/DHX9/E2F7/ENDOG/FBXO5/GLI1/GMNN/ING5/MCM7/MCRS1/ACTL6A/DNA2/MCM2/MCM3/MCM4/MCM5/MCM6/RFC2/RFC3/TTF1/RUVBL1/TIMELESS/SMC3/DBF4/UCHL5/TIPIN/NUCKS1/DSCC1/E2F8/ACTR5/CDT1/SLFN11/ESCO2	55
GO:0042063	gliogenesis	101/1981	355/18986	1.20936263483307e-21	6.43409411925003e-20	3.02490872202295e-20	PSEN1/CTNNB1/CCL3/SOD1/SUN1/C1QA/CD9/CLU/ERCC2/GRN/NR3C1/LRP2/SIRT2/MMP14/BMP2/NOG/PTEN/TP73/CDK1/TLR4/TNF/AREG/EGFR/ERBB2/IL1B/MAPT/MYD88/AKT1/AKT2/MTOR/HRAS/RELA/RHEB/TP53/KRAS/PTPN11/LEPR/GRB2/MAPK3/STAT3/PTK2B/IL6ST/TNFRSF1B/RB1/TGFB1/CDKN2B/IL6/ABL1/HDAC1/HDAC2/APP/VEGFC/BIN1/CCL2/CDK5/CDK5R1/CDK6/CUL4B/DICER1/EGR2/EZH2/IFNG/ILK/ITGB4/KDM4A/LPAR1/MAP2K1/MAP2K2/MAPK1/MDK/MECP2/MED12/METTL14/N…	101
GO:0007051	spindle organization	72/1981	204/18986	1.21318383950443e-21	6.43409411925003e-20	3.02490872202295e-20	VCP/RAE1/HDAC3/NCOR1/MLH1/PTEN/CHEK2/HSPA1A/HSPA1B/DCTN1/ATRX/AURKA/AURKB/BIRC5/CCNB1/DDB1/ESPL1/FBXO5/HAUS4/ILK/INCENP/KIF11/KIFC1/MOS/MYBL2/NEK2/NEK6/PLK1/PPP2R1A/CDC20/CENPE/HNRNPU/STMN1/PCNT/STIL/TTK/PRC1/SMC3/CCNB2/KIF23/DLGAP5/NDC80/TUBGCP3/TACC3/SPAG5/MAPRE3/TPX2/NUP62/KIF4A/TUBG2/RACGAP1/UHRF1/GPSM2/HAUS6/CDCA8/HAUS7/CENPJ/KIF15/SPC25/CENPH/BORA/NUF2/PSRC1/KNSTRN/HAUS8/HAUS1/TUBB/SKA1/SKA…	72
GO:1902099	regulation of metaphase/anaphase transition of cell cycle	47/1981	96/18986	1.62488054024432e-21	8.54322966806044e-20	4.01649236989612e-20	ATM/RB1/BUB1B/BUB3/ARID1A/ARID1B/AURKB/BIRC5/BRD7/BUB1/CCNB1/CDC6/DUSP1/ESPL1/FBXO5/INCENP/MAD1L1/MAD2L1/MOS/NEK6/PBRM1/PLK1/ACTL6A/CDC20/CENPE/CENPF/RAD21/TTK/ZW10/TRIP13/KNTC1/DLGAP5/NDC80/MAD2L2/UBE2C/ZWINT/ZWILCH/CDCA8/PHF10/CDK5RAP2/KNL1/SPC25/NUF2/HASPIN/SKA1/SKA3/GEN1	47
GO:0036294	cellular response to decreased oxygen levels	63/1981	163/18986	1.73453688696406e-21	9.0418294646101e-20	4.25090281609546e-20	PTGS2/TERC/TERT/STUB1/CHCHD2/NFE2L2/SIRT2/BCL2/MDM2/MAP3K7/CFLAR/AKT1/ATF4/ATF2/FOXO3/MTOR/PIK3CB/PPARG/PRKAA1/TP53/TSC1/SIRT1/RPTOR/PCK1/PTPN1/ENO1/HIF1A/VEGFA/FOS/RORA/TGFB1/CCNA2/MYC/AIFM1/LMNA/BECN1/BNIP3L/BRIP1/CBS/CDKN1B/CPEB1/CYBB/DNMT3A/EGLN1/EPAS1/FGFR2/HIPK2/HYOU1/NDRG1/NOTCH1/PHB2/PINK1/EDN1/EPHA4/SFRP1/STC1/TWIST1/STC2/CITED2/DDAH1/TIGAR/SUV39H2/MGARP	63
GO:0043410	positive regulation of MAPK cascade	121/1981	472/18986	1.84400583013829e-21	9.53100979492663e-20	4.4808848182843e-20	CTNNB1/CCL3/SOD1/GDF15/FLT1/NRG1/MIF/BMP2/HGF/RET/TP73/IGFBP3/CCL19/CCL21/SYK/MAP3K7/TLR4/TRAF2/TRAF6/TNFSF11/RIPK1/TNFRSF11A/CFLAR/TAB1/XIAP/TIRAP/PRKCA/TNF/FGF23/FGF21/AR/CDC42/EGF/EGFR/ERBB2/FGF7/FGFR1/FGFR3/IGF2/IL1B/MAP3K5/MYD88/PDGFB/PDGFRA/PDGFRB/HRAS/IGF1/IGF1R/INS/INSR/KL/RB1CC1/PTPN11/LEP/MAPK3/PTPN1/SHC1/VEGFA/PLCG2/GH1/GHR/JAK2/PTK2B/TGFB1/IL6/ABL1/HMGB1/APOE/APP/IL1A/ARRB1/BMP4/BRAF/…	121
GO:0000082	G1/S transition of mitotic cell cycle	82/1981	256/18986	2.38149635139599e-21	1.2205669115264e-19	5.73834238054196e-20	PML/TERT/TCF3/PTEN/CHEK2/ATM/BCL2/CDK1/CDKN1A/CDKN2A/MDM2/PIDD1/EGFR/HSPA8/AKT1/EIF4E/EIF4EBP1/RPS6KB1/TP53/APPL1/RPTOR/KLF4/RB1/CCNA2/CDKN2B/E2F1/MYC/CDK7/PRKDC/TFDP1/ARID1A/ARID1B/BRD7/CASP2/CCL2/CCNB1/CCND1/CCND3/CDC25A/CDC6/CDC7/CDK2/CDK4/CDK6/CDKN1B/CUL4B/E2F3/E2F7/EZH2/FBXO31/GTSE1/LATS1/LATS2/PBRM1/ACTL6A/CCND2/CCNF/CCNG1/CDKN2C/CDKN3/FHL1/ID4/POLE/PSME1/RBBP8/RBL1/RRM1/RRM2/STIL/SKP2/CCNB…	82
GO:0030071	regulation of mitotic metaphase/anaphase transition	46/1981	93/18986	2.53234976092969e-21	1.28706676599251e-19	6.0509831129583e-20	ATM/RB1/BUB1B/BUB3/ARID1A/ARID1B/AURKB/BIRC5/BRD7/BUB1/CCNB1/CDC6/DUSP1/ESPL1/FBXO5/INCENP/MAD1L1/MAD2L1/NEK6/PBRM1/PLK1/ACTL6A/CDC20/CENPE/CENPF/RAD21/TTK/ZW10/TRIP13/KNTC1/DLGAP5/NDC80/MAD2L2/UBE2C/ZWINT/ZWILCH/CDCA8/PHF10/CDK5RAP2/KNL1/SPC25/NUF2/HASPIN/SKA1/SKA3/GEN1	46
GO:0030099	myeloid cell differentiation	117/1981	451/18986	3.07159297947842e-21	1.5482351720528e-19	7.27883364601933e-20	PSEN1/CTNNB1/PML/MED1/CCL3/UCP2/CEBPA/ERCC2/NR3C1/HMGB2/HOXB7/HSF1/HSPA9/BMP2/RELB/CCL19/TLR4/TRAF6/TNFSF11/RIPK1/TNFRSF11A/CFLAR/PARP1/NFKBIA/TIRAP/PRKCA/TNF/CDC42/HSPA1A/HSPA1B/MYD88/CAMK4/CREB1/FOXO3/MTOR/PIK3CD/PIK3R1/PPARG/ADIPOQ/SIRT1/RPTOR/PTPN11/CEBPB/HIF1A/VEGFA/STAT3/STAT5A/STAT5B/EP300/FOS/JAK2/PTK2B/IL15/TNFRSF11B/RB1/TGFB1/CDKN2B/MAPK14/MYC/PRKDC/APP/BAP1/BCL6/BMP4/CDK6/CEACAM1/CEBPG…	117
GO:0010965	regulation of mitotic sister chromatid separation	37/1981	62/18986	3.77856119324987e-21	1.88897087849434e-19	8.88075987093412e-20	ATM/RB1/BUB1B/BUB3/AURKB/BIRC5/BUB1/CCNB1/DUSP1/ESPL1/FBXO5/INCENP/MAD1L1/MAD2L1/PLK1/CDC20/CENPF/RAD21/TTK/ZW10/TRIP13/KNTC1/DLGAP5/NDC80/MAD2L2/UBE2C/ZWINT/ZWILCH/CDCA8/CDK5RAP2/KNL1/SPC25/NUF2/HASPIN/SKA1/SKA3/GEN1	37
GO:0048145	regulation of fibroblast proliferation	45/1981	90/18986	3.90793043246645e-21	1.93776160224495e-19	9.11014334449175e-20	CTNNB1/PML/ZMPSTE24/SIRT6/EMD/ESR1/GSTP1/MIF/BMI1/CDKN1A/WNT2/EGFR/NGFR/PDGFB/PDGFRA/BAX/HRAS/IGF1/SOD2/TP53/TGFB1/CCNA2/E2F1/MYC/ABL1/AGT/CAV1/CCNB1/CDC6/CDK4/CDK6/DHX9/FBXO4/ING5/ITGB3/MORC3/NF1/BTC/FN1/FTH1/GAS6/SFRP1/WNT5A/SPHK1/TP53INP1	45
GO:0050678	regulation of epithelial cell proliferation	109/1981	406/18986	4.23245596570323e-21	2.08175394635677e-19	9.78710530609134e-20	CTNNB1/MED1/TP63/RGN/CCL26/SIRT6/AGTR1/BRCA2/FLT1/GPX1/GRN/HMGB2/MMP12/BMP6/SP1/NOG/PLCG1/CXCL12/TNFAIP3/CFLAR/BTK/RICTOR/PRKCA/TNF/WNT2/AR/AREG/CDC42/EGF/EGFR/ERBB2/FGF7/FGFR1/IGF2/NGFR/PDGFB/AKT1/BAX/HRAS/IGF1/NRAS/PIK3CD/PPARG/STK11/IRS2/AKT3/SIRT1/RPTOR/LEP/PDPK1/HIF1A/VEGFA/STAT3/STAT5A/RB1/TGFB1/CDKN2B/MYC/PRKDC/HMGB1/APOE/BCL11B/BMP4/CAV1/CCL2/CCND1/CDK4/CDK6/CDKN1B/CDKN1C/CEACAM1/ENG/FGFR…	109
GO:1902100	negative regulation of metaphase/anaphase transition of cell cycle	34/1981	53/18986	5.30838929339707e-21	2.56951319844673e-19	1.20802443067783e-19	ATM/BUB1B/BUB3/AURKB/BIRC5/BUB1/CCNB1/DUSP1/FBXO5/INCENP/MAD1L1/MAD2L1/MOS/PLK1/CDC20/CENPF/RAD21/TTK/ZW10/TRIP13/KNTC1/NDC80/MAD2L2/ZWINT/ZWILCH/CDCA8/CDK5RAP2/KNL1/SPC25/NUF2/HASPIN/SKA1/SKA3/GEN1	34
GO:1905819	negative regulation of chromosome separation	34/1981	53/18986	5.30838929339707e-21	2.56951319844673e-19	1.20802443067783e-19	ATM/BUB1B/BUB3/AURKB/BIRC5/BUB1/CCNB1/DUSP1/FBXO5/INCENP/MAD1L1/MAD2L1/MOS/PLK1/CDC20/CENPF/RAD21/TTK/ZW10/TRIP13/KNTC1/NDC80/MAD2L2/ZWINT/ZWILCH/CDCA8/CDK5RAP2/KNL1/SPC25/NUF2/HASPIN/SKA1/SKA3/GEN1	34
GO:1902893	regulation of miRNA transcription	41/1981	76/18986	5.37728775843138e-21	2.58236834950181e-19	1.21406811885347e-19	JUN/PPARA/TERT/NCOR1/ESR1/NR3C1/BMP2/NCOR2/TNF/AR/EGFR/NGFR/PDGFB/FOXO3/PPARG/RELA/TP53/KLF4/HIF1A/VEGFA/STAT3/FOS/EGR1/TGFB1/IL6/MYC/APP/AGT/BMP4/ETS1/FOXA1/MRTFA/MRTFB/MYCN/NOTCH3/NR1H2/POU5F1/FGF2/TGFB2/TWIST1/GNL3	41
GO:0071103	DNA conformation change	45/1981	91/18986	6.95813655083686e-21	3.31544334559016e-19	1.55871414181576e-19	RAD51/RFC4/TOP1/TOP2A/TOP2B/WRN/XRCC5/TOP3B/RECQL4/BLM/ERCC2/ERCC3/XRCC6/HMGB2/NBN/ABL1/HMGB1/BRIP1/CDC45/DHX9/HMGA1/HMGB3/MCM7/POT1/DDX11/DNA2/HNRNPA2B1/MCM2/MCM3/MCM4/MCM5/MCM6/MRE11/RFC2/RFC3/RUVBL1/GINS1/POLQ/RAD54B/GINS2/FANCM/GINS3/DSCC1/GINS4/MCM8	45
GO:0031570	DNA integrity checkpoint signaling	57/1981	140/18986	7.31636280709846e-21	3.45910827600725e-19	1.62625640853009e-19	PML/RAD51/TP53BP1/CLOCK/BLM/BRCA2/ERCC6/BRCA1/CHEK2/ATM/ATR/CDK1/CDKN1A/MDM2/PIDD1/ATF2/TP53/PTPN11/FOXO4/MAPK14/E2F1/NBN/PRKDC/BRD4/BRIP1/CASP2/CCND1/CDC45/CDC6/CDK2/CDKN1B/CHEK1/CLSPN/DOT1L/DTL/E2F7/FANCD2/FBXO31/FBXO4/GTSE1/MDC1/MUS81/ORC1/PLK1/BARD1/CCNG1/DNA2/MRE11/MSH2/TIMELESS/TOPBP1/FBXO6/DONSON/TIPIN/RFWD3/WDR76/CDT1	57
GO:0044839	cell cycle G2/M phase transition	61/1981	158/18986	8.07476207513473e-21	3.78830568432667e-19	1.78102444475036e-19	SIN3A/BLM/BRCA1/PPM1D/CHEK2/ATM/ATR/CDK1/CDKN1A/TP53/FOXO4/CCNA2/FOXM1/NBN/APP/ABCB1/AURKA/AURKB/BIRC5/BRD4/CCNB1/CCND1/CDC25A/CDC6/CDC7/CDK2/CDK4/CDK6/CHEK1/CLSPN/DTL/FBXO5/HSPA2/LATS1/NPM1/ORC1/PINX1/PLK1/BARD1/CCNG1/CDC25B/CDC25C/CENPF/FHL1/MRE11/RAD21/RBBP8/RRM1/SKP2/PKMYT1/CCNB2/MELK/KIF14/NDC80/KHDRBS1/TOPBP1/PAXIP1/DONSON/RRM2B/NABP1/MASTL	61
GO:0061614	miRNA transcription	41/1981	77/18986	1.03524052586535e-20	4.81979539484944e-19	2.26596640615284e-19	JUN/PPARA/TERT/NCOR1/ESR1/NR3C1/BMP2/NCOR2/TNF/AR/EGFR/NGFR/PDGFB/FOXO3/PPARG/RELA/TP53/KLF4/HIF1A/VEGFA/STAT3/FOS/EGR1/TGFB1/IL6/MYC/APP/AGT/BMP4/ETS1/FOXA1/MRTFA/MRTFB/MYCN/NOTCH3/NR1H2/POU5F1/FGF2/TGFB2/TWIST1/GNL3	41
GO:0044786	cell cycle DNA replication	31/1981	45/18986	1.16008014655313e-20	5.36009758623299e-19	2.51998271069436e-19	POLA1/RAD51/TERF1/TERF2/WRN/ZMPSTE24/BLM/BRCA2/FEN1/FGFR1/PCNA/ATRX/BCL6/CDC45/CDC7/E2F7/FBXO5/GMNN/DNA2/MCM2/MCM3/MCM4/MCM6/TK1/GINS1/DBF4/DONSON/TIPIN/GINS3/E2F8/CDT1	31
GO:0018105	peptidyl-serine phosphorylation	61/1981	159/18986	1.17910246392334e-20	5.40702701313418e-19	2.54204599266101e-19	PTGS2/TAF1/TOP1/TXN/RACK1/ERCC6/GSK3A/PTEN/ATM/ATR/CDK1/RIPK1/RICTOR/TNF/EGFR/AKT1/MTOR/PRKACA/RPS6KB1/ULK1/RPTOR/IFNB1/GSK3B/IKBKB/PCK1/MAPK8/MAPK14/IL6/PRKDC/PRKCD/APP/AURKA/BRAF/CAV1/CDK2/CDK5/CDK5R1/CLSPN/CSNK1A1/CSNK2A1/DYRK1A/EIF2AK3/HIPK2/IFNG/LATS1/LRRK2/MAP2K2/MAP4K1/MAPK1/MAPK12/MORC3/NEK6/PAK2/PARK7/PDCD10/PINK1/PLK1/GADD45A/IL11/MAD2L2/TRIM6	61
GO:0033046	negative regulation of sister chromatid segregation	33/1981	51/18986	1.34591933859346e-20	5.9917971139281e-19	2.8169683275671e-19	ATM/BUB1B/BUB3/AURKB/BIRC5/BUB1/CCNB1/DUSP1/FBXO5/INCENP/MAD1L1/MAD2L1/PLK1/CDC20/CENPF/RAD21/TTK/ZW10/TRIP13/KNTC1/NDC80/MAD2L2/ZWINT/ZWILCH/CDCA8/CDK5RAP2/KNL1/SPC25/NUF2/HASPIN/SKA1/SKA3/GEN1	33
GO:0033048	negative regulation of mitotic sister chromatid segregation	33/1981	51/18986	1.34591933859346e-20	5.9917971139281e-19	2.8169683275671e-19	ATM/BUB1B/BUB3/AURKB/BIRC5/BUB1/CCNB1/DUSP1/FBXO5/INCENP/MAD1L1/MAD2L1/PLK1/CDC20/CENPF/RAD21/TTK/ZW10/TRIP13/KNTC1/NDC80/MAD2L2/ZWINT/ZWILCH/CDCA8/CDK5RAP2/KNL1/SPC25/NUF2/HASPIN/SKA1/SKA3/GEN1	33
GO:0045841	negative regulation of mitotic metaphase/anaphase transition	33/1981	51/18986	1.34591933859346e-20	5.9917971139281e-19	2.8169683275671e-19	ATM/BUB1B/BUB3/AURKB/BIRC5/BUB1/CCNB1/DUSP1/FBXO5/INCENP/MAD1L1/MAD2L1/PLK1/CDC20/CENPF/RAD21/TTK/ZW10/TRIP13/KNTC1/NDC80/MAD2L2/ZWINT/ZWILCH/CDCA8/CDK5RAP2/KNL1/SPC25/NUF2/HASPIN/SKA1/SKA3/GEN1	33
GO:2000816	negative regulation of mitotic sister chromatid separation	33/1981	51/18986	1.34591933859346e-20	5.9917971139281e-19	2.8169683275671e-19	ATM/BUB1B/BUB3/AURKB/BIRC5/BUB1/CCNB1/DUSP1/FBXO5/INCENP/MAD1L1/MAD2L1/PLK1/CDC20/CENPF/RAD21/TTK/ZW10/TRIP13/KNTC1/NDC80/MAD2L2/ZWINT/ZWILCH/CDCA8/CDK5RAP2/KNL1/SPC25/NUF2/HASPIN/SKA1/SKA3/GEN1	33
GO:0048659	smooth muscle cell proliferation	65/1981	178/18986	1.42268848445084e-20	6.28766454106209e-19	2.95606669080404e-19	CTNNB1/JUN/PTGS2/TERT/XRCC5/XRCC6/BMP2/ELN/ITGA2/PTEN/CDKN1A/IGFBP3/MDM2/MAP3K7/TLR4/TNFAIP3/TNF/DDIT3/EGFR/MAP3K5/MYD88/PDGFB/PDGFRB/AKT1/IGF1/IGF1R/PIK3CA/PIK3R1/PPARG/RPS6KB1/SOD2/ADIPOQ/PPARGC1A/KLF4/JAK2/MMP2/TGFB1/IL6/HDAC1/PRKDC/APOE/BMP4/BMPR2/CDKN1B/DNMT1/FGFR2/FOXP1/GJA1/IFNG/IGFBP5/IRAK4/ITGB3/MMP9/NF1/NOTCH3/NOX1/PDCD4/CNN1/EDN1/FGF2/GPER1/STAT1/THBS1/TPM1/RBPMS2	65
GO:0072593	reactive oxygen species metabolic process	78/1981	242/18986	1.48141061916642e-20	6.50008875273095e-19	3.05593527194952e-19	PPARA/SOD1/TFAP2A/TXN/UCP1/UCP2/TRAP1/COQ7/SIRT3/AGTR1/GPX1/GSTP1/NFE2L2/PRDX1/SIRT2/BRCA1/BCL2/CDKN1A/SYK/TLR4/RIPK1/CFLAR/BIRC2/TNF/EGFR/MAPT/PDGFB/PDGFRB/CAT/FOXO1/FOXO3/INS/SESN2/SOD2/TP53/ATG5/SESN1/LEP/GRB2/SHC1/MMP3/HIF1A/PLCG2/PTK2B/TGFB1/MAPK14/FOXM1/PRKCD/APP/AGT/ARG2/BECN1/CBS/CCN2/CCN6/CYBB/DDIT4/ELAVL1/G6PD/LRRK2/NOX1/NOX4/NQO1/PARK7/PINK1/PLA2R1/ARF4/CD36/CRYAB/GADD45A/DHFR/EDN1/IFI…	78
GO:0048660	regulation of smooth muscle cell proliferation	64/1981	174/18986	1.80847243080123e-20	7.87848096818336e-19	3.7039690988741e-19	CTNNB1/JUN/PTGS2/TERT/XRCC5/XRCC6/BMP2/ELN/ITGA2/PTEN/CDKN1A/IGFBP3/MDM2/MAP3K7/TLR4/TNFAIP3/TNF/EGFR/MAP3K5/MYD88/PDGFB/PDGFRB/AKT1/IGF1/IGF1R/PIK3CA/PIK3R1/PPARG/RPS6KB1/SOD2/ADIPOQ/PPARGC1A/KLF4/JAK2/MMP2/TGFB1/IL6/HDAC1/PRKDC/APOE/BMP4/BMPR2/CDKN1B/DNMT1/FGFR2/FOXP1/GJA1/IFNG/IGFBP5/IRAK4/ITGB3/MMP9/NF1/NOTCH3/NOX1/PDCD4/CNN1/EDN1/FGF2/GPER1/STAT1/THBS1/TPM1/RBPMS2	64
GO:0051053	negative regulation of DNA metabolic process	56/1981	138/18986	1.94167572973876e-20	8.39878033735934e-19	3.9485813272179e-19	PML/TERF1/TERF2/TP53BP1/XRCC5/RGN/BLM/ERCC1/ERCC4/ERCC6/HSF1/MLH1/ATM/ATR/CDKN1A/PARP1/TP53/ADIPOQ/NBN/ABL1/BCL6/CDC6/CHEK1/CSNK2A1/FBXO5/FOXP3/GMNN/HMGA2/HNRNPA1/HNRNPC/KAT5/MCRS1/OGG1/PINX1/PLK1/POT1/C1QBP/DFFB/MSH6/HNRNPU/MRE11/MSH2/TTF1/TWIST1/TIMELESS/MAD2L2/POLQ/SMCHD1/ANKRD1/TIPIN/PARPBP/RIF1/CDT1/SLFN11/CGAS/RMI2	56
GO:0071456	cellular response to hypoxia	60/1981	156/18986	2.1051865110211e-20	9.04192431740684e-19	4.25094740994921e-19	PTGS2/TERC/TERT/STUB1/CHCHD2/NFE2L2/SIRT2/BCL2/MDM2/MAP3K7/CFLAR/ATF4/ATF2/FOXO3/MTOR/PIK3CB/PPARG/PRKAA1/TP53/SIRT1/RPTOR/PCK1/PTPN1/ENO1/HIF1A/VEGFA/FOS/RORA/TGFB1/CCNA2/MYC/AIFM1/LMNA/BNIP3L/BRIP1/CBS/CDKN1B/CPEB1/CYBB/DNMT3A/EGLN1/EPAS1/FGFR2/HIPK2/HYOU1/NDRG1/NOTCH1/PHB2/PINK1/EDN1/EPHA4/SFRP1/STC1/TWIST1/STC2/CITED2/DDAH1/TIGAR/SUV39H2/MGARP	60
GO:0045785	positive regulation of cell adhesion	123/1981	499/18986	2.93499300345818e-20	1.25178477818821e-18	5.88510926861986e-19	CD55/NRG1/HSPD1/IGFBP2/NLRP3/BMI1/CALR/ITGA2/RET/ATM/PRKCQ/CCL19/CCL21/CXCL12/SYK/TRAF6/VCAM1/ZAP70/TNFSF11/TNFSF14/BCL10/TNFSF13B/CD40LG/TNFRSF13C/PRKCA/TNF/CDC42/ERBB2/IGF2/IL1B/PDGFB/AKT1/FOXO3/MTOR/IGF1/PIK3CA/PIK3R2/PRKAA1/RELA/TSC1/PTPN11/IL2/IL2RG/IL7/IL7R/LEP/GSK3B/PCK1/PDPK1/VEGFA/STAT5B/EP300/JAK2/PTK2B/IL6ST/IL15/PLAUR/TGFB1/IL6/ABL1/HMGB1/IL1A/ABI3BP/AGR2/ARID1A/ARID1B/BCL6/BRAF/BRD4/…	123
GO:0032868	response to insulin	84/1981	276/18986	3.09040979851586e-20	1.3089173167464e-18	6.15371073915e-19	PPARA/UCP2/UCP3/GCLC/GSK3A/IGFBP1/SP1/PRKCB/PRKCQ/TNFRSF11A/CFLAR/PARP1/IGF2/IL1B/AKT1/AKT2/CAT/FOXO1/MTOR/HRAS/IGF1R/INS/INSR/IRS1/SESN2/IRS4/SESN3/PIK3CA/PIK3R1/PIK3R2/PPARG/PRKAA1/RELA/RPS6KB1/RPS6KB2/TSC1/TSC2/PIK3R3/IRS2/ADIPOQ/SIRT1/APPL1/ADIPOR1/PTPN11/LEP/FBP1/GCK/GRB2/GSK3B/PCK1/PDPK1/MAPK3/PTPN1/SHC1/FOS/GHR/GHRHR/EGR1/FOXO4/RB1/MAPK14/PRKDC/PRKCD/CEACAM1/CPEB1/CTSD/EGR2/ERRFI1/MAPK1/OG…	84
GO:0045862	positive regulation of proteolysis	93/1981	325/18986	3.26513910588197e-20	1.37338506253615e-18	6.45679776727585e-19	PSEN1/CSNK1E/TAF1/SUMO1/VCP/RGN/STUB1/RACK1/SIRT6/FOXL2/CEBPA/CLU/GCLC/GRN/GSK3A/HSPD1/NFE2L2/SIRT2/MMP14/RET/PTEN/FAS/CDKN2A/MDM2/SYK/IKBKG/BCL10/PIDD1/TNF/EGF/HSPA1A/HSPA1B/HSPA8/IL1B/MAPT/MAP3K5/NGF/NGFR/AKT1/SIRT1/GSK3B/MAPK9/ENO1/PTK2/STAT3/PTK2B/TNFRSF1B/MYC/HDAC2/HMGB1/AIFM1/HTRA2/BAK1/APOE/APP/ACER2/ASPH/AURKA/CAV1/CSNK1A1/CTSD/DLC1/EIF2AK3/FBXO22/FBXW11/IFI16/IFNG/KEAP1/LRRK2/MAPK12/OGT/…	93
GO:0031331	positive regulation of cellular catabolic process	76/1981	235/18986	3.68429369820099e-20	1.53907584009095e-18	7.23577219459228e-19	PSEN1/PPARA/UCHL1/STUB1/GSK3A/HTT/MAP3K7/IKBKG/TICAM1/TNF/FGF21/IL1B/AKT2/FOXO1/FOXO3/MTOR/IGF1/INS/INSR/IRS1/SESN2/SESN3/PIK3CB/PRKAA1/PRKAA2/STK11/TSC2/ULK1/IRS2/ATG13/RB1CC1/CAMKK2/SIRT1/SESN1/RPTOR/ATG101/IFNB1/GSK3B/MAPK3/PTPN1/HIF1A/TNFRSF1B/SQSTM1/HMGB1/PRKCD/APOE/APP/ATF6/ATG16L1/BAG3/BECN1/BNIP3L/CSNK2A1/DEPTOR/ENDOG/IFNG/KAT5/KDR/LRRK2/MTDH/PARK7/PIK3C2A/PINK1/SLC25A4/SLC25A5/TWIST1/TME…	76
GO:0008630	intrinsic apoptotic signaling pathway in response to DNA damage	48/1981	106/18986	4.00622930063431e-20	1.66217636085501e-18	7.81451386675822e-19	PML/POLB/TP63/TOPORS/BRCA2/CLU/ERCC6/HIC1/MIF/MLH1/BRCA1/TP73/CHEK2/ATM/BCL2/CDKN1A/CXCL12/PIAS4/BCL2A1/BCL2L1/TNF/BAX/PIK3R1/SOD2/TP53/SIRT1/EP300/TNFRSF1B/E2F1/ABL1/PRKDC/HTRA2/BAK1/TNFRSF1A/BCL2L2/BCL3/CASP2/DDIT4/HIPK2/IFI16/ING2/KDM1A/MAEL/MCL1/MSH6/MSH2/PYCARD/DDIAS	48
GO:0045839	negative regulation of mitotic nuclear division	35/1981	59/18986	5.85519295816908e-20	2.41289336836981e-18	1.13439158023133e-18	ATM/BUB1B/BUB3/AURKB/BIRC5/BMP4/BUB1/CCNB1/CHEK1/DUSP1/FBXO5/INCENP/MAD1L1/MAD2L1/PLK1/CDC20/CENPF/RAD21/TTK/ZW10/TRIP13/KNTC1/NDC80/MAD2L2/ZWINT/ZWILCH/CDCA8/CDK5RAP2/KNL1/SPC25/NUF2/HASPIN/SKA1/SKA3/GEN1	35
GO:0000086	G2/M transition of mitotic cell cycle	56/1981	141/18986	6.55375517494312e-20	2.68264112832068e-18	1.26121010925786e-18	SIN3A/BLM/BRCA1/PPM1D/CHEK2/ATM/ATR/CDK1/CDKN1A/FOXO4/CCNA2/FOXM1/NBN/APP/ABCB1/AURKA/AURKB/BIRC5/BRD4/CCNB1/CCND1/CDC25A/CDC6/CDC7/CDK2/CDK4/CDK6/CHEK1/CLSPN/DTL/FBXO5/HSPA2/LATS1/ORC1/PINX1/PLK1/BARD1/CCNG1/CDC25B/CDC25C/CENPF/FHL1/MRE11/RAD21/RBBP8/RRM1/SKP2/PKMYT1/MELK/KIF14/KHDRBS1/TOPBP1/DONSON/RRM2B/NABP1/MASTL	56
GO:0010038	response to metal ion	96/1981	345/18986	6.84010853932174e-20	2.77162101198688e-18	1.30304288652191e-18	PTGS2/TERT/TFAP2A/SUMO1/UCP2/CEBPA/ERCC1/GCLC/GSK3A/GSS/HSF1/MT1E/NUDT1/NFE2L2/BMP6/HESX1/CALR/BCL2/CDK1/MDM2/VCAM1/PARP1/CD14/FGF23/EGFR/HSPA8/JUND/MAPT/ADCY1/ADCY7/ADCY8/ATF4/CAT/CREB1/PRKAA1/PRKAA2/SOD2/ATG5/FBP1/PPP1CA/MAPK9/HIF1A/PLCG2/FOS/PTK2B/TNFRSF11B/PCNA/APP/IL1A/ABCC6/ASPH/BECN1/BRAF/CARF/CAV1/CDH1/CDKN1B/CYBB/DNMT3A/ECT2/EIF2AK3/FXN/G6PD/HNRNPD/ITPKB/ITPR3/JUNB/KCNA1/LOXL2/LRRK2/MECP…	96
GO:0006282	regulation of DNA repair	74/1981	227/18986	6.86202283669485e-20	2.77162101198688e-18	1.30304288652191e-18	PML/RAD51/RAD52/TERF2/TOP2B/TP53BP1/SIRT7/SIRT6/ERCC8/ERCC6/HSF1/BRCA1/ATR/PIAS4/PARP1/EGFR/SIRT1/CREBBP/FOXM1/NBN/ABL1/PCNA/PRKDC/HMGB1/ARID1A/ARID1B/BRD7/CBX8/CEBPG/CHEK1/CSNK2A1/DEK/DHX9/HMGA2/KAT5/KDM1A/MCRS1/MORF4L1/OGG1/PBRM1/PLK1/POT1/ACTL6A/BARD1/C1QBP/DDX11/FH/FUS/MGMT/MRE11/SKP2/TAF5/TWIST1/USP1/YEATS4/RUVBL1/TIMELESS/TRIM28/MAD2L2/RAD51AP1/POLQ/SMCHD1/SF3B3/UCHL5/PARPBP/RIF1/PHF10/ENY2…	74
GO:0032869	cellular response to insulin stimulus	71/1981	213/18986	9.49155189881857e-20	3.80848519940095e-18	1.79051159088517e-18	UCP2/GCLC/GSK3A/IGFBP1/SP1/PRKCB/PRKCQ/CFLAR/PARP1/IGF2/IL1B/AKT1/AKT2/FOXO1/MTOR/HRAS/IGF1R/INS/INSR/IRS1/IRS4/SESN3/PIK3CA/PIK3R1/PIK3R2/PPARG/PRKAA1/RELA/RPS6KB1/RPS6KB2/TSC2/PIK3R3/IRS2/ADIPOQ/SIRT1/APPL1/ADIPOR1/PTPN11/LEP/FBP1/GCK/GRB2/GSK3B/PCK1/PDPK1/MAPK3/PTPN1/SHC1/GHR/GHRHR/FOXO4/RB1/PRKDC/PRKCD/CEACAM1/CPEB1/CTSD/MAPK1/OGT/PIK3C2A/CAV2/INSIG1/PCK2/PDK2/STAT1/VAMP2/HDAC9/SNX5/NUCKS1/EC…	71
GO:2000628	regulation of miRNA metabolic process	44/1981	92/18986	1.01202955955152e-19	4.0342276364083e-18	1.89664156877766e-18	JUN/PPARA/TERT/NCOR1/ESR1/NR3C1/BMP2/NCOR2/TNF/AR/EGFR/NGFR/PDGFB/FOXO3/HRAS/NFKB1/PPARG/RELA/TP53/KLF4/HIF1A/VEGFA/STAT3/FOS/EGR1/TGFB1/IL6/MYC/APP/AGT/BMP4/ETS1/FOXA1/MRTFA/MRTFB/MYCN/NOTCH3/NR1H2/PNPT1/POU5F1/FGF2/TGFB2/TWIST1/GNL3	44
GO:0062012	regulation of small molecule metabolic process	96/1981	348/18986	1.31904262898608e-19	5.22392272349745e-18	2.45596180543956e-18	PSEN1/PTGS2/PPARA/UCHL1/VCP/RGN/GDF15/NCOR1/ZMPSTE24/SIRT7/SIRT6/APOC3/CNR1/NR3C1/GSK3A/SIRT2/BMP2/BMP6/BRCA1/IGFBP3/NCOR2/PARP1/TNF/IGF2/IL1B/AKT1/AKT2/CREB1/FOXO1/MTOR/IGF1/INS/INSR/IRS1/NFKB1/SESN2/PPARG/PRKAA1/PRKAA2/PRKACA/PRKAG1/STK11/TP53/IRS2/ADIPOQ/PPARGC1A/SIRT1/ADIPOR1/PRKAG2/PRKAG3/RPTOR/LEP/LEPR/FBP1/GCK/PPP1CA/ENO1/HIF1A/STAT3/EP300/EGR1/RORA/APOE/APP/CAV1/CEACAM1/DDB1/DDIT4/FIS1/GN…	96
GO:2000377	regulation of reactive oxygen species metabolic process	58/1981	153/18986	2.0636849864897e-19	8.06821457217991e-18	3.7931699751673e-18	PPARA/SOD1/TFAP2A/UCP1/TRAP1/COQ7/SIRT3/AGTR1/GSTP1/NFE2L2/SIRT2/BRCA1/BCL2/CDKN1A/SYK/TLR4/RIPK1/CFLAR/BIRC2/TNF/EGFR/MAPT/PDGFB/PDGFRB/FOXO1/FOXO3/INS/SOD2/TP53/ATG5/LEP/GRB2/SHC1/MMP3/HIF1A/PLCG2/PTK2B/TGFB1/MAPK14/FOXM1/PRKCD/APP/AGT/ARG2/BECN1/CCN6/ELAVL1/G6PD/LRRK2/PARK7/PINK1/ARF4/CD36/CRYAB/GADD45A/DHFR/THBS1/TIGAR	58
GO:2001235	positive regulation of apoptotic signaling pathway	58/1981	153/18986	2.0636849864897e-19	8.06821457217991e-18	3.7931699751673e-18	PML/SOD1/TP63/EEF1E1/RACK1/CLU/SP1/RET/FAS/TLR4/TRAF2/TNFSF11/RIPK1/TNFSF14/BCL10/PIAS4/CD40LG/TNF/UBB/DDIT3/NGFR/BAX/PPARG/TP53/SIRT1/IFNB1/PPP1CA/MAPK9/JAK2/MMP2/MYC/PRKCD/HTRA2/APP/AGT/ATF3/BCLAF1/BECN1/CASP2/CAV1/FIS1/ING5/MCL1/NF1/NOX1/PAK2/PARK7/PEA15/PPP2R1A/CTSC/GPER1/SFPQ/SFRP1/THBS1/WNT5A/TNFSF10/SERINC3/PYCARD	58
GO:0051896	regulation of protein kinase B signaling	83/1981	280/18986	3.24143832620272e-19	1.25920588226181e-17	5.91999865945439e-18	PPARA/CCL3/TXN/GDF15/RACK1/SIRT7/AXL/FLT1/GPX1/HGF/RET/PTEN/CCL19/CCL21/TNFSF11/RICTOR/TNF/CDC42/DDIT3/EGF/EGFR/FGFR1/FGFR3/IGF2/PDGFB/PDGFRA/PDGFRB/CAT/MTOR/IGF1/IGF1R/INS/INSR/IRS1/SESN2/SESN3/PIK3CA/PIK3CB/STK11/TSC2/IRS2/SIRT1/LEP/PDPK1/PTPN1/MMP3/VEGFA/PTK2/GH1/JAK2/PTK2B/TGFB1/APP/AGT/BECN1/CD28/CEACAM1/ENG/FERMT2/IGFBP5/KDR/LOX/MTDH/NEDD4/NOX4/PARK7/PIK3R5/PINK1/PPP2R1A/ANGPT1/C1QBP/FGF2/F…	83
GO:0032392	DNA geometric change	41/1981	83/18986	3.96142055121005e-19	1.52915847733102e-17	7.18914695635988e-18	RAD51/RFC4/TOP2A/WRN/XRCC5/RECQL4/BLM/ERCC2/ERCC3/XRCC6/HMGB2/NBN/HMGB1/BRIP1/CDC45/DHX9/HMGA1/HMGB3/MCM7/POT1/DDX11/DNA2/HNRNPA2B1/MCM2/MCM3/MCM4/MCM5/MCM6/MRE11/RFC2/RFC3/RUVBL1/GINS1/POLQ/RAD54B/GINS2/FANCM/GINS3/DSCC1/GINS4/MCM8	41
GO:0051091	positive regulation of DNA-binding transcription factor activity	69/1981	208/18986	4.2189559285735e-19	1.61832781184716e-17	7.60836540843046e-18	TAF1/TP53BP1/CLOCK/CLU/ESR1/HSF1/NLRP3/BMP2/TCF3/PTEN/PRKCQ/TLR4/TRAF1/TRAF2/TRAF6/TRIM25/IKBKG/TNFSF11/TRADD/RIPK1/TNFRSF11A/CFLAR/BCL10/PIDD1/BTK/CD40LG/TIRAP/TNF/WNT2/RPS6KA5/AR/DDIT3/HSPA1A/HSPA1B/IL1B/MYD88/ADCY1/ADCY8/AKT1/ATF2/INS/RELA/PPARGC1A/IKBKB/PLCG2/EP300/IL6/TFDP1/AGT/CEBPG/CHUK/CTH/DHX9/EIF2AK2/EPHA5/FOXA1/HDAC4/HIPK2/MAVS/MTDH/NPM1/PHB2/EDN1/WNT5A/SPHK1/TRIM22/IRAK3/PYCARD/FANK1	69
GO:0034644	cellular response to UV	43/1981	91/18986	4.73404150797849e-19	1.80442090536768e-17	8.48325876756597e-18	POLD1/TAF1/XPA/ERCC1/ERCC4/ATR/CDKN1A/MDM2/PARP1/ATF4/BAX/PIK3R1/STK11/TP53/SIRT1/MMP1/MMP3/CREBBP/TIMP1/EP300/MMP2/MAPK14/MYC/PCNA/PRKCD/BAK1/AURKB/CDC25A/CUL4B/DDB1/DDB2/KDM1A/MME/MMP9/NEDD4/NPM1/PTPRK/SMPD1/POLD3/OPN3/PBK/ACTR5/TP53INP1	43
GO:0032496	response to lipopolysaccharide	96/1981	354/18986	4.76326882708963e-19	1.80442090536768e-17	8.48325876756597e-18	PTGS2/CXCL6/CXCL5/ADH5/AXL/CNR1/CSF2RB/CD55/GPX1/GPX4/GSTP1/HMGB2/HSF1/MIF/ARID5A/NLRP3/BMP6/SERPINE1/TLR4/TNFAIP3/TRAF6/VCAM1/TNFRSF11A/BCL10/TAB2/XIAP/BTK/CD14/CXCL1/CXCL2/NFKBIA/TIRAP/TICAM1/PRKCA/TNF/IL1B/MYD88/NFKB2/AKT1/NFKB1/RELA/RPS6KB1/SOD2/PCK1/MAPK3/MAPK8/CEBPB/MMP3/PLCG2/FOS/JAK2/TNFRSF1B/MAPK14/E2F1/IL6/CXCL8/ABL1/HDAC2/HMGB1/IL1A/BIN1/CCL2/CDK4/FGFR2/FOXP1/FOXP3/IL24/IRAK4/IRF3/MAP2…	96
GO:0042542	response to hydrogen peroxide	45/1981	99/18986	4.93057363910577e-19	1.85626966820408e-17	8.72701922867064e-18	SOD1/TOP2B/TXN/AXL/GPX1/HSF1/NFE2L2/BCL2/CDK1/MDM2/TNFAIP3/RIPK1/AREG/HSPA8/MAP3K5/CAT/PRKAA1/RELA/SOD2/SIRT1/KLF4/PTK2B/MMP2/IL6/ABL1/HDAC2/PCNA/PRKCD/AIFM1/BAK1/BECN1/CBX8/ECT2/EZH2/FXN/KDM6B/NQO1/PARK7/PCGF2/CRYAB/EDN1/STAT1/SPHK1/TXNIP/PLEKHA1	45
GO:0007094	mitotic spindle assembly checkpoint signaling	31/1981	49/18986	5.28032174994801e-19	1.95179893048078e-17	9.17613808412017e-18	ATM/BUB1B/BUB3/AURKB/BIRC5/BUB1/CCNB1/DUSP1/INCENP/MAD1L1/MAD2L1/PLK1/CDC20/CENPF/TTK/ZW10/TRIP13/KNTC1/NDC80/MAD2L2/ZWINT/ZWILCH/CDCA8/CDK5RAP2/KNL1/SPC25/NUF2/HASPIN/SKA1/SKA3/GEN1	31
GO:0071173	spindle assembly checkpoint signaling	31/1981	49/18986	5.28032174994801e-19	1.95179893048078e-17	9.17613808412017e-18	ATM/BUB1B/BUB3/AURKB/BIRC5/BUB1/CCNB1/DUSP1/INCENP/MAD1L1/MAD2L1/PLK1/CDC20/CENPF/TTK/ZW10/TRIP13/KNTC1/NDC80/MAD2L2/ZWINT/ZWILCH/CDCA8/CDK5RAP2/KNL1/SPC25/NUF2/HASPIN/SKA1/SKA3/GEN1	31
GO:0071174	mitotic spindle checkpoint signaling	31/1981	49/18986	5.28032174994801e-19	1.95179893048078e-17	9.17613808412017e-18	ATM/BUB1B/BUB3/AURKB/BIRC5/BUB1/CCNB1/DUSP1/INCENP/MAD1L1/MAD2L1/PLK1/CDC20/CENPF/TTK/ZW10/TRIP13/KNTC1/NDC80/MAD2L2/ZWINT/ZWILCH/CDCA8/CDK5RAP2/KNL1/SPC25/NUF2/HASPIN/SKA1/SKA3/GEN1	31
GO:0033157	regulation of intracellular protein transport	57/1981	151/18986	5.3389669582985e-19	1.96158792040136e-17	9.22215979353527e-18	PSEN1/PTGS2/TXN/SUMO1/HDAC3/SIRT7/SIRT6/EMD/HSP90AA1/CDK1/CDKN2A/MDM2/CDC42/IL1B/PIK3R1/PIK3R2/PRKACA/ADIPOQ/PTPN11/LEP/GSK3B/PTPN1/EP300/JAK2/TGFB1/MAPK14/PRKCD/ASPH/BAG3/BMP4/CDH1/CDK5/ECT2/FERMT1/IFNG/MAVS/NF1/PARK7/PDCD10/ANGPT1/BARD1/CD36/CD81/GAS6/IFI27/INSIG1/PCNT/VAMP2/XPO1/KIF20B/TRIM28/ANP32B/CTDSPL2/NUP54/EDEM2/TMEM30A/ZFAND1	57
GO:2001242	regulation of intrinsic apoptotic signaling pathway	65/1981	189/18986	5.40634908577807e-19	1.97445048348266e-17	9.28263152200407e-18	CTNNB1/PTGS2/PYCR1/SOD1/TRAP1/RACK1/CLU/GPX1/HELLS/MIF/NFE2L2/BCL2/MDM2/CXCL12/PIAS4/PARP1/BCL2L1/UBB/DDIT3/HSPA1A/AKT1/ATF4/BAX/INS/CREB3L1/PIK3CB/SOD2/TP53/CREB3/SIRT1/PTPN1/ENO1/HIF1A/MMP2/PLAUR/MYC/HDAC1/HTRA2/APP/BCLAF1/BECN1/CAV1/EIF2AK3/FIS1/GATA4/HSPB1/HYOU1/ING2/KDM1A/LRRK2/MCL1/MMP9/NOX1/OPA1/PARK7/PINK1/FGF2/GRINA/SFPQ/WFS1/SERINC3/PYCARD/RRM2B/FIGNL1/DDIAS	65
GO:0030098	lymphocyte differentiation	108/1981	426/18986	6.92142416581761e-19	2.512724165912e-17	1.18132577867714e-17	CTNNB1/SOD1/TOP2B/AXL/XRCC6/NLRP3/MMP14/BMI1/TCF3/ATM/BCL2/CDKN2A/RELB/CCL19/SYK/VCAM1/ZAP70/TNFSF13B/BTK/CD40LG/ERBB2/IL1B/BAX/CAMK4/ATF2/FOXO3/MTOR/PIK3CD/PIK3R1/PIK3R2/STK11/TP53/TSC1/PIK3R3/ATG5/IFNB1/IL2/IL2RG/IL7/IL7R/LEP/LEPR/PCK1/PLCG2/STAT3/STAT5A/STAT5B/EP300/EGR1/PTK2B/IL6ST/IL15/RORA/TGFB1/IL6/ABL1/PRKDC/HMGB1/BAK1/IL1A/ARID1A/ARID1B/BCL11B/BCL3/BCL6/BMP4/BRAF/BRD4/BRD7/CD28/CDK6/CEBP…	108
GO:0045005	DNA-templated DNA replication maintenance of fidelity	34/1981	59/18986	7.19172523734844e-19	2.59540427352593e-17	1.22019679517516e-17	POLD1/POLG/RAD51/WRN/BLM/BRCA2/BRCA1/ATR/PARP1/NBN/PCNA/ASF1A/ATRX/CARM1/MUS81/BARD1/DDX11/DNA2/MRE11/POLE/RBBP8/TIMELESS/EXO1/POLQ/DONSON/TIPIN/RFWD3/FANCM/FAM111A/NUCKS1/MCM8/SLFN11/PRIMPOL/GEN1	34
GO:0018209	peptidyl-serine modification	61/1981	171/18986	8.32565854021569e-19	2.98695243745738e-17	1.4042782578048e-17	PTGS2/TAF1/TOP1/TXN/RACK1/ERCC6/GSK3A/PTEN/ATM/ATR/CDK1/RIPK1/RICTOR/TNF/EGFR/AKT1/MTOR/PRKACA/RPS6KB1/ULK1/RPTOR/IFNB1/GSK3B/IKBKB/PCK1/MAPK8/MAPK14/IL6/PRKDC/PRKCD/APP/AURKA/BRAF/CAV1/CDK2/CDK5/CDK5R1/CLSPN/CSNK1A1/CSNK2A1/DYRK1A/EIF2AK3/HIPK2/IFNG/LATS1/LRRK2/MAP2K2/MAP4K1/MAPK1/MAPK12/MORC3/NEK6/PAK2/PARK7/PDCD10/PINK1/PLK1/GADD45A/IL11/MAD2L2/TRIM6	61
GO:1902850	microtubule cytoskeleton organization involved in mitosis	60/1981	167/18986	1.07508815521202e-18	3.83448108692289e-17	1.802733231639e-17	VCP/RAE1/HDAC3/HTT/CHEK2/CDK1/HSPA1A/HSPA1B/DCTN1/AURKA/AURKB/BIRC5/CCNB1/CENPA/ESPL1/FBXW11/GJA1/ILK/INCENP/KAT5/KIF11/KIFC1/MAD2L1/MYBL2/NEK2/NEK6/PLK1/CDC20/CENPE/HNRNPU/STMN1/PCNT/STIL/TTK/PRC1/SMC3/ZW10/KIF23/DLGAP5/NDC80/TACC3/TPX2/NUP62/KIF4A/TUBG2/RACGAP1/UHRF1/GPSM2/NUSAP1/CDCA8/CDK5RAP2/CENPJ/KIF15/SPC25/CENPH/BORA/NUF2/PSRC1/SAPCD2/MZT1	60
GO:0051170	import into nucleus	61/1981	172/18986	1.16109912930629e-18	4.11717650560411e-17	1.93563894016545e-17	PSEN1/PTGS2/PML/MED1/SUMO1/HDAC3/SIRT6/MMP12/HSP90AA1/CDK1/CDKN1A/SYK/NFKBIA/HSPA8/AKT1/ATF2/PIK3R1/PIK3R2/PRKAG1/TP53/TSC2/APPL1/LEP/STAT3/EP300/JAK2/TGFB1/SQSTM1/MAPK14/PRKCD/LMNA/BAG3/BCL3/BMP4/CDH1/E2F3/ECT2/ELAVL1/FERMT1/HNRNPA1/IFNG/ING1/LRRK2/MAVS/NF1/NOTCH1/NUTF2/PHB2/ANGPT1/CD36/CSE1L/KPNA2/IPO13/TRIM28/TXNIP/NUP62/POLA2/NUP54/NUP107/NUP85/NUP35	61
GO:1901873	regulation of post-translational protein modification	77/1981	253/18986	1.17029524427776e-18	4.12579808950872e-17	1.93969226979777e-17	PSEN1/CTNNB1/TAF1/UBE2I/VCP/HDAC3/STUB1/SIRT7/GCLC/GSK3A/SPRTN/BMI1/HSP90AA1/PTEN/CDKN2A/TNFAIP3/TRAF6/BCL10/PIAS4/BIRC2/BIRC3/XIAP/TICAM1/UBB/HSPA1A/HSPA1B/AKT1/RELA/ATG5/GSK3B/MAPK9/HIF1A/EGR1/SQSTM1/ABL1/ARRB1/CAV1/CDK5/EPAS1/FBXO4/FBXO5/HDAC4/HSP90AB1/HSPA5/KDM1A/LIMK1/LRRK2/MAD2L1/MAGEA2/OGT/P3H1/PARK7/PINK1/PINX1/PLK1/ANGPT1/CDC20/RPL5/SKP2/SOX4/WFS1/SPHK1/NMI/ISG15/UBA2/SAE1/PRMT3/MAD2L2/U…	77
GO:0033260	nuclear DNA replication	28/1981	41/18986	1.24984175078544e-18	4.36072525182495e-17	2.05014033119686e-17	POLA1/RAD51/TERF1/TERF2/WRN/ZMPSTE24/BLM/BRCA2/FEN1/FGFR1/PCNA/ATRX/BCL6/CDC45/CDC7/GMNN/DNA2/MCM2/MCM3/MCM4/MCM6/TK1/GINS1/DBF4/DONSON/TIPIN/GINS3/CDT1	28
GO:0031577	spindle checkpoint signaling	31/1981	50/18986	1.25123285631967e-18	4.36072525182495e-17	2.05014033119686e-17	ATM/BUB1B/BUB3/AURKB/BIRC5/BUB1/CCNB1/DUSP1/INCENP/MAD1L1/MAD2L1/PLK1/CDC20/CENPF/TTK/ZW10/TRIP13/KNTC1/NDC80/MAD2L2/ZWINT/ZWILCH/CDCA8/CDK5RAP2/KNL1/SPC25/NUF2/HASPIN/SKA1/SKA3/GEN1	31
GO:1903320	regulation of protein modification by small protein conjugation or removal	76/1981	248/18986	1.26228447757625e-18	4.37424603905542e-17	2.05649695987901e-17	PSEN1/CTNNB1/TAF1/UBE2I/VCP/HDAC3/STUB1/SIRT7/GCLC/GSK3A/SPRTN/BMI1/HSP90AA1/PTEN/CDKN2A/TNFAIP3/TRAF6/BCL10/PIAS4/BIRC2/BIRC3/XIAP/TICAM1/UBB/HSPA1A/HSPA1B/AKT1/RELA/ATG5/GSK3B/MAPK9/HIF1A/EGR1/SQSTM1/ABL1/ARRB1/CAV1/CDK5/EPAS1/FBXO4/FBXO5/HDAC4/HSP90AB1/HSPA5/KDM1A/LIMK1/LRRK2/MAD2L1/MAGEA2/OGT/PARK7/PINK1/PINX1/PLK1/ANGPT1/CDC20/RPL5/SKP2/SOX4/WFS1/SPHK1/NMI/ISG15/UBA2/SAE1/PRMT3/MAD2L2/UBE2C/…	76
GO:0070371	ERK1 and ERK2 cascade	89/1981	319/18986	1.30041787559501e-18	4.4809314255672e-17	2.10665375743134e-17	PIN1/CCL3/SIRT3/GSTP1/NRG1/MIF/BMP2/HESX1/CDK1/CCL19/CCL21/SYK/TLR4/TNFSF11/TNFRSF11A/CFLAR/TIRAP/PRKCA/TNF/FGF23/FGF21/EGF/EGFR/ERBB2/FGFR3/IL1B/PDGFB/PDGFRA/PDGFRB/HRAS/IGF1/ADIPOQ/PTPN11/MAPK3/PTPN1/SHC1/VEGFA/PTK2B/TGFB1/MYC/ABL1/YWHAZ/HMGB1/APOE/APP/IL1A/ARRB1/ATF3/BMP4/BRAF/CCN2/CEACAM1/DUSP3/DUSP6/FERMT2/FGFR2/HMGCR/ITGB3/KDR/MAP2K1/MAP2K2/MAP2K7/MAPK1/MOS/NF1/NOTCH1/NOX4/OXTR/PHB2/PLA2G2A…	89
GO:0010720	positive regulation of cell development	113/1981	460/18986	1.40225027647907e-18	4.80467664957632e-17	2.25885851752158e-17	CTNNB1/XRCC5/AXL/DBN1/XRCC6/HSF1/LRP2/SIRT2/NLRP3/MMP14/BMP2/RET/TP73/BCL2/CCL19/CXCL12/SYK/TRAF6/ZAP70/TNFSF11/RIPK1/TNFRSF11A/BTK/PRKCA/TNF/WNT2/BDNF/EGFR/IL1B/MAPT/CREB1/FOXO3/MTOR/RELA/RHEB/STK11/KRAS/ADIPOQ/RPTOR/IL2/IL2RG/IL7/IL7R/PCK1/HIF1A/VEGFA/STAT5B/EP300/FOS/IL6ST/IL15/TNFRSF1B/RB1/TGFB1/IL6/HDAC1/HDAC2/PRKDC/HMGB1/VEGFC/ARID1A/ARID1B/AURKA/BCL6/BIN1/BMP4/BMPR2/BRAF/BRD4/BRD7/CUX1/DIC…	113
GO:0046822	regulation of nucleocytoplasmic transport	49/1981	118/18986	1.47026998512614e-18	4.98321352907265e-17	2.34279539410152e-17	PSEN1/PTGS2/TXN/SUMO1/HDAC3/SIRT7/SIRT6/EMD/HSP90AA1/CDK1/CDKN2A/MDM2/IL1B/PIK3R1/PIK3R2/PRKACA/PTPN11/LEP/GSK3B/EP300/JAK2/TGFB1/MAPK14/PRKCD/BAG3/BMP4/CDH1/CDK5/DHX9/ECT2/FERMT1/IFNG/MAVS/NEDD4/NF1/NSUN2/PARK7/ANGPT1/BARD1/CD36/GAS6/IFI27/PPP1CC/XPO1/TRIM28/ANP32B/KHDRBS1/CTDSPL2/NUP54	49
GO:0010639	negative regulation of organelle organization	98/1981	371/18986	1.47069754916064e-18	4.98321352907265e-17	2.34279539410152e-17	PML/TERF1/TERF2/TOP2A/CLU/EPS8/ERCC1/ERCC4/GCLC/GPX1/TMEM67/BRCA1/HGF/ATM/PARP1/BCL2L1/HSPA1A/MAPT/AKT1/MTOR/IGF1/PIK3CA/PIK3R1/PPARG/TP53/EHMT2/NBN/BUB1B/BUB3/PRKCD/BAK1/LMNA/ATRX/AURKB/BCL2L2/BECN1/BIRC5/BMP4/BUB1/CCNB1/CHEK1/CKAP2/DLC1/DUSP1/DYRK1A/ESPL1/FBXO5/FXN/HNRNPA1/HNRNPC/INCENP/LIMA1/LPAR1/LRRK2/MAD1L1/MAD2L1/MCRS1/MET/NPM1/OPA1/PAK2/PINK1/PINX1/PLK1/POT1/SLC25A4/SLC25A5/CCNF/CDC20/CEN…	98
GO:0007584	response to nutrient	60/1981	168/18986	1.50512737750011e-18	5.07169716871447e-17	2.38439486845613e-17	PTGS2/PPARA/MED1/UCP3/A2M/CNR1/ERCC1/GCLC/GCLM/GPX1/HSF1/IGFBP2/NFE2L2/ITGA2/MDM2/PRKCB/VCAM1/TRIM25/FGF23/EGFR/CAT/MTOR/IGF1R/PPARG/RELA/RPS6KB1/SOD2/KL/ADIPOQ/LEP/SST/TNFRSF11B/TGFB1/CDKN2B/IL1A/BECN1/BRIP1/CBS/CSNK1A1/CYBB/CYP26A1/DNMT3A/GATA4/NQO1/OGG1/OGT/PIM1/ADSL/GAS6/CXCL10/LIPA/MAT2A/PDK2/SFRP1/STAT1/STC1/TFAM/TYMS/STC2/POSTN	60
GO:0140694	non-membrane-bounded organelle assembly	107/1981	425/18986	1.74611438430597e-18	5.85140199444071e-17	2.75096332148609e-17	XRCC5/HDAC3/NCOR1/BSCL2/HSF1/MLH1/BRCA1/PTEN/CHEK2/CFLAR/TNF/AR/HSPA1A/HSPA1B/MAPT/PDGFRA/PDGFRB/PRKAA1/PRKAA2/ATG5/MAPK9/SQSTM1/PRKDC/AGO2/ANLN/AURKA/AURKB/BECN1/BIRC5/CDK2/CENPA/CNOT6/CNOT6L/DDB1/FBXO5/FSCN1/FXR1/HAUS4/INCENP/KIF11/KIFC1/KRT19/MEF2A/MSN/MYBL2/NEK2/NEK6/NPM1/PLK1/C1QBP/CDC20/CENPE/CENPF/EDN1/FLNC/FUS/HNRNPU/RPL5/STIL/SYT1/TPM1/PLA2G4C/PRC1/SMC3/CCNB2/KIF23/CEP135/KNTC1/DLGAP5/ND…	107
GO:0010586	miRNA metabolic process	47/1981	110/18986	1.8273821426999e-18	6.09027523952278e-17	2.86326658424764e-17	JUN/PPARA/TERT/NCOR1/ESR1/NR3C1/BMP2/NCOR2/TNF/AR/EGFR/NGFR/PDGFB/FOXO3/HRAS/NFKB1/PPARG/RELA/TP53/KLF4/HIF1A/VEGFA/STAT3/FOS/EGR1/TGFB1/IL6/MYC/APP/AGO2/AGT/BMP4/DICER1/ETS1/FOXA1/MRTFA/MRTFB/MYCN/NOTCH3/NR1H2/PNPT1/POU5F1/FGF2/TGFB2/TWIST1/KHSRP/GNL3	47
GO:0006109	regulation of carbohydrate metabolic process	65/1981	193/18986	1.86323554728885e-18	6.17601826245365e-17	2.90357759199933e-17	PSEN1/PPARA/UCHL1/RGN/NCOR1/ZMPSTE24/SIRT7/SIRT6/NR3C1/GSK3A/IGFBP3/EGF/IGF2/PDGFB/AKT1/AKT2/FOXO1/MTOR/IGF1/INS/INSR/IRS1/NFKB1/SESN2/PRKAA1/PRKAA2/PRKACA/PRKAG1/STK11/TP53/IRS2/ADIPOQ/PPARGC1A/SIRT1/ADIPOR1/PRKAG2/PRKAG3/RPTOR/LEP/LEPR/FBP1/GCK/GSK3B/PPP1CA/HIF1A/STAT3/EP300/RORA/TGFB1/APP/DDB1/DDIT4/GNMT/HDAC4/IFNG/MST1/OGT/GPER1/HAS2/PDK2/PPP1R3C/WDR5/ZBTB20/SDHAF3/TIGAR	65
GO:0002237	response to molecule of bacterial origin	98/1981	375/18986	3.26438823762526e-18	1.07618939790684e-16	5.05956959276882e-17	PTGS2/CXCL6/CXCL5/ADH5/AXL/CNR1/CSF2RB/CD55/GPX1/GPX4/GSTP1/HMGB2/HSF1/MIF/ARID5A/NLRP3/BMP6/SERPINE1/TLR4/TNFAIP3/TRAF6/VCAM1/TNFRSF11A/BCL10/TAB2/XIAP/BTK/CD14/CXCL1/CXCL2/NFKBIA/TIRAP/TICAM1/PRKCA/TNF/IL1B/MYD88/NFKB2/AKT1/NFKB1/RELA/RPS6KB1/SOD2/PCK1/MAPK3/MAPK8/CEBPB/MMP3/PLCG2/FOS/JAK2/TNFRSF1B/MAPK14/E2F1/IL6/CXCL8/ABL1/HDAC2/HMGB1/IL1A/AHR/BIN1/CCL2/CDK4/FGFR2/FOXP1/FOXP3/IL24/IRAK4/IRF3/…	98
GO:0001659	temperature homeostasis	63/1981	185/18986	3.32183830051012e-18	1.08924149434469e-16	5.12093238856229e-17	PTGS2/UCP1/UCP2/TRPV1/HDAC3/BSCL2/SIRT6/CNR1/GPX1/HSF1/SYK/TLR4/TNFSF11/TNFRSF11A/TNF/PTGES/FGF21/DDIT3/IL1B/ATF4/FOXO1/IGF1R/EHMT1/PRKAB1/PRKAB2/RHEB/STK11/ADIPOQ/PPARGC1A/ADIPOR1/ADIPOR2/LEP/LEPR/CEBPB/VEGFA/STAT3/JAK2/EGR1/IL15/RB1/SQSTM1/IL1A/CAV1/EPAS1/GADD45G/GJA1/ID1/KDM1A/KDM6B/KSR2/LCN2/MAP2K6/NOTCH1/NR1H2/OGT/OXTR/CD36/DIO2/FABP5/FH/SCD/ADAMTS5/TRPV2	63
GO:0140013	meiotic nuclear division	66/1981	200/18986	3.39292004924128e-18	1.10659996686217e-16	5.20254107184533e-17	RAD51/TERF1/TOP2A/TOP2B/SUN1/SIRT7/BRCA2/ERCC4/MLH1/SIRT2/CALR/PTEN/ATM/UBB/EHMT2/AURKA/BRIP1/DDB1/ESPL1/FANCD2/FBXO5/HSPA2/INCENP/ING2/MAEL/MOS/MUS81/NCAPH2/PLK1/PPP2R1A/CDC20/CDC25B/CKS2/FANCA/MRE11/RAD21/RAD51D/TTK/WNT5A/RAD54L/CCNB2/CCNE2/PTTG1/TRIP13/SMC4/NDC80/SMC2/RAD51AP1/ZWINT/NCAPH/RAD54B/PSMC3IP/NDC1/KNL1/FANCM/FIGNL1/RMI1/KIF18A/NUF2/MND1/MASTL/SGO1/SKA1/SKA3/ASPM/SKA2	66
GO:0050679	positive regulation of epithelial cell proliferation	69/1981	216/18986	4.2035085171201e-18	1.36368076839976e-16	6.41117424447656e-17	CTNNB1/MED1/TP63/CCL26/SIRT6/AGTR1/GRN/HMGB2/MMP12/BMP6/SP1/NOG/PLCG1/CXCL12/TNFAIP3/CFLAR/BTK/RICTOR/PRKCA/TNF/WNT2/AR/AREG/CDC42/EGF/EGFR/ERBB2/FGF7/FGFR1/IGF2/PDGFB/AKT1/HRAS/IGF1/NRAS/PIK3CD/IRS2/AKT3/SIRT1/RPTOR/PDPK1/HIF1A/VEGFA/STAT3/STAT5A/TGFB1/MYC/HMGB1/BMP4/CCND1/FGFR2/ITGB3/KDM5B/KDR/MDK/NF1/NOTCH1/CAV2/F3/FGF2/HAS2/LAMC1/SFRP1/SOX11/TWIST1/WNT5A/SCG2/CLDN1/SAAL1	69
GO:0071216	cellular response to biotic stimulus	79/1981	269/18986	4.3451636430261e-18	1.40217741051938e-16	6.5921613832376e-17	PTGS2/CXCL6/CXCL5/ZMPSTE24/AXL/CD55/GSTP1/HMGB2/HSF1/MIF/ARID5A/NLRP3/BMP6/SERPINE1/SYK/TLR4/TNFAIP3/TRAF6/BCL10/BTK/CD14/CXCL1/CXCL2/NFKBIA/TIRAP/TICAM1/PRKCA/TNF/DDIT3/IL1B/MYD88/AKT1/NFKB1/RELA/TP53/GSK3B/MAPK3/MAPK8/MMP3/PLCG2/JAK2/TNFRSF1B/MAPK14/IL6/CXCL8/ABL1/HMGB1/IL1A/AHR/ATG10/CCL2/CDK4/EIF2AK3/HSPA5/IL24/IRAK4/IRF3/MAP2K3/MAP2K7/MAPK1/MMP9/MTDH/MUS81/NOTCH1/PDCD4/CASP1/CD36/CXCL10/WFS1…	79
GO:0002696	positive regulation of leukocyte activation	97/1981	371/18986	4.70165354530126e-18	1.5092307880417e-16	7.09545942238262e-17	CCL3/TP53BP1/AXL/CEBPA/CD55/XRCC6/HSPD1/IGFBP2/MIF/MLH1/NLRP3/MMP14/BMI1/TCF3/BCL2/CDKN1A/PRKCQ/CCL19/CCL21/SYK/TLR4/TRAF6/VCAM1/ZAP70/TNFSF11/TNFSF14/BCL10/TNFSF13B/BTK/CD40LG/TIRAP/TNFRSF13C/TICAM1/TNF/IGF2/IL1B/MYD88/AKT1/FOXO3/MTOR/IGF1/PIK3CA/PRKAA1/IRS2/PTPN11/IL2/IL2RG/IL7/IL7R/LEP/PCK1/PDPK1/STAT5B/EP300/JAK2/IL6ST/IL15/TGFB1/IL6/ABL1/PRKDC/HMGB1/IL1A/ARID1A/ARID1B/BCL6/BRD4/BRD7/CAV1/CCL…	97
GO:0006606	protein import into nucleus	59/1981	167/18986	5.28575835512878e-18	1.68784503706442e-16	7.93519193131486e-17	PSEN1/PTGS2/PML/MED1/SUMO1/HDAC3/SIRT6/MMP12/HSP90AA1/CDK1/CDKN1A/SYK/NFKBIA/HSPA8/AKT1/ATF2/PIK3R1/PIK3R2/TP53/TSC2/APPL1/LEP/STAT3/EP300/JAK2/TGFB1/SQSTM1/MAPK14/PRKCD/LMNA/BAG3/BCL3/BMP4/CDH1/E2F3/ECT2/ELAVL1/FERMT1/IFNG/ING1/LRRK2/MAVS/NF1/NOTCH1/NUTF2/PHB2/ANGPT1/CD36/CSE1L/KPNA2/IPO13/TRIM28/TXNIP/NUP62/POLA2/NUP54/NUP107/NUP85/NUP35	59
GO:0001503	ossification	111/1981	456/18986	5.89675200107231e-18	1.87314012784063e-16	8.80633358054878e-17	CTNNB1/PTGS2/CCL3/TFAP2A/TP63/ZMPSTE24/SUN1/SIRT7/CEBPA/ERCC2/IGFBP2/MMP14/BMP2/BMP6/NOG/HGF/PTEN/BCL2/IGFBP3/TRAF6/TNFSF11/TNFRSF11A/TNF/FGF23/AREG/EGFR/FGFR3/IGF2/JUND/AKT1/ATF4/CAT/IGF1/CREB3L1/PPARG/PRKACA/KL/PTPN11/LEP/GSK3B/MAPK3/CEBPB/MMP13/HIF1A/VEGFA/PTK2/PTK2B/MMP2/IL6ST/TGFB1/MAPK14/IL6/VEGFC/ASF1A/ATRAID/BMP4/BMPR2/CBS/CCN2/CDK6/DHX9/EGR2/EIF2AK3/FASN/FBXO5/FERMT2/FGFR2/GJA1/GLI1/GPC3…	111
GO:1903706	regulation of hemopoiesis	107/1981	433/18986	7.46729264335777e-18	2.35974185657197e-16	1.1094030630219e-16	CTNNB1/MED1/CCL3/SOD1/AXL/CEBPA/XRCC6/HMGB2/HSF1/HSPA9/NLRP3/MMP14/CDKN2A/CCL19/SYK/TLR4/TRAF6/ZAP70/TNFSF11/RIPK1/TNFRSF11A/BTK/NFKBIA/PRKCA/TNF/ERBB2/HSPA1A/HSPA1B/CAMK4/CREB1/FOXO3/MTOR/PIK3R1/ADIPOQ/RPTOR/IFNB1/IL2/IL2RG/IL7/IL7R/PCK1/CEBPB/HIF1A/STAT3/STAT5A/STAT5B/EP300/FOS/PTK2B/IL15/TNFRSF11B/RB1/TGFB1/MAPK14/MYC/ABL1/PRKDC/HMGB1/ARID1A/ARID1B/BCL6/BMP4/BRAF/BRD4/BRD7/CD28/CDK6/CEACAM1/ET…	107
GO:0000077	DNA damage checkpoint signaling	51/1981	131/18986	8.14097549705112e-18	2.55937162662447e-16	1.20325649777359e-16	PML/RAD51/TP53BP1/CLOCK/BLM/BRCA2/ERCC6/BRCA1/CHEK2/ATM/ATR/CDK1/CDKN1A/MDM2/PIDD1/ATF2/TP53/PTPN11/FOXO4/MAPK14/E2F1/NBN/PRKDC/BRD4/BRIP1/CASP2/CCND1/CDK2/CDKN1B/CHEK1/CLSPN/DOT1L/DTL/E2F7/FANCD2/FBXO31/FBXO4/GTSE1/MDC1/MUS81/PLK1/BARD1/CCNG1/MRE11/MSH2/TOPBP1/FBXO6/DONSON/TIPIN/RFWD3/WDR76	51
GO:0010001	glial cell differentiation	78/1981	267/18986	9.93330997705327e-18	3.10683372051528e-16	1.46063894075536e-16	PSEN1/CTNNB1/SOD1/C1QA/CLU/ERCC2/GRN/NR3C1/SIRT2/BMP2/NOG/PTEN/TP73/CDK1/TLR4/TNF/EGFR/ERBB2/IL1B/MAPT/MYD88/AKT1/AKT2/MTOR/HRAS/RELA/RHEB/KRAS/PTPN11/GRB2/MAPK3/STAT3/IL6ST/TNFRSF1B/TGFB1/IL6/ABL1/HDAC1/HDAC2/APP/BIN1/CDK5/CDK6/CUL4B/DICER1/EGR2/IFNG/ILK/ITGB4/KDM4A/LPAR1/MAP2K1/MAP2K2/MAPK1/MDK/MECP2/MED12/METTL14/NDRG1/NF1/NOTCH1/NR2E1/PHGDH/POU3F1/CDKN2C/EPHA4/FGF2/GPC1/ID4/LAMB2/LRP1/SOX4/SO…	78
GO:1902895	positive regulation of miRNA transcription	32/1981	56/18986	1.08981467171443e-17	3.39121412387058e-16	1.59433682371113e-16	JUN/TERT/NR3C1/BMP2/TNF/AR/EGFR/NGFR/PDGFB/FOXO3/PPARG/RELA/TP53/KLF4/HIF1A/STAT3/FOS/EGR1/TGFB1/IL6/MYC/AGT/ETS1/FOXA1/MRTFA/MRTFB/MYCN/NOTCH3/NR1H2/FGF2/TGFB2/GNL3	32
GO:2001237	negative regulation of extrinsic apoptotic signaling pathway	44/1981	102/18986	1.4416497382643e-17	4.46325977343858e-16	2.09834565163343e-16	TERT/GCLC/GCLM/GPX1/GSTP1/HTT/NRG1/HMGB2/BRCA1/HGF/BCL2/SERPINE1/TNFAIP3/RIPK1/CFLAR/BCL2L1/TNF/AR/HSPA1A/HSPA1B/IL1B/AKT1/IGF1/RELA/RPS6KB1/RB1CC1/KLF4/IL7/GSK3B/LMNA/IL1A/BMP4/LGALS3/MCL1/PARK7/PEA15/IFI6/GRINA/ICAM1/ITGAV/THBS1/SCG2/FAIM/TMBIM1	44
GO:0051251	positive regulation of lymphocyte activation	90/1981	336/18986	1.45841035806273e-17	4.49234584536596e-16	2.11202010386118e-16	TP53BP1/AXL/CD55/XRCC6/HSPD1/IGFBP2/MIF/MLH1/NLRP3/MMP14/BMI1/TCF3/BCL2/CDKN1A/PRKCQ/CCL19/CCL21/SYK/TLR4/TRAF6/VCAM1/ZAP70/TNFSF11/TNFSF14/BCL10/TNFSF13B/BTK/CD40LG/TIRAP/TNFRSF13C/TICAM1/IGF2/IL1B/MYD88/AKT1/FOXO3/MTOR/IGF1/PIK3CA/PRKAA1/IRS2/PTPN11/IL2/IL2RG/IL7/IL7R/LEP/PCK1/PDPK1/STAT5B/EP300/JAK2/IL6ST/IL15/TGFB1/IL6/ABL1/PRKDC/HMGB1/IL1A/ARID1A/ARID1B/BCL6/BRD4/BRD7/CAV1/CCL2/CD28/DPP4/FOX…	90
GO:0051784	negative regulation of nuclear division	35/1981	67/18986	1.56684307290216e-17	4.77808795081513e-16	2.24635817399236e-16	ATM/BUB1B/BUB3/AURKB/BIRC5/BMP4/BUB1/CCNB1/CHEK1/DUSP1/FBXO5/INCENP/MAD1L1/MAD2L1/PLK1/CDC20/CENPF/RAD21/TTK/ZW10/TRIP13/KNTC1/NDC80/MAD2L2/ZWINT/ZWILCH/CDCA8/CDK5RAP2/KNL1/SPC25/NUF2/HASPIN/SKA1/SKA3/GEN1	35
GO:2000630	positive regulation of miRNA metabolic process	35/1981	67/18986	1.56684307290216e-17	4.77808795081513e-16	2.24635817399236e-16	JUN/TERT/NR3C1/BMP2/TNF/AR/EGFR/NGFR/PDGFB/FOXO3/HRAS/NFKB1/PPARG/RELA/TP53/KLF4/HIF1A/STAT3/FOS/EGR1/TGFB1/IL6/MYC/AGT/ETS1/FOXA1/MRTFA/MRTFB/MYCN/NOTCH3/NR1H2/PNPT1/FGF2/TGFB2/GNL3	35
GO:0010389	regulation of G2/M transition of mitotic cell cycle	45/1981	107/18986	2.04723963583078e-17	6.20161080455491e-16	2.91560960495812e-16	SIN3A/BLM/BRCA1/ATM/ATR/CDK1/CDKN1A/FOXO4/NBN/APP/AURKA/AURKB/BRD4/CCNB1/CCND1/CDC25A/CDC6/CDC7/CDK2/CDK4/CDK6/CHEK1/CLSPN/DTL/FBXO5/HSPA2/ORC1/PINX1/PLK1/BARD1/CCNG1/CDC25B/CDC25C/CENPF/FHL1/MRE11/RAD21/RBBP8/RRM1/PKMYT1/KIF14/TOPBP1/DONSON/RRM2B/NABP1	45
GO:1902749	regulation of cell cycle G2/M phase transition	48/1981	120/18986	2.05398488689964e-17	6.20161080455491e-16	2.91560960495812e-16	SIN3A/BLM/BRCA1/ATM/ATR/CDK1/CDKN1A/TP53/FOXO4/NBN/APP/AURKA/AURKB/BRD4/CCNB1/CCND1/CDC25A/CDC6/CDC7/CDK2/CDK4/CDK6/CHEK1/CLSPN/DTL/FBXO5/HSPA2/NPM1/ORC1/PINX1/PLK1/BARD1/CCNG1/CDC25B/CDC25C/CENPF/FHL1/MRE11/RAD21/RBBP8/RRM1/PKMYT1/KIF14/TOPBP1/PAXIP1/DONSON/RRM2B/NABP1	48
GO:0009895	negative regulation of catabolic process	95/1981	367/18986	2.13434044620396e-17	6.41248393172312e-16	3.01474896316286e-16	PSEN1/PIN1/PML/PPARA/TAF1/TIMP2/RGN/NCOR1/BSCL2/SIRT6/APOC3/CNR1/GSK3A/ARID5A/SIRT2/HGF/BCL2/CDKN2A/TRAF2/TAB2/BCL2L1/TIRAP/TNF/EGFR/IL1B/MYD88/AKT1/MTOR/INS/PIK3CA/PRKAA1/PRKACA/RELA/TP53/TSC1/TSC2/EHMT2/RPTOR/LEP/LEPR/FBP1/TIMP1/STAT3/EP300/MAPK14/E2F1/HTRA2/ATRAID/BECN1/CSNK2A1/DDIT4/DHX9/DKC1/EIF4G2/ELAVL1/FXR1/GATA4/HDAC4/HIPK2/HMGCR/HNRNPAB/HNRNPC/HNRNPD/HSP90AB1/KDM4A/LRRK2/MAD2L1/MCL1/MET…	95
GO:0071479	cellular response to ionizing radiation	37/1981	75/18986	2.25236037899779e-17	6.7338950742684e-16	3.16585638410216e-16	RAD51/TP53BP1/WRN/XRCC5/CLOCK/ZMPSTE24/BLM/BRCA2/XRCC6/HSF1/BRCA1/CHEK2/ATM/ATR/CDKN1A/MDM2/BCL2L1/TNF/HRAS/TP53/SIRT1/GRB2/EGR1/TGFB1/MAPK14/ECT2/FBXO4/IFI16/KDM1A/BARD1/CCND2/CRYAB/GADD45A/SFRP1/RAD51AP1/FIGNL1/NUCKS1	37
GO:1904951	positive regulation of establishment of protein localization	88/1981	327/18986	2.44346239299671e-17	7.26959860238388e-16	3.41771068473584e-16	PSEN1/PTGS2/HDAC3/RACK1/SIRT3/SIRT6/EMD/GSK3A/BMP6/HSP90AA1/CDK1/MDM2/PRKCB/TLR4/PRKCA/TNF/CDC42/EGFR/ERBB2/IL1B/ADCY8/AKT2/HRAS/IGF1/INS/PIK3R1/PIK3R2/PPARG/PRKAA1/PRKACA/IRS2/ATG13/LEP/GCK/GSK3B/MAPK8/HIF1A/EP300/JAK2/TGFB1/MAPK14/PRKCD/HTRA2/APOE/APP/IL1A/VEGFC/ASPH/BAG3/BAP1/BLK/CDH1/CDK5/CDK5R1/ECT2/IFNG/ITPR1/MAVS/MCU/NADK/NR1H2/ORAI1/PDCD10/PINK1/CD81/GAS6/GPER1/PCK2/PCNT/PRNP/SOX4/VAMP2/T…	88
GO:1901989	positive regulation of cell cycle phase transition	49/1981	125/18986	2.56548345995139e-17	7.59557457390463e-16	3.5709642028143e-16	TERT/TP63/SIN3A/CDK1/MDM2/EGFR/AKT1/RPTOR/PLCG2/RB1/TGFB1/TFDP1/APP/BIRC5/BRD4/CCNB1/CCND1/CCND3/CDC25A/CDC6/CDC7/CDK4/CUL4B/DTL/ESPL1/EZH2/FBXO5/GLI1/HSPA2/MAD1L1/NPM1/PHB2/CCND2/CDC20/CDC25B/CDC25C/RRM1/RRM2/STIL/CCNE2/DLGAP5/UBE2C/RRM2B/CENPJ/PAGR1/FAM83D/CDCA5/SKA1/SKA3	49
GO:0051897	positive regulation of protein kinase B signaling	63/1981	192/18986	2.71612017225641e-17	8.00271349303953e-16	3.76237546362901e-16	CCL3/TXN/GDF15/AXL/FLT1/GPX1/HGF/RET/CCL19/CCL21/TNFSF11/RICTOR/TNF/CDC42/EGF/EGFR/FGFR1/FGFR3/IGF2/PDGFB/PDGFRA/PDGFRB/CAT/MTOR/IGF1/IGF1R/INS/INSR/IRS1/SESN2/PIK3CA/IRS2/SIRT1/LEP/PDPK1/VEGFA/PTK2/GH1/JAK2/PTK2B/TGFB1/APP/AGT/BECN1/CD28/ENG/FERMT2/IGFBP5/KDR/MTDH/NEDD4/NOX4/PARK7/PIK3R5/PINK1/ANGPT1/C1QBP/FGF2/FN1/GAS6/GPER1/TGFB2/THBS1	63
GO:0032204	regulation of telomere maintenance	46/1981	112/18986	2.77672145412788e-17	8.12593848950709e-16	3.82030815153775e-16	CTNNB1/PML/TERF1/TERF2/XRCC5/SIRT6/ERCC1/ERCC4/HSP90AA1/ATM/ATR/PRKCQ/PARP1/TP53/KLF4/MAPK3/MYC/NBN/LMNA/ATRX/AURKB/DKC1/EID3/FBXO4/HNRNPA1/HNRNPC/HNRNPD/MAP2K7/MAPK1/MAPKAPK5/MCRS1/NEK2/PINX1/POT1/ACTL6A/HNRNPA2B1/HNRNPU/MRE11/TCP1/RUVBL1/CCT2/CCT5/GNL3/UCHL5/NSMCE4A/ACTR5	46
GO:0051988	regulation of attachment of spindle microtubules to kinetochore	20/1981	23/18986	2.78458951353825e-17	8.12593848950709e-16	3.82030815153775e-16	SIRT2/CDK1/CDC42/SIRT1/AURKB/BECN1/BIRC5/CCNB1/ECT2/INCENP/KAT5/NEK2/HNRNPU/ZW10/KNTC1/SPAG5/RACGAP1/ZWILCH/CDCA8/KNSTRN	20
GO:0043123	positive regulation of I-kappaB kinase/NF-kappaB signaling	69/1981	223/18986	2.80338904319447e-17	8.14184274973479e-16	3.82778534018132e-16	S100B/PRKCB/CCL19/CCL21/MAP3K7/TLR4/TRAF2/TRAF6/TRIM25/IKBKG/TNFSF11/TRADD/RIPK1/TNFSF14/CFLAR/BCL10/TAB2/CARD10/PARP1/BIRC2/BIRC3/XIAP/CD40LG/TIRAP/TICAM1/TNF/IL1B/MYD88/RELA/ADIPOQ/IKBKB/GAPDH/VEGFA/STAT3/TGFB1/ABL1/IL1A/TNFRSF1A/BRD4/CAV1/CHUK/CTH/ECT2/FBXW11/GJA1/ILK/IRAK4/IRF3/LPAR1/MAVS/MTDH/NEK6/PINK1/CASP1/CD36/DHX15/EDN1/TLR3/TNFSF10/TNFRSF10B/TRIM22/IRAK3/NUP62/PYCARD/TNFRSF19/TMEM9B/SL…	69
GO:0051090	regulation of DNA-binding transcription factor activity	94/1981	363/18986	3.07390572277878e-17	8.88519004892312e-16	4.17726075771983e-16	TAF1/TP53BP1/SUMO1/CLOCK/CLU/ESR1/HSF1/NLRP3/BMP2/TCF3/PTEN/CDKN2A/PRKCQ/SYK/TLR4/TNFAIP3/TRAF1/TRAF2/TRAF3/TRAF6/TRIM25/IKBKG/TNFSF11/TRADD/RIPK1/TNFRSF11A/CFLAR/BCL10/PIAS4/PIDD1/BTK/CD40LG/NFKBIA/TIRAP/TNF/WNT2/RPS6KA5/AR/DDIT3/HSPA1A/HSPA1B/IL1B/MYD88/ADCY1/ADCY8/AKT1/ATF2/INS/RELA/CREB3/PPARGC1A/SIRT1/IKBKB/MAPK3/PLCG2/EP300/RB1/IL6/HDAC2/TFDP1/AGT/ARRB1/BCL3/BHLHE40/CEBPG/CHUK/CTH/DHX9/EGLN…	94
GO:1901342	regulation of vasculature development	95/1981	369/18986	3.14018651551888e-17	9.03396111233475e-16	4.2472036088746e-16	CTNNB1/PML/TERT/SIRT6/FLT1/GRN/NFE2L2/SP1/BRCA1/SERPINE1/PLCG1/PRKCB/CXCL12/TNFAIP3/PRKCA/TNF/ERBB2/IL1B/ATF2/CREB3L1/PIK3CB/PIK3CD/PPARG/RELA/AKT3/SIRT1/KLF4/LEP/PDPK1/SHC1/HIF1A/VEGFA/STAT3/PTK2B/FOXO4/TGFB1/IL6/CXCL8/ABL1/IL1A/AGO2/BTG1/CCN6/CD34/CEACAM1/CYBB/EGLN1/ENG/ETS1/GATA4/HIPK2/HMGA2/HSPB1/ITGB3/KDR/MDK/MECP2/MTDH/NF1/NINJ1/NR2E1/PAK4/PDCD10/ATP2B4/C3/CD36/GADD45A/E2F2/EMP2/F3/FGF2/GLU…	95
GO:0030330	DNA damage response, signal transduction by p53 class mediator	37/1981	76/18986	3.95134486400965e-17	1.13142029697628e-15	5.31923074354449e-16	PML/EEF1E1/ZMPSTE24/BRCA2/HIC1/MIF/PPM1D/CHEK2/ATM/ATR/CDKN1A/CDKN2A/MDM2/PIDD1/FOXO3/SESN2/TP53/SIRT1/FOXM1/NBN/ACER2/ATRX/BCL3/CASP2/CDKN1B/DYRK1A/E2F7/GTSE1/HIPK2/KAT5/KDM1A/NDRG1/PLA2R1/SOX4/TWIST1/PAXIP1/ANKRD1	37
GO:0031400	negative regulation of protein modification process	90/1981	342/18986	4.92676145177221e-17	1.40412701375508e-15	6.60132719853787e-16	PSEN1/CTNNB1/TAF1/UCHL1/RACK1/SIRT7/GCLC/GSTP1/SIRT2/BMP2/PTEN/CDKN1A/CDKN2A/IGFBP3/TNFAIP3/HSPA1A/HSPA1B/IL1B/MAPT/AKT1/AKT1S1/PRKAA1/PRKAA2/RELA/TSC2/ADIPOQ/ATG5/SIRT1/PRKAG2/GSK3B/PDPK1/PTPN1/RB1/TGFB1/SQSTM1/ABL1/HDAC2/PRKDC/PRKCD/APOE/AGT/ARRB1/CAV1/CDK5/CDKN1B/CDKN1C/CEACAM1/DEPTOR/DUSP1/DUSP3/ERRFI1/FBXO5/G6PD/HSPB1/IFNG/LATS1/LATS2/LIMK1/MAD2L1/MAGEA2/MEN1/MVP/NF1/NPM1/OGT/P3H1/PAK2/PARK7…	90
GO:0002009	morphogenesis of an epithelium	116/1981	500/18986	5.08751716858979e-17	1.44319847494089e-15	6.7850167771058e-16	PSEN1/CTNNB1/PML/MED1/TFAP2A/TP63/SIRT6/ESR1/NR3C1/HOXB7/LRP2/MMP12/MMP14/BMP2/NOG/HESX1/HGF/RET/PTEN/BCL2/TRAF6/BCL10/TNF/WNT2/AR/AREG/CDC42/EGF/EGFR/FGF7/FGFR1/NGFR/MTOR/PIK3CD/PRKACA/PRKACB/TSC1/TSC2/KRAS/KLF4/GRB2/PPP1CA/HIF1A/VEGFA/MMP2/TGFB1/MYC/ABL1/VEGFC/AGT/BMP4/CEACAM1/DLC1/ENG/FERMT1/FERMT2/FGFR2/FOXA1/FOXD1/FOXP1/FOXQ1/GATA4/GJA1/GPC3/GRSF1/HS2ST1/IGFBP5/ILK/ITGB3/KDM2B/KDM5B/KDR/MDK/…	116
GO:0045765	regulation of angiogenesis	93/1981	360/18986	5.37258357904188e-17	1.51700866891558e-15	7.13202615463454e-16	CTNNB1/PML/TERT/SIRT6/FLT1/GRN/NFE2L2/SP1/BRCA1/SERPINE1/PLCG1/PRKCB/TNFAIP3/PRKCA/TNF/ERBB2/IL1B/ATF2/CREB3L1/PIK3CB/PIK3CD/PPARG/RELA/AKT3/SIRT1/KLF4/LEP/PDPK1/SHC1/HIF1A/VEGFA/STAT3/PTK2B/FOXO4/IL6/CXCL8/ABL1/IL1A/AGO2/BTG1/CCN6/CD34/CEACAM1/CYBB/EGLN1/ENG/ETS1/GATA4/HIPK2/HMGA2/HSPB1/ITGB3/KDR/MDK/MECP2/MTDH/NF1/NINJ1/NR2E1/PAK4/PDCD10/ATP2B4/C3/CD36/GADD45A/E2F2/EMP2/F3/FGF2/GLUL/HOXA5/CXCL1…	93
GO:0043255	regulation of carbohydrate biosynthetic process	44/1981	105/18986	5.47566758291308e-17	1.53899062618373e-15	7.23537157208597e-16	PPARA/SIRT7/SIRT6/NR3C1/GSK3A/EGF/IGF2/PDGFB/AKT1/AKT2/FOXO1/IGF1/INS/INSR/IRS1/NFKB1/SESN2/PRKACA/PRKAG1/STK11/IRS2/ADIPOQ/PPARGC1A/SIRT1/PRKAG2/PRKAG3/LEP/LEPR/FBP1/GCK/GSK3B/PPP1CA/EP300/TGFB1/DDB1/GNMT/MST1/OGT/GPER1/HAS2/PDK2/PPP1R3C/WDR5/SDHAF3	44
GO:0022612	gland morphogenesis	49/1981	127/18986	5.53696291134595e-17	1.549079669555e-15	7.28280394519863e-16	PML/POLB/MED1/PROP1/TP63/ESR1/NR3C1/NOG/HGF/BCL2/TNFAIP3/CFLAR/TNF/AR/AREG/CDC42/EGFR/FGF7/FGFR1/BAX/NFKB1/CEBPB/MMP2/TGFB1/IL6/BMP4/CAV1/CEACAM1/FGFR2/FOXA1/GLI1/IGFBP5/KDM5B/MDK/MSN/NOTCH1/NTN4/PGR/PHB2/ID4/LIPA/SFRP1/TGFB2/TGM2/WNT5A/SEMA3C/SULF1/SULF2/PERP	49
GO:0031396	regulation of protein ubiquitination	65/1981	205/18986	5.98191236283361e-17	1.66592162104668e-15	7.83212173821618e-16	PSEN1/CTNNB1/TAF1/HDAC3/STUB1/SIRT7/GCLC/GSK3A/SPRTN/BMI1/HSP90AA1/PTEN/CDKN2A/TNFAIP3/TRAF6/BCL10/BIRC2/BIRC3/XIAP/TICAM1/UBB/HSPA1A/HSPA1B/AKT1/ATG5/GSK3B/MAPK9/SQSTM1/ABL1/ARRB1/CAV1/CDK5/FBXO4/FBXO5/HSP90AB1/HSPA5/KDM1A/LIMK1/LRRK2/MAD2L1/MAGEA2/OGT/PARK7/PINK1/PINX1/PLK1/ANGPT1/CDC20/RPL5/SKP2/SOX4/WFS1/SPHK1/NMI/ISG15/PRMT3/MAD2L2/UBE2C/GABARAP/PAXIP1/UBE2S/FANCI/FANCM/CEP78/ARRDC4	65
GO:0043254	regulation of protein-containing complex assembly	105/1981	433/18986	6.32831269430247e-17	1.75438086920685e-15	8.24800180826791e-16	PEX5/TERF1/SUMO1/VCP/STUB1/CCL26/RACK1/CLU/EPS8/NRG1/HSF1/SIRT2/ELN/HSP90AA1/ATM/ATR/CCL21/SYK/TLR4/TRAF2/BIRC2/BTK/TIRAP/TICAM1/RICTOR/TNF/CDC42/HSPA1A/HSPA1B/HSPA8/MAPT/MYD88/BAX/MTOR/PIK3R2/TP53/ULK1/PTPN11/GRB2/GSK3B/MAPK8/MAPK9/MMP1/MMP3/VEGFA/PLCG2/EP300/PTK2B/RB1/TGFB1/ABL1/HMGB1/PRKCD/BAK1/DCTN1/APOE/BIN1/CDK5R1/CDKN1B/CSNK1A1/DYRK1A/EIF2AK2/FERMT1/FERMT2/FSCN1/HAUS4/HJURP/HSPA5/IFI16/IFN…	105
GO:0043467	regulation of generation of precursor metabolites and energy	53/1981	146/18986	6.69498252423998e-17	1.84763341245881e-15	8.68641695452713e-16	PSEN1/PPARA/UCHL1/VCP/NCOR1/TRAP1/CHCHD2/SIRT6/GSK3A/CDK1/TNF/IGF2/AKT1/AKT2/MTOR/IGF1/INS/INSR/IRS1/PIK3CA/PRKAA1/PRKAA2/PRKACA/PRKAG1/TP53/IRS2/PRKAG2/PRKAG3/RPTOR/FBP1/GCK/GSK3B/PPP1CA/HIF1A/STAT3/EP300/APP/CCNB1/DDIT4/HDAC4/IFNG/OGT/PARK7/PHB2/PINK1/PNPT1/COX7A1/PPP1R3C/SHMT2/ISCU/OPN3/ZBTB20/TIGAR	53
GO:0050867	positive regulation of cell activation	98/1981	391/18986	6.83778719454532e-17	1.87279254170275e-15	8.80469944787893e-16	CCL3/TP53BP1/AXL/CEBPA/CD55/XRCC6/HSPD1/IGFBP2/MIF/MLH1/NLRP3/MMP14/BMI1/TCF3/BCL2/CDKN1A/PRKCQ/CCL19/CCL21/SYK/TLR4/TRAF6/VCAM1/ZAP70/TNFSF11/TNFSF14/BCL10/TNFSF13B/BTK/CD40LG/TIRAP/TNFRSF13C/TICAM1/TNF/IGF2/IL1B/MYD88/AKT1/FOXO3/MTOR/IGF1/PIK3CA/PRKAA1/IRS2/PTPN11/IL2/IL2RG/IL7/IL7R/LEP/PCK1/PDPK1/STAT5B/EP300/JAK2/IL6ST/IL15/TGFB1/IL6/ABL1/PRKDC/HMGB1/APP/IL1A/ARID1A/ARID1B/BCL6/BRD4/BRD7/CAV1…	98
GO:0032508	DNA duplex unwinding	37/1981	77/18986	6.84756085915254e-17	1.87279254170275e-15	8.80469944787893e-16	RAD51/RFC4/TOP2A/WRN/XRCC5/RECQL4/BLM/ERCC2/ERCC3/XRCC6/NBN/BRIP1/CDC45/DHX9/HMGA1/MCM7/POT1/DDX11/DNA2/MCM2/MCM3/MCM4/MCM5/MCM6/MRE11/RFC2/RFC3/RUVBL1/GINS1/POLQ/RAD54B/GINS2/FANCM/GINS3/DSCC1/GINS4/MCM8	37
GO:1900182	positive regulation of protein localization to nucleus	41/1981	94/18986	1.12780955797874e-16	3.05711577516104e-15	1.43726467178203e-15	PSEN1/PTGS2/TERT/HDAC3/HSP90AA1/CDK1/CDKN2A/CARD10/PARP1/NGFR/AKT1/INS/SESN2/PIK3R1/PIK3R2/STK11/LEP/CREBBP/EP300/JAK2/TGFB1/MAPK14/PRKCD/BAG3/BMP4/CDH1/ECT2/EIF2AK3/FERMT2/IFNG/MAVS/MCRS1/PARK7/PINX1/PLK1/EDN1/TCP1/TRIM28/CCT2/CCT5/ORMDL3	41
GO:2000278	regulation of DNA biosynthetic process	41/1981	94/18986	1.12780955797874e-16	3.05711577516104e-15	1.43726467178203e-15	CTNNB1/PML/RFC4/TERF1/TERF2/RGN/HGF/HSP90AA1/ATM/ATR/CDKN1A/TNF/PDGFB/PDGFRB/TP53/ADIPOQ/VEGFA/PTK2B/CCNA2/PCNA/TFDP1/CHEK1/DKC1/FBXO4/HNRNPA1/HNRNPC/HNRNPD/ING5/NOX4/PINX1/POT1/FGF2/HNRNPU/RFC2/RFC3/TCP1/USP1/CCT2/CCT5/ANKRD1/DSCC1	41
GO:0032355	response to estradiol	47/1981	120/18986	1.19087435871156e-16	3.21377996185035e-15	1.51091837593399e-15	CTNNB1/PTGS2/ESR1/GPX1/GPX4/HSF1/IGFBP2/CALR/ITGA2/NCOR2/CFLAR/AREG/EGFR/HSPA8/CAT/IGF1R/LEP/SOCS2/SSTR3/STAT3/STAT5B/GH1/GHR/MMP2/TGFB1/CCNA2/PCNA/AIFM1/ARPC1B/BCL2L2/CDKN1B/DNMT3A/ERRFI1/EZH2/FOXA1/HNRNPD/KAT5/MECP2/NQO1/OGG1/OXTR/CRYAB/GPER1/SFRP1/TXNIP/POSTN/KIF18A	47
GO:0070661	leukocyte proliferation	89/1981	341/18986	1.28430875705265e-16	3.45066040055687e-15	1.62228474575071e-15	CTNNB1/CLU/CSF2RB/CD55/GSTP1/HELLS/HSPD1/IGFBP2/MIF/BMI1/TCF3/ATM/BCL2/CDKN1A/CDKN2A/PRKCQ/CCL19/SYK/TLR4/TNFAIP3/TRAF6/VCAM1/ZAP70/TNFSF11/TNFSF14/TNFSF13B/BCL2L1/BTK/CD40LG/TIRAP/TNFRSF13C/TICAM1/ERBB2/IGF2/IL1B/MYD88/BAX/IGF1/TP53/IRS2/IFNB1/IL2/IL7/IL7R/LEP/MAPK3/CEBPB/PTK2/STAT5B/JAK2/IL6ST/IL15/TNFRSF1B/TGFB1/IL6/ABL1/HMGB1/PRKCD/IL1A/AHR/ARG2/BAP1/BCL6/BMP4/CCND3/CD28/FOXP3/GJA1/IRF1/JUNB/…	89
GO:0070301	cellular response to hydrogen peroxide	34/1981	67/18986	1.45868445445693e-16	3.90198091567229e-15	1.83446743025885e-15	TOP2B/TXN/AXL/HSF1/NFE2L2/CDK1/MDM2/TNFAIP3/RIPK1/HSPA8/MAP3K5/CAT/PRKAA1/RELA/SIRT1/KLF4/IL6/ABL1/HDAC2/PCNA/PRKCD/AIFM1/BECN1/CBX8/ECT2/EZH2/FXN/KDM6B/NQO1/PARK7/PCGF2/EDN1/SPHK1/PLEKHA1	34
GO:2001243	negative regulation of intrinsic apoptotic signaling pathway	45/1981	112/18986	1.6799336727721e-16	4.47419889530003e-15	2.10348854269419e-15	CTNNB1/PTGS2/PYCR1/TRAP1/RACK1/CLU/GPX1/HELLS/MIF/NFE2L2/BCL2/MDM2/CXCL12/BCL2L1/HSPA1A/AKT1/ATF4/INS/CREB3L1/PIK3CB/SOD2/CREB3/SIRT1/PTPN1/ENO1/HIF1A/PLAUR/HDAC1/HTRA2/GATA4/HSPB1/HYOU1/ING2/KDM1A/LRRK2/MMP9/OPA1/PARK7/PINK1/FGF2/GRINA/WFS1/RRM2B/FIGNL1/DDIAS	45
GO:0045088	regulation of innate immune response	110/1981	470/18986	1.73331734641909e-16	4.59630543296089e-15	2.16089540121081e-15	MED1/XRCC5/SIN3A/A2M/ESR1/XRCC6/GRN/HMGB2/HSPD1/MMP12/NFE2L2/SIRT2/NLRP3/HSP90AA1/SYK/MAP3K7/TLR4/TNFAIP3/TRAF3/TRAF6/TRIM25/BCL10/TAB1/PARP1/BIRC2/BIRC3/XIAP/BTK/CD14/NFKBIA/TIRAP/TICAM1/TNF/HSPA1A/HSPA1B/HSPA8/MYD88/AKT1/INS/PIK3R1/PPARG/RELA/EIF4E2/ATG5/APPL1/PTPN11/IFNB1/LEP/IKBKB/PDPK1/MAPK8/PTPN1/CREBBP/PLCG2/STAT5B/EP300/TGFB1/SQSTM1/PRKDC/YWHAZ/HMGB1/APOE/APP/ATG12/AURKB/BECN1/CAV1/CEACAM…	110
GO:0032206	positive regulation of telomere maintenance	36/1981	75/18986	1.87713812510073e-16	4.95613221861011e-15	2.33006345535402e-15	CTNNB1/PML/TERF1/TERF2/SIRT6/ERCC1/HSP90AA1/ATM/ATR/PRKCQ/KLF4/MAPK3/MYC/NBN/ATRX/AURKB/DKC1/FBXO4/HNRNPA1/HNRNPD/MAP2K7/MAPK1/MAPKAPK5/MCRS1/NEK2/POT1/ACTL6A/HNRNPA2B1/MRE11/TCP1/RUVBL1/CCT2/CCT5/GNL3/UCHL5/ACTR5	36
GO:0090329	regulation of DNA-templated DNA replication	29/1981	50/18986	2.12660506366734e-16	5.59058805314961e-15	2.62834491534929e-15	RFC4/ZMPSTE24/BLM/FGFR1/NBN/PCNA/ATRX/BCL6/CDC7/CDK2/E2F7/ENDOG/FBXO5/GMNN/MCM7/MCM2/MCM3/MCM4/MCM5/MCM6/RFC2/RFC3/TIMELESS/DBF4/TIPIN/DSCC1/E2F8/CDT1/SLFN11	29
GO:2000779	regulation of double-strand break repair	52/1981	145/18986	2.3848583050884e-16	6.2425969110447e-15	2.93487870931141e-15	PML/RAD51/TOP2B/TP53BP1/SIRT6/ERCC6/HSF1/ATR/PIAS4/PARP1/SIRT1/CREBBP/FOXM1/NBN/ABL1/PRKDC/ARID1A/ARID1B/BRD7/CHEK1/CSNK2A1/DEK/HMGA2/KAT5/KDM1A/MORF4L1/OGG1/PBRM1/PLK1/POT1/ACTL6A/C1QBP/DDX11/FH/FUS/MGMT/MRE11/SKP2/TWIST1/YEATS4/RUVBL1/TIMELESS/MAD2L2/RAD51AP1/POLQ/SMCHD1/PARPBP/RIF1/PHF10/FIGNL1/CGAS/RMI2	52
GO:1990845	adaptive thermogenesis	57/1981	170/18986	2.95655622022429e-16	7.70599845604614e-15	3.6228786072384e-15	S100B/UCP1/UCP2/UCP3/TRPV1/HDAC3/BSCL2/SIRT6/HSF1/SYK/TLR4/FGF21/DDIT3/ATF4/IGF1R/EHMT1/PRKAB1/PRKAB2/RHEB/STK11/ADIPOQ/PPARGC1A/ADIPOR1/ADIPOR2/LEP/LEPR/CEBPB/VEGFA/JAK2/IL15/RB1/CAV1/CKB/EPAS1/GADD45G/GJA1/ID1/KDM1A/KDM6B/KSR2/LCN2/MAP2K6/NOTCH1/NR1H2/OGT/OXTR/SLC25A4/SLC25A5/CD36/DIO2/FABP5/FH/HNRNPU/LIPA/SCD/ADAMTS5/TRPV2	57
GO:0043086	negative regulation of catalytic activity	112/1981	486/18986	2.98861667864173e-16	7.7564140949089e-15	3.6465808880717e-15	PSEN1/PTGS2/TERF1/TERF2/TIMP2/UCHL1/A2M/APOC3/GPX1/GSK3A/GSTP1/BMP2/PTEN/CDKN1A/CDKN2A/SERPINE1/TNFAIP3/XIAP/TNF/IL1B/MAPT/NGF/AKT1/HRAS/INS/NFKB1/AKT1S1/TP53/TSC2/IRS2/ADIPOQ/SIRT1/PRKAG2/GSK3B/PDPK1/PTPN1/GAPDH/TIMP1/VEGFA/PLAUR/SERPINB2/RB1/ABL1/PRKCD/APOE/APP/AGT/BIN1/BIRC5/CAV1/CDKN1B/CDKN1C/CEACAM1/CSNK2A1/DEPTOR/DUSP1/DUSP3/EGLN1/ENG/ERRFI1/FBXO5/GPC3/HSPB1/IFI16/IFNG/LATS1/LATS2/LIMK1/LRR…	112
GO:0048146	positive regulation of fibroblast proliferation	30/1981	54/18986	3.32621845546084e-16	8.59601964400664e-15	4.04131091555546e-15	PML/SIRT6/ESR1/MIF/BMI1/CDKN1A/WNT2/EGFR/NGFR/PDGFB/PDGFRA/HRAS/IGF1/TGFB1/CCNA2/E2F1/MYC/ABL1/AGT/CCNB1/CDC6/CDK4/CDK6/DHX9/ITGB3/BTC/FN1/GAS6/WNT5A/SPHK1	30
GO:0010906	regulation of glucose metabolic process	43/1981	105/18986	3.42222686119738e-16	8.80681925166364e-15	4.14041570948331e-15	PPARA/RGN/ZMPSTE24/SIRT7/SIRT6/NR3C1/GSK3A/IGFBP3/IGF2/AKT1/AKT2/FOXO1/IGF1/INS/INSR/IRS1/SESN2/PRKACA/PRKAG1/STK11/TP53/IRS2/ADIPOQ/PPARGC1A/SIRT1/ADIPOR1/PRKAG2/PRKAG3/LEP/LEPR/FBP1/GCK/PPP1CA/EP300/RORA/DDB1/GNMT/MST1/OGT/PDK2/WDR5/SDHAF3/TIGAR	43
GO:0032386	regulation of intracellular transport	76/1981	272/18986	4.00857415017824e-16	1.0272392328545e-14	4.82943652591134e-15	PSEN1/PTGS2/TXN/SUMO1/HDAC3/SIRT7/SIRT6/ARHGAP1/EMD/HSP90AA1/CDK1/CDKN2A/MDM2/CDC42/IL1B/PIK3R1/PIK3R2/PRKACA/STK11/ADIPOQ/PTPN11/LEP/GSK3B/MAPK3/PTPN1/EP300/JAK2/TGFB1/MAPK14/PRKCD/ASPH/BAG3/BMP4/CDH1/CDK5/DHX9/ECT2/FERMT1/IFNG/LRRK2/MAP2K1/MAP2K2/MAPK1/MAVS/MECP2/MSN/NEDD4/NF1/NF2/NSUN2/PARK7/PDCD10/ANGPT1/BARD1/CD36/CD81/CRYAB/DAB2/GAS6/IFI27/INSIG1/PCNT/PPP1CC/VAMP2/XPO1/REEP5/KIF20B/TRIM28/A…	76
GO:0006006	glucose metabolic process	62/1981	197/18986	4.66460719757554e-16	1.19035310870348e-14	5.59629597277947e-15	PPARA/RGN/ZMPSTE24/SIRT7/SIRT6/DLAT/NR3C1/GSK3A/IGFBP3/TNF/IGF2/AKT1/AKT2/ATF4/FOXO1/IGF1/INS/INSR/IRS1/SESN2/PIK3CA/PRKAA1/PRKACA/PRKAG1/STK11/TP53/IRS2/ADIPOQ/PPARGC1A/SIRT1/ADIPOR1/PRKAG2/PRKAG3/LEP/LEPR/FBP1/GCK/PCK1/PPP1CA/ENO1/ENO2/GAPDH/HK3/EP300/RORA/MAPK14/ATF3/DDB1/ERRFI1/G6PD/GNMT/MST1/OGT/FABP5/LIPA/PCK2/PDK2/PFKP/WDR5/SDHAF3/TIGAR/PGM2L1	62
GO:0070372	regulation of ERK1 and ERK2 cascade	80/1981	296/18986	5.37421028884473e-16	1.36572118965267e-14	6.42076702930397e-15	PIN1/CCL3/SIRT3/GSTP1/NRG1/MIF/BMP2/CCL19/CCL21/SYK/TLR4/TNFSF11/TNFRSF11A/CFLAR/TIRAP/PRKCA/TNF/FGF23/FGF21/EGFR/ERBB2/FGFR3/IL1B/PDGFB/PDGFRA/PDGFRB/HRAS/IGF1/ADIPOQ/PTPN11/MAPK3/PTPN1/SHC1/VEGFA/PTK2B/TGFB1/ABL1/YWHAZ/HMGB1/APOE/APP/IL1A/ARRB1/ATF3/BMP4/BRAF/CCN2/CEACAM1/DUSP3/DUSP6/FERMT2/FGFR2/HMGCR/ITGB3/KDR/MAP2K1/MAP2K7/MOS/NF1/NOTCH1/NOX4/PHB2/PLA2G2A/ANGPT1/CD36/DAB2/EPHA4/FGF2/FN1/GAS6…	80
GO:0051984	positive regulation of chromosome segregation	22/1981	30/18986	5.84119292543794e-16	1.47823384449154e-14	6.94973117662938e-15	SIRT2/CDK1/AURKB/BECN1/BIRC5/CCNB1/CDC6/INCENP/KAT5/MAD1L1/NCAPG2/NCAPH2/HNRNPU/NCAPD2/SMC4/SMC2/NCAPD3/NCAPH/CDCA8/NCAPG/SKA1/SKA3	22
GO:0051225	spindle assembly	49/1981	134/18986	7.04434553059971e-16	1.7753497269061e-14	8.3465842650516e-15	HDAC3/NCOR1/MLH1/PTEN/CHEK2/HSPA1A/HSPA1B/AURKA/AURKB/BIRC5/DDB1/FBXO5/HAUS4/INCENP/KIF11/KIFC1/MYBL2/NEK2/NEK6/PLK1/CDC20/HNRNPU/STIL/PRC1/SMC3/CCNB2/KIF23/NDC80/TUBGCP3/SPAG5/MAPRE3/TPX2/KIF4A/RACGAP1/UHRF1/GPSM2/HAUS6/CDCA8/HAUS7/CENPJ/KIF15/HAUS8/HAUS1/TUBB/SKA1/SKA3/ASPM/SKA2/MZT1	49
GO:0018108	peptidyl-tyrosine phosphorylation	63/1981	204/18986	7.50955182656472e-16	1.88480479795137e-14	8.86117356532913e-15	PSEN1/EFEMP1/FLT1/NRG1/BMP6/SYK/ZAP70/BTK/RICTOR/AREG/EGF/EGFR/ERBB2/FGF7/FGFR1/FGFR3/PDGFB/PDGFRA/PDGFRB/MTOR/IGF1/IGF1R/INSR/TP53/ADIPOQ/PTPN11/CTF1/MAPK3/PTPN1/VEGFA/PLCG2/PTK2/GHR/JAK2/PTK2B/IL15/TGFB1/IL6/ABL1/PECAM1/PRKCD/APP/BLK/CAV1/DYRK1A/EPHA3/ERRFI1/FGFR2/IFNG/ITGB3/KDR/MVP/NOX4/PAK2/ANGPT1/CD36/EPHA4/IL11/KITLG/ENPP2/PRNP/SFRP1/PKDCC	63
GO:0008286	insulin receptor signaling pathway	48/1981	130/18986	8.92277750428823e-16	2.23032868846942e-14	1.04856108376536e-14	GSK3A/IGFBP1/PRKCB/PRKCQ/IGF2/IL1B/AKT1/AKT2/FOXO1/HRAS/IGF1R/INS/INSR/IRS1/IRS4/SESN3/PIK3CA/PIK3R1/PIK3R2/PRKAA1/RELA/RPS6KB1/RPS6KB2/TSC2/PIK3R3/IRS2/SIRT1/APPL1/ADIPOR1/PTPN11/LEP/GRB2/GSK3B/PDPK1/MAPK3/PTPN1/SHC1/FOXO4/PRKCD/CTSD/MAPK1/OGT/PIK3C2A/CAV2/PDK2/SNX5/NUCKS1/PIP4K2C	48
GO:0031334	positive regulation of protein-containing complex assembly	62/1981	200/18986	1.04218420649236e-15	2.59440060220282e-14	1.21972493167999e-14	TERF1/SUMO1/VCP/STUB1/CCL26/RACK1/CLU/NRG1/HSP90AA1/ATM/ATR/CCL21/SYK/TLR4/BTK/TIRAP/RICTOR/TNF/HSPA1A/HSPA1B/MAPT/MYD88/BAX/MTOR/TP53/GRB2/GSK3B/MAPK8/MAPK9/MMP1/MMP3/VEGFA/PLCG2/PTK2B/TGFB1/BAK1/DCTN1/BIN1/CDK5R1/CDKN1B/FERMT1/FERMT2/FSCN1/IFNG/LGALS3/MAVS/MECP2/MET/MSN/NR1H2/PARK7/PINK1/ABCA3/CD36/ISG15/CDC42EP4/LMOD1/PYCARD/CDK5RAP2/BAIAP2L1/PSRC1/SKA1	62
GO:0007080	mitotic metaphase plate congression	32/1981	63/18986	1.10057603741989e-15	2.72862327326175e-14	1.28282803848172e-14	CDK1/SIRT1/AURKB/BECN1/BIRC5/CCNB1/INCENP/KAT5/KIF2C/KIFC1/MAD1L1/PINX1/CENPE/HNRNPU/KIF22/TTK/ZW10/KIF14/NDC80/NUP62/EML4/CDCA8/MIS12/CDT1/SEH1L/KIF18A/NUF2/PSRC1/CDCA5/SKA1/SKA3/SKA2	32
GO:0050727	regulation of inflammatory response	103/1981	438/18986	1.15891784282661e-15	2.86163559651803e-14	1.34536211543137e-14	PTGS2/PPARA/CCL1/CCL3/SOD1/CLOCK/AGTR1/CEBPA/CNR1/ESR1/GPX1/GRN/GSTP1/NLRP3/MVK/HGF/ATM/SERPINE1/PLCG1/SYK/TLR4/TNFAIP3/TNFSF11/TRADD/RIPK1/TNFRSF11A/BIRC2/BIRC3/XIAP/BTK/IL1R1/NFKBIA/RICTOR/TNF/PTGES/IL1B/MYD88/IGF1/INS/NFKB1/CREB3L3/PPARG/RELA/ADIPOQ/KLF4/IL2/CEBPB/MMP3/PLCG2/STAT3/STAT5B/JAK2/IL6ST/IL15/TNFRSF1B/RORA/RB1/TGFB1/MAPK14/IL6/PRKCD/APOE/APP/TNFRSF1A/AGT/AHR/BAP1/BCL6/BRD4/CD28/DHX9…	103
GO:0007623	circadian rhythm	63/1981	206/18986	1.26500178665948e-15	3.09849232804665e-14	1.45671733961548e-14	CSNK1E/PML/PPARA/TOP1/TOP2A/HDAC3/CLOCK/NCOR1/SIN3A/SIRT6/PTEN/CDK1/RELB/TNFRSF11A/PARP1/TNF/EGFR/NGFR/ADCY1/ATF4/CREB1/MTOR/PPARG/PRKAA1/PRKAA2/TP53/ADIPOQ/PPARGC1A/SIRT1/LEP/GSK3B/PPP1CA/MAPK8/MAPK9/EP300/GHRH/EGR1/RORA/HDAC1/HDAC2/PRKDC/AHR/ATG7/BHLHE40/DDB1/DYRK1A/EZH2/FBXW11/FXR1/HNRNPD/KAT5/MYBBP1A/NAMPT/OGT/GFPT1/HNRNPU/IMPDH2/PPP1CC/SFPQ/TYMS/TIMELESS/OPN3/SUV39H2	63
GO:0018212	peptidyl-tyrosine modification	63/1981	206/18986	1.26500178665948e-15	3.09849232804665e-14	1.45671733961548e-14	PSEN1/EFEMP1/FLT1/NRG1/BMP6/SYK/ZAP70/BTK/RICTOR/AREG/EGF/EGFR/ERBB2/FGF7/FGFR1/FGFR3/PDGFB/PDGFRA/PDGFRB/MTOR/IGF1/IGF1R/INSR/TP53/ADIPOQ/PTPN11/CTF1/MAPK3/PTPN1/VEGFA/PLCG2/PTK2/GHR/JAK2/PTK2B/IL15/TGFB1/IL6/ABL1/PECAM1/PRKCD/APP/BLK/CAV1/DYRK1A/EPHA3/ERRFI1/FGFR2/IFNG/ITGB3/KDR/MVP/NOX4/PAK2/ANGPT1/CD36/EPHA4/IL11/KITLG/ENPP2/PRNP/SFRP1/PKDCC	63
GO:0043524	negative regulation of neuron apoptotic process	56/1981	170/18986	1.30710484355928e-15	3.18881297634722e-14	1.49918046057073e-14	PSEN1/CTNNB1/PYCR1/SOD1/TERT/UCP2/AXL/CLU/GCLC/GCLM/GRN/BCL2/BCL2L1/BDNF/NGF/ATF4/BAX/HRAS/PIK3CA/SOD2/KRAS/PPARGC1A/SIRT1/CEBPB/HIF1A/JAK2/PTK2B/IL6ST/HTRA2/AARS1/BRAF/BTG2/CCL2/CCND1/GRIK2/HIPK2/HYOU1/KDM2B/KDR/MDK/MECP2/PARK7/PINK1/ANGPT1/EPHA4/CLN8/FGF2/GRINA/MSH2/RAD21/SET/SLC1A1/WFS1/KIF14/TMBIM1/NRBP2	56
GO:0045913	positive regulation of carbohydrate metabolic process	38/1981	87/18986	1.39589442662626e-15	3.38905675894035e-14	1.59332256562396e-14	PSEN1/PPARA/UCHL1/RGN/SIRT7/EGF/IGF2/PDGFB/AKT1/AKT2/FOXO1/MTOR/IGF1/INS/INSR/IRS1/NFKB1/PRKAA1/PRKAA2/PRKACA/PRKAG1/STK11/IRS2/PPARGC1A/SIRT1/PRKAG2/PRKAG3/RPTOR/GCK/PPP1CA/HIF1A/APP/DDB1/IFNG/GPER1/HAS2/WDR5/ZBTB20	38
GO:0030879	mammary gland development	49/1981	136/18986	1.40029890679287e-15	3.38905675894035e-14	1.59332256562396e-14	PML/MED1/BRCA2/ESR1/GPX1/NR3C1/NRG1/ITGA2/NCOR2/TNFSF11/WNT2/AR/AREG/EGF/AKT1/AKT2/BAX/CREB1/NFKB1/IRS2/SOCS2/CEBPB/HIF1A/VEGFA/STAT5A/STAT5B/GHRHR/JAK2/TGFB1/BMP4/CAV1/CCND1/FASN/FGFR2/GJA1/HOXA9/IGFBP5/KDM5B/LATS1/MAPK1/ORAI1/OXTR/PGR/PHB2/FGF2/HOXA5/UMPS/WNT5A/PERP	49
GO:0051223	regulation of protein transport	104/1981	446/18986	1.53678696262318e-15	3.70468920357265e-14	1.74171320415459e-14	PSEN1/PTGS2/TXN/SUMO1/UCP2/HDAC3/CLOCK/RACK1/SIRT3/SIRT7/SIRT6/CNR1/EMD/BMP6/HSP90AA1/CDK1/CDKN2A/MDM2/PRKCB/TLR4/PRKCA/TNF/CDC42/EGFR/HSPA8/IL1B/ADCY5/ADCY8/FOXO1/IGF1/INS/IRS1/PIK3R1/PIK3R2/PPARG/PRKACA/IRS2/ADIPOQ/PTPN11/LEP/GCK/GSK3B/PTPN1/HIF1A/EP300/JAK2/TGFB1/MAPK14/IL6/PRKCD/APOE/APP/IL1A/VEGFC/ASPH/BAG3/BLK/BMP4/CDH1/CDK5/ECT2/EPHA5/FERMT1/HMGCR/IFNG/ITPR1/MAVS/MCU/NADK/NF1/NR1H2/ORAI1/P…	104
GO:0048009	insulin-like growth factor receptor signaling pathway	29/1981	53/18986	1.79816678951261e-15	4.317724113873e-14	2.02992388505278e-14	ERCC1/ERCC2/IGFBP1/IGFBP2/BMP2/IGFBP3/AR/IGF2/AKT1/IGF1/IGF1R/IRS1/PIK3CA/PIK3R1/TSC2/GRB2/PDPK1/MAPK3/SHC1/GH1/GHR/GHRH/GHRHR/EIF2AK3/IGFBP5/MAP2K1/MAP2K2/MAPK1/IGF2R	29
GO:0043405	regulation of MAP kinase activity	46/1981	123/18986	2.01144450637677e-15	4.8109019781929e-14	2.26178527775864e-14	UCHL1/FLT1/GSTP1/MIF/BMP2/CCL19/MAP3K7/TLR4/TRAF2/TRAF6/TNFSF11/TNFRSF11A/TNF/ERBB2/FGFR1/IL1B/MAP3K5/PDGFB/PDGFRB/HRAS/INSR/ADIPOQ/PTPN1/GH1/GHR/PRKCD/APOE/AGT/DUSP1/EZH2/LRRK2/MAP2K7/NF1/NOX4/PDCD10/PDCD4/PIK3R5/EDN1/EPHA4/FGF2/SMPD1/THBS1/WNT5A/IRAK3/DUSP10/NUP62	46
GO:1901992	positive regulation of mitotic cell cycle phase transition	42/1981	105/18986	2.05668091881382e-15	4.89988161087714e-14	2.30361793702666e-14	TERT/SIN3A/CDK1/MDM2/EGFR/AKT1/RPTOR/RB1/TGFB1/TFDP1/APP/BIRC5/BRD4/CCNB1/CCND1/CCND3/CDC25A/CDC6/CDC7/CDK4/CUL4B/DTL/ESPL1/FBXO5/HSPA2/MAD1L1/PHB2/CCND2/CDC20/CDC25B/CDC25C/RRM1/RRM2/STIL/CCNE2/DLGAP5/UBE2C/RRM2B/CENPJ/CDCA5/SKA1/SKA3	42
GO:0042176	regulation of protein catabolic process	92/1981	374/18986	2.15697206601182e-15	5.11882203525529e-14	2.40655003392021e-14	PSEN1/CSNK1E/PIN1/TAF1/TIMP2/SUMO1/VCP/STUB1/RACK1/SIRT6/CEBPA/CLU/EEF1A1/GCLC/GPX1/GSK3A/LRP2/NFE2L2/SIRT2/HSP90AA1/CHEK2/MDM2/TNFAIP3/TNF/UBB/EGFR/HSPA1A/HSPA1B/IL1B/AKT1/FOXO1/INS/PRKACA/RELA/SIRT1/GSK3B/MAPK9/TIMP1/TNFRSF1B/APOE/APP/ATG7/ATRAID/AURKA/CAV1/CDH1/CDK2/CDKN1B/CSNK1A1/CSNK2A1/CUL4B/DDB1/DTL/FBXO22/GPC3/HMGCR/HSP90AB1/IFNG/KEAP1/LRRK2/MAD2L1/MSN/NEDD4/NQO1/OGT/PARK7/PINK1/PLK1/BARD…	92
GO:0048608	reproductive structure development	81/1981	309/18986	2.34032275987084e-15	5.53241415211327e-14	2.60099518477689e-14	CTNNB1/SOD1/TP63/A2M/AXL/FOXL2/BRCA2/ERCC1/ESR1/HMGB2/LRP2/NUDT1/MMP14/BMP6/NOG/HESX1/ATM/BCL2/BCL2L1/UBB/AR/PDGFRA/BAX/FOXO3/INSR/PRKACG/STK11/SIRT1/PTPN11/LEP/CEBPB/VEGFA/STAT5B/MMP2/BAK1/IL1A/ALOX15B/ARID4B/ATRX/BCL2L2/BMP4/BRIP1/CASP2/CDKN1B/DHCR24/ERRFI1/FGFR2/FOXA1/GATA4/GJA1/GLI1/HOXA9/ING2/KDM5B/KDR/NOTCH1/PATZ1/PGR/C3/FANCA/FANCG/ID4/KITLG/MSH2/NASP/SERPINF1/PTX3/RRM1/SFRP1/TGFB2/TLR3/WN…	81
GO:0048661	positive regulation of smooth muscle cell proliferation	41/1981	101/18986	2.40529421375245e-15	5.66404996512595e-14	2.6628821126851e-14	JUN/PTGS2/TERT/ITGA2/MDM2/MAP3K7/TLR4/TNF/EGFR/MAP3K5/MYD88/PDGFB/PDGFRB/AKT1/IGF1/IGF1R/PIK3CA/PIK3R1/RPS6KB1/JAK2/MMP2/TGFB1/IL6/HDAC1/BMP4/DNMT1/FGFR2/FOXP1/GJA1/IGFBP5/IRAK4/ITGB3/MMP9/NF1/NOTCH3/NOX1/EDN1/FGF2/STAT1/THBS1/RBPMS2	41
GO:0051315	attachment of mitotic spindle microtubules to kinetochore	20/1981	26/18986	2.65312167381903e-15	6.2224699356516e-14	2.92541626404932e-14	CDK1/SIRT1/AURKB/BECN1/BIRC5/INCENP/KAT5/KIF2C/MAD1L1/CENPE/HNRNPU/NDC80/CDCA8/MIS12/CDT1/SEH1L/NUF2/SKA1/SKA3/SKA2	20
GO:0002573	myeloid leukocyte differentiation	70/1981	247/18986	2.66283760158234e-15	6.2224699356516e-14	2.92541626404932e-14	PSEN1/CTNNB1/MED1/CCL3/UCP2/CEBPA/NR3C1/HSF1/BMP2/RELB/CCL19/TLR4/TRAF6/TNFSF11/RIPK1/TNFRSF11A/PARP1/PRKCA/TNF/CDC42/MYD88/CAMK4/CREB1/MTOR/PIK3CD/PIK3R1/PPARG/ADIPOQ/SIRT1/RPTOR/CEBPB/VEGFA/STAT5A/FOS/IL15/TNFRSF11B/RB1/TGFB1/MAPK14/MYC/APP/BAP1/BMP4/CDK6/CEACAM1/DHRS2/FASN/FOXP1/GPC3/IFI16/IFNG/IRF7/JUNB/LBR/MITF/MMP9/MT1G/NF1/PIR/ATP6AP1/CD81/INPP5D/KITLG/P2RX5/SFRP1/TLR3/GPR137B/SH3PXD2A/CIT…	70
GO:0009615	response to virus	100/1981	425/18986	2.9306073547261e-15	6.82205124292919e-14	3.20730190207871e-14	PML/ZMPSTE24/SIN3A/CLU/ERCC6/MMP12/NLRP3/CALR/HSP90AA1/BCL2/CCL4/CCL19/CXCL12/TNFAIP3/TRAF3/TRAF6/TRIM25/IKBKG/MAP3K14/BCL2L1/TICAM1/TNF/IL1B/MYD88/BAX/ATF2/NFKB1/RELA/ATG5/RB1CC1/CREB3/IFNB1/IKBKB/ENO1/HIF1A/JAK2/IL15/TGFB1/MAPK14/IL6/ARF1/ATG12/ATG16L1/ATG7/BCL3/BECN1/BNIP3L/CDK6/CHUK/DDIT4/DHX9/EIF2AK2/FOXP3/HMGA2/HSPB1/IFI16/IFNG/ILF3/IRF1/IRF3/IRF5/IRF7/MAVS/MORC3/PHB2/PPM1B/C1QBP/CASP1/DHX1…	100
GO:0062013	positive regulation of small molecule metabolic process	52/1981	153/18986	3.14134037296109e-15	7.28480415767669e-14	3.42485938601001e-14	PSEN1/PTGS2/PPARA/UCHL1/VCP/RGN/GDF15/SIRT7/SIRT2/BMP6/TNF/IGF2/IL1B/AKT1/AKT2/FOXO1/MTOR/IGF1/INS/INSR/IRS1/PPARG/PRKAA1/PRKAA2/PRKACA/PRKAG1/STK11/IRS2/ADIPOQ/PPARGC1A/SIRT1/PRKAG2/PRKAG3/RPTOR/GCK/PPP1CA/ENO1/HIF1A/APOE/APP/DDB1/IFNG/MAPK1/NR1H2/PARK7/PINK1/DAB2/GPER1/TWIST1/WDR5/ZBTB20/TIGAR	52
GO:0042593	glucose homeostasis	73/1981	265/18986	3.47887645409156e-15	8.03699526269106e-14	3.77849260803246e-14	UCP2/RACK1/SIN3A/SIRT6/CEBPA/CNR1/GCLC/GCLM/GPX1/FGF21/NGFR/ADCY5/ADCY8/AKT1/FOXO1/FOXO3/IGF1R/INS/INSR/IRS1/SESN2/SESN3/PIK3CA/PIK3R1/PIK3R2/PPARG/PRKAA1/PRKAA2/PRKACA/STK11/IRS2/ADIPOQ/PPARGC1A/SIRT1/ADIPOR1/RPTOR/ADIPOR2/PTPN11/LEP/LEPR/GCK/PCK1/HIF1A/HK3/STAT3/TGFB1/IL6/EPHA5/FOXA1/GATA4/IGFBP5/KAT5/MCU/NADK/NOX4/OGT/PARK7/FABP5/GAS6/GPER1/ICAM1/PCK2/PDK2/SERPINF1/TRA2B/SOX4/WFS1/MPC2/RAB11FI…	73
GO:0097192	extrinsic apoptotic signaling pathway in absence of ligand	32/1981	65/18986	3.51559731927231e-15	8.09118039631768e-14	3.80396706959197e-14	TERT/GSK3A/NRG1/RET/BCL2/RIPK1/BCL2A1/BCL2L1/TNF/HSPA1A/HSPA1B/IL1B/AKT1/BAX/FOXO3/KLF4/IL2/IL7/GSK3B/PPP1CA/HTRA2/BAK1/IL1A/BAG3/BCL2L2/CASP2/MCL1/NF1/PPP2R1A/IFI6/ITGAV/KITLG	32
GO:0019318	hexose metabolic process	68/1981	238/18986	4.26983880728566e-15	9.79013040813355e-14	4.60270712744208e-14	PPARA/RGN/ZMPSTE24/SIRT7/SIRT6/DLAT/NR3C1/GSK3A/IGFBP3/TNF/IGF2/AKT1/AKT2/ATF4/FOXO1/IGF1/INS/INSR/IRS1/SESN2/PIK3CA/PRKAA1/PRKACA/PRKAG1/STK11/TP53/IRS2/ADIPOQ/PPARGC1A/SIRT1/ADIPOR1/PRKAG2/PRKAG3/LEP/LEPR/FBP1/GCK/PCK1/PPP1CA/ENO1/ENO2/GAPDH/HK3/EP300/RORA/MAPK14/AKR1B1/ALDOA/ATF3/DDB1/ERRFI1/G6PD/GNMT/MST1/OGT/FABP5/FUCA1/FUT4/GLB1/LIPA/PCK2/PDK2/PFKP/WDR5/MAN2B2/SDHAF3/TIGAR/PGM2L1	68
GO:0033500	carbohydrate homeostasis	73/1981	266/18986	4.3153567180032e-15	9.85743843561854e-14	4.63435115310101e-14	UCP2/RACK1/SIN3A/SIRT6/CEBPA/CNR1/GCLC/GCLM/GPX1/FGF21/NGFR/ADCY5/ADCY8/AKT1/FOXO1/FOXO3/IGF1R/INS/INSR/IRS1/SESN2/SESN3/PIK3CA/PIK3R1/PIK3R2/PPARG/PRKAA1/PRKAA2/PRKACA/STK11/IRS2/ADIPOQ/PPARGC1A/SIRT1/ADIPOR1/RPTOR/ADIPOR2/PTPN11/LEP/LEPR/GCK/PCK1/HIF1A/HK3/STAT3/TGFB1/IL6/EPHA5/FOXA1/GATA4/IGFBP5/KAT5/MCU/NADK/NOX4/OGT/PARK7/FABP5/GAS6/GPER1/ICAM1/PCK2/PDK2/SERPINF1/TRA2B/SOX4/WFS1/MPC2/RAB11FI…	73
GO:0040029	regulation of gene expression, epigenetic	78/1981	295/18986	4.64561540622297e-15	1.05722419263261e-13	4.97040705677587e-14	HDAC3/ZMPSTE24/SIN3A/SIRT7/SIRT6/APEX1/GPX1/GSK3A/HELLS/SIRT2/BMI1/BRCA1/PPM1D/IGF2/ATF2/EHMT1/PIK3CA/TP53/EHMT2/SIRT1/EP300/EGR1/RB1/MYC/HDAC1/HDAC2/HMGB1/LMNA/LMNB1/APP/ARID1A/ARID1B/ARID4B/ATF7IP/ATRX/BAZ1A/BCL6/BRD7/CBX5/CDK2/CHEK1/DDB1/DIRAS3/DNMT1/DNMT3A/DOT1L/DPY30/DYRK1A/EZH2/HDAC4/HIPK2/HMGA2/IFI16/ING2/KDM1A/LBR/MAEL/MECP2/MEN1/OGG1/HNRNPU/HAT1/HDAC9/TRIM28/CTCF/WDR5/CBX3/SMCHD1/PHF19/A…	78
GO:0051348	negative regulation of transferase activity	59/1981	190/18986	4.71539103960344e-15	1.0660820556973e-13	5.01205118996117e-14	PSEN1/UCHL1/GSK3A/GSTP1/BMP2/PTEN/CDKN1A/CDKN2A/TNFAIP3/IL1B/MAPT/AKT1/AKT1S1/TSC2/IRS2/ADIPOQ/PRKAG2/GSK3B/PDPK1/PTPN1/RB1/ABL1/PRKCD/APOE/AGT/CAV1/CDKN1B/CDKN1C/CEACAM1/DEPTOR/DUSP1/DUSP3/ERRFI1/FBXO5/HSPB1/IFNG/LATS1/LATS2/LIMK1/MAD2L1/MEN1/MVP/NF1/NPM1/PAK2/PDCD4/PLK1/PPP2R5A/GADD45A/HNRNPU/RPL5/SMPD1/BANF1/MAD2L2/IRAK3/DUSP10/NUP62/PYCARD/HEG1	59
GO:0009612	response to mechanical stimulus	65/1981	222/18986	4.71949754120793e-15	1.0660820556973e-13	5.01205118996117e-14	CTNNB1/PTGS2/XPA/SUN1/GCLC/HTT/IGFBP2/MMP14/BMP6/ITGA2/FAS/ATR/CXCL12/TLR4/TNFSF14/TNFRSF11A/BCL10/MAP3K14/NFKBIA/TNF/EGFR/IL1B/MYD88/IGF1R/NFKB1/PIK3CA/RELA/RPS6KB1/MAPK3/MAPK8/PTK2/FOS/PTK2B/MMP2/TGFB1/MAPK14/BAK1/TNFRSF1A/BAG3/BTG2/CASP2/CHEK1/ENG/GATA4/IRF1/ITGB3/KCNA1/MDK/MEIS2/CASP1/GADD45A/EDN1/FGF2/CXCL10/KCNJ2/SLC1A3/STAT1/THBS1/TLR3/TNFRSF10B/CITED2/TXNIP/POSTN/ANKRD1/USP53	65
GO:0031297	replication fork processing	28/1981	51/18986	4.90468773096521e-15	1.10382621664785e-13	5.18950063280219e-14	RAD51/WRN/BLM/BRCA2/BRCA1/ATR/PARP1/NBN/PCNA/ASF1A/ATRX/CARM1/MUS81/BARD1/DDX11/DNA2/MRE11/RBBP8/EXO1/POLQ/DONSON/TIPIN/RFWD3/FANCM/FAM111A/NUCKS1/PRIMPOL/GEN1	28
GO:0061458	reproductive system development	81/1981	313/18986	5.12318264775226e-15	1.14876069737651e-13	5.40075446303296e-14	CTNNB1/SOD1/TP63/A2M/AXL/FOXL2/BRCA2/ERCC1/ESR1/HMGB2/LRP2/NUDT1/MMP14/BMP6/NOG/HESX1/ATM/BCL2/BCL2L1/UBB/AR/PDGFRA/BAX/FOXO3/INSR/PRKACG/STK11/SIRT1/PTPN11/LEP/CEBPB/VEGFA/STAT5B/MMP2/BAK1/IL1A/ALOX15B/ARID4B/ATRX/BCL2L2/BMP4/BRIP1/CASP2/CDKN1B/DHCR24/ERRFI1/FGFR2/FOXA1/GATA4/GJA1/GLI1/HOXA9/ING2/KDM5B/KDR/NOTCH1/PATZ1/PGR/C3/FANCA/FANCG/ID4/KITLG/MSH2/NASP/SERPINF1/PTX3/RRM1/SFRP1/TGFB2/TLR3/WN…	81
GO:0046777	protein autophosphorylation	57/1981	180/18986	5.2418009290465e-15	1.17105288887379e-13	5.505558407836e-14	TAF1/FLT1/NRG1/CHEK2/ATM/ATR/RIPK1/EGFR/FGFR1/PDGFB/PDGFRA/PDGFRB/AKT1/MTOR/IGF1R/INS/INSR/STK11/ULK1/ADIPOQ/CAMKK2/GSK3B/PDPK1/MAPK3/VEGFA/PTK2/JAK2/PTK2B/NBN/ABL1/AURKA/CAV1/DYRK1A/EIF2AK2/EIF2AK3/ERRFI1/FGFR2/KDR/LRRK2/MAP2K2/MAP4K1/MAPKAPK5/MINK1/MOS/MVP/NEK2/NEK6/PAK2/PIM1/PINK1/EPHA4/MRE11/VRK1/MELK/GPNMB/STK26/MEX3B	57
GO:1900542	regulation of purine nucleotide metabolic process	37/1981	86/18986	5.95395406691206e-15	1.32529802387214e-13	6.23072258097136e-14	PSEN1/PPARA/UCHL1/VCP/NCOR1/SIRT6/PARP1/MTOR/IGF1/INS/INSR/PRKAA1/PRKAA2/PRKACA/PRKAG1/TP53/PRKAG2/PRKAG3/RPTOR/FBP1/GCK/ENO1/HIF1A/STAT3/EP300/APP/DDIT4/FIS1/HDAC4/IFNG/ME1/ME2/OGT/PINK1/ZBTB20/TIGAR/LACC1	37
GO:0071482	cellular response to light stimulus	45/1981	122/18986	7.36666821917569e-15	1.62787353147654e-13	7.65324341305667e-14	POLD1/TAF1/XPA/ERCC1/ERCC4/ATR/CDKN1A/MDM2/PARP1/AKT2/ATF4/BAX/PIK3R1/STK11/TP53/SIRT1/MMP1/MMP3/CREBBP/TIMP1/EP300/MMP2/MAPK14/MYC/PCNA/PRKCD/BAK1/AURKB/CDC25A/CUL4B/DDB1/DDB2/GRK4/KDM1A/MME/MMP9/NEDD4/NPM1/PTPRK/SMPD1/POLD3/OPN3/PBK/ACTR5/TP53INP1	45
GO:0071887	leukocyte apoptotic process	45/1981	122/18986	7.36666821917569e-15	1.62787353147654e-13	7.65324341305667e-14	AXL/MIF/CHEK2/FAS/BCL2/CDKN2A/PRKCQ/CCL19/CCL21/CXCL12/RIPK1/BCL10/BCL2L1/BTK/AKT1/BAX/PIK3CB/PIK3CD/TP53/IRS2/SIRT1/IL2/IL7R/HIF1A/IL6/BAK1/ARG2/AURKB/BCL11B/BCL3/BCL6/BMP4/FOXP1/IRF3/IRF7/ITPKB/LGALS3/NF1/GAS6/LIPA/KITLG/WNT5A/TNFRSF21/PERP/ORMDL3	45
GO:0010508	positive regulation of autophagy	54/1981	166/18986	7.66088144119089e-15	1.68677674764705e-13	7.93016950249059e-14	STUB1/GSK3A/HTT/MAP3K7/IKBKG/TICAM1/FOXO1/FOXO3/SESN2/SESN3/PIK3CB/PRKAA1/PRKAA2/STK11/TSC2/ULK1/ATG13/RB1CC1/CAMKK2/SIRT1/SESN1/ATG101/IFNB1/GSK3B/MAPK3/HIF1A/SQSTM1/HMGB1/ATF6/ATG16L1/BAG3/BECN1/BNIP3L/CSNK2A1/DEPTOR/ENDOG/IFNG/KAT5/KDR/LRRK2/MTDH/PARK7/PIK3C2A/PINK1/SLC25A4/SLC25A5/TMEM59/OPTN/TRIM22/HSPB8/PIP4K2C/ORMDL3/TP53INP1/TRIM6	54
GO:1904018	positive regulation of vasculature development	59/1981	192/18986	7.97822193878976e-15	1.75033005772226e-13	8.22895742569606e-14	TERT/SIRT6/FLT1/GRN/NFE2L2/SP1/BRCA1/SERPINE1/PLCG1/PRKCB/CXCL12/PRKCA/IL1B/PIK3CD/AKT3/SIRT1/KLF4/PDPK1/HIF1A/VEGFA/STAT3/PTK2B/TGFB1/CXCL8/ABL1/IL1A/AGO2/BTG1/CD34/CYBB/ENG/ETS1/GATA4/HIPK2/HMGA2/HSPB1/ITGB3/KDR/MDK/MTDH/NINJ1/NR2E1/PAK4/C3/EMP2/F3/FGF2/RRAS/TGM2/THBS1/TLR3/TWIST1/WNT5A/SPHK1/EMILIN1/DDAH1/ANGPTL4/EMILIN2/CCBE1	59
GO:0051098	regulation of binding	64/1981	219/18986	8.46091640350424e-15	1.84957452132518e-13	8.69554283461444e-14	PSEN1/CSNK1E/JUN/PIN1/TAF1/TERT/TXN/SUMO1/RACK1/SIRT2/BMP2/NOG/CDKN1A/TRAF6/BDNF/EGF/NGF/AKT1/BAX/IGF1/ADIPOQ/GSK3B/MAPK8/PLAUR/RB1/E2F1/ABL1/HMGB1/AKTIP/AURKA/BCL3/BLK/BMP4/CEBPG/DOT1L/GEMIN2/GMNN/HDAC4/HIPK2/HJURP/HMGA2/IFI16/IFNG/KDM1A/LRRK2/MET/MMP9/PEX19/PINX1/PLK1/DAB2/DDX11/EPHA4/IFIT2/IFIT1/STMN1/LRP1/LRPAP1/SOX11/TWIST1/MAD2L2/NUCKS1/CDT1/TRIM6	64
GO:0002440	production of molecular mediator of immune response	66/1981	230/18986	8.5805713606292e-15	1.86903231173134e-13	8.78702119787742e-14	MMP7/POLB/TP53BP1/AXL/CD55/ERCC1/HSPD1/MIF/MLH1/ARID5A/NLRP3/TCF3/SYK/MAP3K7/TLR4/TRAF2/TRAF6/BCL10/BTK/CD40LG/IL1R1/TICAM1/TNF/IL1B/MYD88/ATG5/SIRT1/IFNB1/IL2/PLCG2/TNFRSF1B/TGFB1/IL6/NBN/PRKDC/BCL6/CD28/FOXP3/IRF5/MAVS/MCM3AP/NHEJ1/NLRX1/PHB2/ANGPT1/CD36/CD81/MSH6/DNAJB9/MSH2/TGFB2/TLR3/TWIST1/WNT5A/SLC7A5/EXO1/MAD2L2/POLQ/IRAK3/PAXIP1/PYCARD/RIF1/CGAS/TRIM6/LACC1/RNF168	66
GO:0006140	regulation of nucleotide metabolic process	37/1981	87/18986	9.32691820072364e-15	2.02437274399336e-13	9.51733477384199e-14	PSEN1/PPARA/UCHL1/VCP/NCOR1/SIRT6/PARP1/MTOR/IGF1/INS/INSR/PRKAA1/PRKAA2/PRKACA/PRKAG1/TP53/PRKAG2/PRKAG3/RPTOR/FBP1/GCK/ENO1/HIF1A/STAT3/EP300/APP/DDIT4/FIS1/HDAC4/IFNG/ME1/ME2/OGT/PINK1/ZBTB20/TIGAR/LACC1	37
GO:0038034	signal transduction in absence of ligand	32/1981	67/18986	1.05933893270468e-14	2.29110218105171e-13	1.07713297972659e-13	TERT/GSK3A/NRG1/RET/BCL2/RIPK1/BCL2A1/BCL2L1/TNF/HSPA1A/HSPA1B/IL1B/AKT1/BAX/FOXO3/KLF4/IL2/IL7/GSK3B/PPP1CA/HTRA2/BAK1/IL1A/BAG3/BCL2L2/CASP2/MCL1/NF1/PPP2R1A/IFI6/ITGAV/KITLG	32
GO:0045429	positive regulation of nitric oxide biosynthetic process	25/1981	42/18986	1.09041022340101e-14	2.34996888781723e-13	1.10480842423074e-13	PTGS2/TRPV1/CLU/ESR1/HSP90AA1/TLR4/TICAM1/TNF/IL1B/AKT1/INSR/PIK3CB/SOD2/KLF4/JAK2/PTK2B/APOE/APP/DDAH2/HSP90AB1/IFNG/CD36/EDN1/PTX3/DDAH1	25
GO:0010563	negative regulation of phosphorus metabolic process	79/1981	306/18986	1.2836862187516e-14	2.74708850812841e-13	1.29150923725922e-13	PSEN1/PPARA/UCHL1/NCOR1/RACK1/SIRT6/GSK3A/GSTP1/SIRT2/BMP2/PTEN/CDKN1A/CDKN2A/IGFBP3/TNFAIP3/PARP1/TNF/IL1B/MAPT/PDGFB/AKT1/AKT1S1/PRKACA/TP53/TSC2/IRS2/ADIPOQ/SIRT1/PRKAG2/FBP1/PDPK1/PTPN1/STAT3/RB1/TGFB1/CDKN2B/ABL1/PRKDC/PRKCD/APOE/AGT/CAV1/CDKN1B/CDKN1C/CEACAM1/DDIT4/DEPTOR/DUSP1/DUSP3/ERRFI1/FIS1/HDAC4/HSPB1/IFNG/LATS1/LATS2/MEN1/MVP/NF1/NPM1/PAK2/PARK7/PDCD4/PLK1/PPP2R5A/APOC1/CDKN2C/GADD45…	79
GO:0045936	negative regulation of phosphate metabolic process	79/1981	306/18986	1.2836862187516e-14	2.74708850812841e-13	1.29150923725922e-13	PSEN1/PPARA/UCHL1/NCOR1/RACK1/SIRT6/GSK3A/GSTP1/SIRT2/BMP2/PTEN/CDKN1A/CDKN2A/IGFBP3/TNFAIP3/PARP1/TNF/IL1B/MAPT/PDGFB/AKT1/AKT1S1/PRKACA/TP53/TSC2/IRS2/ADIPOQ/SIRT1/PRKAG2/FBP1/PDPK1/PTPN1/STAT3/RB1/TGFB1/CDKN2B/ABL1/PRKDC/PRKCD/APOE/AGT/CAV1/CDKN1B/CDKN1C/CEACAM1/DDIT4/DEPTOR/DUSP1/DUSP3/ERRFI1/FIS1/HDAC4/HSPB1/IFNG/LATS1/LATS2/MEN1/MVP/NF1/NPM1/PAK2/PARK7/PDCD4/PLK1/PPP2R5A/APOC1/CDKN2C/GADD45…	79
GO:0009743	response to carbohydrate	68/1981	243/18986	1.32286190571869e-14	2.81119678152554e-13	1.32164893863111e-13	PTGS2/PPARA/UCP2/RACK1/SIN3A/ERCC1/GCLC/GCLM/GPX1/ITGA2/PRKCB/TNF/FGF21/IL1B/ADCY5/ADCY8/CAT/FOXO3/IGF1R/SESN2/PIK3CA/PRKAA1/PRKAA2/PRKACA/RPS6KB1/SOD2/IRS2/ADIPOQ/RPTOR/LEP/FBP1/GCK/PCK1/HIF1A/EGR1/PTK2B/TGFB1/IL1A/CDKN1B/EPHA5/GATA4/KAT5/MAP2K3/MAP2K6/ME1/NADK/NOX4/NQO1/OGT/COL6A3/GAS6/GLUL/GPER1/ICAM1/PCK2/SERPINF1/TRA2B/SOX4/VAMP2/THBS1/TXNIP/MPC2/RAB11FIP5/ZBTB20/ENY2/RMI1/COLEC12/CDT1	68
GO:0097529	myeloid leukocyte migration	68/1981	243/18986	1.32286190571869e-14	2.81119678152554e-13	1.32164893863111e-13	CCL1/CCL3/CCL7/CXCL6/CXCL5/CCL26/CD9/FLT1/MIF/MMP14/SERPINE1/CCL4/CCL13/CCL19/CCL21/CXCL12/SYK/TNFSF11/TNFRSF11A/CXCL1/CXCL2/IL1R1/TIRAP/IL1B/MYD88/PDGFB/PIK3CD/PIK3R1/CREB3/MAPK3/VEGFA/PTK2/STAT5B/PTK2B/MMP2/IL6/CXCL8/PECAM1/HMGB1/APP/IL1A/VEGFC/CCL2/CXCR2/DPP4/DUSP1/IRAK4/LGALS3/MAPK1/MCU/MDK/NF1/NINJ1/PPIB/C1QBP/CD81/EDN1/EMP2/FUT4/CXCL10/KITLG/TGFB2/THBS1/SCG2/SLIT2/EMILIN1/PERP/NUP85	68
GO:1901655	cellular response to ketone	42/1981	110/18986	1.42714519485824e-14	3.02227727202793e-13	1.42088578610887e-13	UCP1/NR3C1/SP1/CFLAR/AR/EGFR/ADCY1/ADCY2/ADCY3/ADCY5/ADCY6/ADCY8/AKT1/CREB1/EIF4E/FOXO3/IGF1R/PRKAA1/PRKAA2/RPS6KB1/SIRT1/KLF4/FBP1/PCK1/FOS/JAK2/TGFB1/AIFM1/AHR/BTG2/CDK4/DDIT4/MAP4K1/MSN/PARK7/GAS6/PCK2/SERPINF1/SFRP1/POSTN/GNG2/FBXO32	42
GO:0048638	regulation of developmental growth	82/1981	325/18986	1.61898531426088e-14	3.41667523587443e-13	1.60630704645661e-13	PPARA/PEX5/SOD1/HDAC3/GDF15/ZMPSTE24/SIN3A/GSK3A/NRG1/NOG/PTEN/TP73/BCL2/CDK1/CDKN1A/CXCL12/WNT2/AR/BDNF/FGFR1/FGFR3/IGF2/MAPT/AKT1/CREB1/IGF1/INSR/PIK3CA/RPS6KB1/ULK1/IL7/LEP/GSK3B/SOCS2/VEGFA/STAT3/STAT5A/STAT5B/GH1/GHR/GHRH/GHRHR/MAPK14/ABL1/HTRA2/APOE/APP/AGR2/BMPR2/CDH1/CDK5/CDKN1B/DUSP6/EIF4G2/FGFR2/FOXP1/FXN/G6PD/GLI1/HOPX/ITSN2/LATS1/LATS2/LIMK1/LPAR3/MAEL/MECP2/NOTCH1/PIM1/PPIB/EDN1/FGF2…	82
GO:1902105	regulation of leukocyte differentiation	84/1981	337/18986	1.62603091685753e-14	3.41971122824624e-13	1.60773438022502e-13	CTNNB1/CCL3/SOD1/AXL/XRCC6/HSF1/NLRP3/MMP14/CDKN2A/CCL19/SYK/TLR4/TRAF6/ZAP70/TNFSF11/RIPK1/TNFRSF11A/BTK/PRKCA/TNF/ERBB2/CAMK4/CREB1/FOXO3/MTOR/PIK3R1/ADIPOQ/RPTOR/IFNB1/IL2/IL2RG/IL7/IL7R/PCK1/CEBPB/STAT5A/STAT5B/EP300/FOS/IL15/TNFRSF11B/RB1/TGFB1/MYC/ABL1/PRKDC/HMGB1/ARID1A/ARID1B/BCL6/BMP4/BRAF/BRD4/BRD7/CD28/CDK6/CEACAM1/FANCD2/FOXP1/FOXP3/IFNG/IRF1/IRF7/ITPKB/JUNB/KAT5/MDK/MITF/NF1/OPA1/PBR…	84
GO:0042113	B cell activation	75/1981	284/18986	1.67723031159906e-14	3.50973378002293e-13	1.65005735483513e-13	TOP2B/TP53BP1/ERCC1/HSPD1/MIF/MLH1/MMP14/BMI1/TCF3/ATM/BCL2/CDKN1A/CDKN2A/PRKCB/SYK/TLR4/TNFAIP3/VCAM1/ZAP70/TNFSF13B/BTK/CD40LG/TIRAP/TNFRSF13C/TICAM1/BAX/PIK3CD/PIK3R1/PIK3R2/TP53/PIK3R3/IRS2/IFNB1/IL2/IL2RG/IL7/IL7R/PLCG2/STAT5B/EP300/PTK2B/TGFB1/IL6/NBN/ABL1/PRKDC/PRKCD/BAK1/AHR/BCL3/BCL6/CD28/CEBPG/EZH2/FOXP3/HDAC4/NHEJ1/PHB2/SLC25A5/C3/CD81/MSH6/IL11/INPP5D/DNAJB9/MSH2/SFRP1/EXO1/HDAC9/MAD2…	75
GO:0045132	meiotic chromosome segregation	39/1981	97/18986	1.68034475121609e-14	3.50973378002293e-13	1.65005735483513e-13	TERF1/SUN1/SIRT7/MLH1/PTEN/ATM/EHMT2/AURKA/BRIP1/DDB1/ESPL1/FANCD2/FBXO5/MAEL/MOS/NCAPH2/PLK1/PPP2R1A/MRE11/TTK/CCNB2/CCNE2/PTTG1/TRIP13/SMC4/NDC80/SMC2/ZWINT/NCAPH/PSMC3IP/NDC1/KNL1/NUF2/MND1/SGO1/SKA1/SKA3/ASPM/SKA2	39
GO:0046824	positive regulation of nucleocytoplasmic transport	31/1981	64/18986	1.68626265478051e-14	3.51007369675984e-13	1.65021716242935e-13	PSEN1/PTGS2/HDAC3/SIRT6/EMD/HSP90AA1/CDK1/MDM2/IL1B/PIK3R1/PIK3R2/PRKACA/LEP/GSK3B/EP300/JAK2/TGFB1/MAPK14/PRKCD/BAG3/CDH1/DHX9/ECT2/IFNG/MAVS/NEDD4/GAS6/TRIM28/ANP32B/KHDRBS1/CTDSPL2	31
GO:0007052	mitotic spindle organization	47/1981	134/18986	1.72308176616687e-14	3.57451554144617e-13	1.68051368816275e-13	VCP/RAE1/CHEK2/HSPA1A/HSPA1B/DCTN1/AURKA/AURKB/BIRC5/CCNB1/ILK/INCENP/KIF11/KIFC1/MYBL2/NEK2/NEK6/PLK1/CDC20/CENPE/HNRNPU/STMN1/PCNT/STIL/TTK/PRC1/SMC3/KIF23/DLGAP5/NDC80/TACC3/TPX2/NUP62/KIF4A/TUBG2/RACGAP1/UHRF1/GPSM2/CDCA8/CENPJ/KIF15/SPC25/CENPH/BORA/NUF2/PSRC1/MZT1	47
GO:0030217	T cell differentiation	81/1981	320/18986	1.93429461378971e-14	3.99907215237405e-13	1.88011365850604e-13	CTNNB1/SOD1/NLRP3/BMI1/BCL2/CDKN2A/RELB/CCL19/SYK/ZAP70/ERBB2/IL1B/CAMK4/ATF2/FOXO3/MTOR/PIK3CD/PIK3R1/PIK3R2/STK11/TP53/TSC1/PIK3R3/ATG5/IFNB1/IL2/IL2RG/IL7/IL7R/LEP/LEPR/PCK1/STAT3/STAT5A/STAT5B/EP300/EGR1/IL6ST/IL15/RORA/TGFB1/IL6/ABL1/PRKDC/HMGB1/IL1A/ARID1A/ARID1B/BCL11B/BCL3/BCL6/BMP4/BRAF/BRD4/BRD7/CD28/CDK6/ENTPD7/FANCD2/FOXP1/FOXP3/IFNG/IRF1/ITPKB/JUNB/KAT5/MDK/MEN1/NCAPH2/NHEJ1/OPA1/PAT…	81
GO:0001649	osteoblast differentiation	71/1981	262/18986	2.0622996995009e-14	4.24931279299188e-13	1.99776115982946e-13	CTNNB1/CCL3/TP63/SIRT7/CEBPA/IGFBP2/BMP2/BMP6/NOG/HGF/PTEN/IGFBP3/TNF/FGF23/AREG/IGF2/JUND/AKT1/ATF4/CAT/IGF1/CREB3L1/PPARG/PRKACA/GSK3B/CEBPB/VEGFA/PTK2/IL6ST/MAPK14/IL6/VEGFC/ASF1A/ATRAID/BMP4/BMPR2/CDK6/DHX9/FASN/FBXO5/FERMT2/FGFR2/GJA1/GLI1/HDAC7/HIRA/HNRNPC/IGFBP5/ILK/JUNB/LOX/MAP2K6/MEN1/MYBBP1A/NBR1/NF1/NOTCH1/FBL/FGF2/HNRNPU/ID4/SFRP1/SOX11/TWIST1/TOB1/ALYREF/SYNCRIP/RBMX/FIGNL1/SCUBE3/TM…	71
GO:0046651	lymphocyte proliferation	77/1981	297/18986	2.18366097397367e-14	4.48422501019038e-13	2.10820219496874e-13	CTNNB1/CD55/HELLS/HSPD1/IGFBP2/MIF/BMI1/TCF3/ATM/BCL2/CDKN1A/CDKN2A/PRKCQ/CCL19/SYK/TLR4/TRAF6/VCAM1/ZAP70/TNFSF14/TNFSF13B/BTK/CD40LG/TIRAP/TNFRSF13C/TICAM1/ERBB2/IGF2/IL1B/MYD88/BAX/IGF1/TP53/IRS2/IFNB1/IL2/IL7/IL7R/LEP/CEBPB/STAT5B/JAK2/IL6ST/IL15/TNFRSF1B/TGFB1/IL6/ABL1/HMGB1/PRKCD/IL1A/AHR/ARG2/BCL6/BMP4/CCND3/CD28/FOXP3/GJA1/IRF1/LGALS3/MAD1L1/MSN/CD81/EMP2/HPRT1/IMPDH2/INPP5D/LIPA/KITLG/PR…	77
GO:1904407	positive regulation of nitric oxide metabolic process	25/1981	43/18986	2.34702974101168e-14	4.80353503034571e-13	2.25832179954638e-13	PTGS2/TRPV1/CLU/ESR1/HSP90AA1/TLR4/TICAM1/TNF/IL1B/AKT1/INSR/PIK3CB/SOD2/KLF4/JAK2/PTK2B/APOE/APP/DDAH2/HSP90AB1/IFNG/CD36/EDN1/PTX3/DDAH1	25
GO:0051222	positive regulation of protein transport	70/1981	257/18986	2.38804283243513e-14	4.87112817224812e-13	2.29009986817578e-13	PSEN1/PTGS2/HDAC3/RACK1/SIRT3/SIRT6/EMD/BMP6/HSP90AA1/CDK1/MDM2/PRKCB/TLR4/PRKCA/TNF/CDC42/EGFR/IL1B/ADCY8/IGF1/INS/PIK3R1/PIK3R2/PPARG/PRKACA/IRS2/LEP/GCK/GSK3B/HIF1A/EP300/JAK2/TGFB1/MAPK14/PRKCD/APOE/APP/IL1A/VEGFC/ASPH/BAG3/BLK/CDH1/ECT2/IFNG/ITPR1/MAVS/MCU/NADK/NR1H2/ORAI1/PDCD10/CD81/GAS6/GPER1/PCK2/PCNT/SOX4/VAMP2/TGFB2/KIF20B/TRIM28/ANP32B/MPC2/ANKRD1/CTDSPL2/TM7SF3/EDEM2/TMEM30A/ZFAND1	70
GO:0006090	pyruvate metabolic process	45/1981	126/18986	2.90912184675808e-14	5.91424471445918e-13	2.78050803879615e-13	PSEN1/PPARA/UCHL1/UCP2/NCOR1/SIRT6/DLAT/MTOR/IGF1/INS/INSR/PRKAA1/PRKAA2/PRKACA/PRKAG1/PRKAG2/PRKAG3/RPTOR/FBP1/GCK/PCK1/ENO1/ENO2/GAPDH/HIF1A/HK3/STAT3/EP300/APP/ALDOA/DDIT4/HDAC4/IFNG/ME1/ME2/OGT/BPGM/LIPA/PCK2/PDK2/PFKP/SLC16A3/MPC2/ZBTB20/TIGAR	45
GO:1903557	positive regulation of tumor necrosis factor superfamily cytokine production	42/1981	112/18986	2.97652469635635e-14	6.03117080500909e-13	2.83547937502175e-13	PSEN1/CCL3/CLU/MIF/ARID5A/CCL19/SYK/TLR4/RIPK1/BCL10/BTK/CD14/TIRAP/TICAM1/MYD88/PIK3R1/PTPN11/LEP/PLCG2/STAT3/JAK2/TGFB1/IL6/HDAC2/HMGB1/APP/IL1A/CYBB/DHX9/HSPB1/IFNG/LRRK2/MAVS/CD36/THBS1/TLR3/TWIST1/WNT5A/AKAP12/ZBTB20/PYCARD/IFIH1	42
GO:0021782	glial cell development	47/1981	136/18986	3.27243161389211e-14	6.588543477157e-13	3.09752115217778e-13	PSEN1/SOD1/C1QA/CLU/ERCC2/GRN/SIRT2/PTEN/TLR4/TNF/EGFR/ERBB2/IL1B/MAPT/AKT1/AKT2/HRAS/KRAS/GRB2/MAPK3/TGFB1/IL6/APP/CDK5/CDK6/DICER1/IFNG/ILK/ITGB4/LPAR1/MAP2K1/MAP2K2/MAPK1/MDK/MECP2/MED12/NDRG1/NF1/PHGDH/POU3F1/ID4/LAMB2/LRP1/SOX4/SOX11/NCSTN/MIOS	47
GO:0032943	mononuclear cell proliferation	78/1981	305/18986	3.27320654792355e-14	6.588543477157e-13	3.09752115217778e-13	CTNNB1/CD55/HELLS/HSPD1/IGFBP2/MIF/BMI1/TCF3/ATM/BCL2/CDKN1A/CDKN2A/PRKCQ/CCL19/SYK/TLR4/TRAF6/VCAM1/ZAP70/TNFSF14/TNFSF13B/BCL2L1/BTK/CD40LG/TIRAP/TNFRSF13C/TICAM1/ERBB2/IGF2/IL1B/MYD88/BAX/IGF1/TP53/IRS2/IFNB1/IL2/IL7/IL7R/LEP/CEBPB/STAT5B/JAK2/IL6ST/IL15/TNFRSF1B/TGFB1/IL6/ABL1/HMGB1/PRKCD/IL1A/AHR/ARG2/BCL6/BMP4/CCND3/CD28/FOXP3/GJA1/IRF1/LGALS3/MAD1L1/MSN/CD81/EMP2/HPRT1/IMPDH2/INPP5D/LIPA/K…	78
GO:0002218	activation of innate immune response	80/1981	317/18986	3.3486377290497e-14	6.71820444390595e-13	3.15847963086266e-13	XRCC5/SIN3A/ESR1/XRCC6/HSPD1/SIRT2/NLRP3/HSP90AA1/SYK/MAP3K7/TLR4/TNFAIP3/TRAF3/TRAF6/TRIM25/BCL10/TAB1/PARP1/BIRC2/BIRC3/XIAP/BTK/CD14/NFKBIA/TIRAP/TICAM1/TNF/HSPA1A/HSPA1B/HSPA8/MYD88/AKT1/PIK3R1/RELA/APPL1/IKBKB/PDPK1/MAPK8/CREBBP/PLCG2/EP300/SQSTM1/PRKDC/HMGB1/APP/AURKB/BECN1/CAV1/CHUK/CSNK1A1/EIF2AK2/IFI16/IRAK4/IRF1/IRF3/IRF7/LAMP2/MAP2K6/MAVS/NINJ1/NLRX1/OGT/PAK2/PHB2/C1QBP/CASP1/CD36/SFPQ…	80
GO:2000772	regulation of cellular senescence	28/1981	54/18986	3.4196404155623e-14	6.83815963754573e-13	3.2148750619471e-13	TERC/TERF2/TERT/TP63/EEF1E1/ZMPSTE24/SIRT6/MIF/PTEN/TP53/AKT3/SIRT1/ABL1/ABI3/ARG2/BCL6/CDK6/FBXO5/HMGA2/ING2/MORC3/NEK4/NEK6/NUAK1/PNPT1/RBL1/TWIST1/CGAS	28
GO:0032760	positive regulation of tumor necrosis factor production	41/1981	108/18986	3.6939027110645e-14	7.362455109406e-13	3.46136600789119e-13	PSEN1/CCL3/CLU/MIF/ARID5A/CCL19/SYK/TLR4/RIPK1/BTK/CD14/TIRAP/TICAM1/MYD88/PIK3R1/PTPN11/LEP/PLCG2/STAT3/JAK2/TGFB1/IL6/HDAC2/HMGB1/APP/IL1A/CYBB/DHX9/HSPB1/IFNG/LRRK2/MAVS/CD36/THBS1/TLR3/TWIST1/WNT5A/AKAP12/ZBTB20/PYCARD/IFIH1	41
GO:0002833	positive regulation of response to biotic stimulus	96/1981	416/18986	3.81839749531699e-14	7.58580010551738e-13	3.56636885898971e-13	MED1/XRCC5/SIN3A/ESR1/XRCC6/GRN/HMGB2/HSPD1/MIF/MMP12/SIRT2/NLRP3/BMP6/HSP90AA1/SYK/MAP3K7/TLR4/TNFAIP3/TRAF3/TRAF6/TRIM25/BCL10/TAB1/PARP1/BIRC2/BIRC3/XIAP/BTK/CD14/NFKBIA/TIRAP/TICAM1/PRKCA/TNF/HSPA1A/HSPA1B/HSPA8/MYD88/AKT1/PIK3R1/PRKAA1/RELA/APPL1/IFNB1/IKBKB/PDPK1/MAPK8/CREBBP/PLCG2/STAT5B/EP300/SQSTM1/PRKDC/HMGB1/APP/AURKB/BECN1/CAV1/CHUK/CSNK1A1/DHX9/EIF2AK2/IFI16/IRAK4/IRF1/IRF3/IRF7/KAT5…	96
GO:1902806	regulation of cell cycle G1/S phase transition	63/1981	220/18986	3.87784299691764e-14	7.67888455785736e-13	3.61013134777978e-13	PML/TAF1/TERT/TP63/TCF3/PTEN/CHEK2/ATM/BCL2/CDKN1A/CDKN2A/MDM2/PIDD1/EGFR/AKT1/TP53/APPL1/RPTOR/KLF4/PLCG2/RB1/CDKN2B/E2F1/CDK7/PRKDC/TFDP1/ARID1A/ARID1B/BRD7/CASP2/CCL2/CCND1/CCND3/CDC6/CDK2/CDKN1B/CUL4B/E2F7/EZH2/FBXO31/GLI1/GTSE1/PBRM1/PHB2/ACTL6A/ATP2B4/CCND2/CDKN2C/FHL1/PSME1/RBL1/RRM1/RRM2/STIL/CCNE2/KIF14/GPNMB/RFWD3/PHF10/CENPJ/PAGR1/FAM83D/SLFN11	63
GO:0071706	tumor necrosis factor superfamily cytokine production	58/1981	193/18986	3.99877762718931e-14	7.86727249942825e-13	3.69869957774658e-13	PSEN1/CCL3/AXL/CLU/GSTP1/MIF/ARID5A/CCL19/SYK/TLR4/TNFAIP3/RIPK1/BCL10/BTK/CD14/TIRAP/TICAM1/MYD88/IGF1/PIK3R1/ADIPOQ/PTPN11/LEP/PLCG2/STAT3/JAK2/TGFB1/IL6/HDAC2/HMGB1/APP/IL1A/ARG2/BCL3/CYBB/DHX9/DICER1/FOXP1/FOXP3/FXR1/HSPB1/IFNG/LRRK2/MAVS/ANGPT1/CD36/GAS6/RAD21/THBS1/TLR3/TWIST1/WNT5A/AKAP12/GPNMB/IRAK3/ZBTB20/PYCARD/IFIH1	58
GO:1903555	regulation of tumor necrosis factor superfamily cytokine production	58/1981	193/18986	3.99877762718931e-14	7.86727249942825e-13	3.69869957774658e-13	PSEN1/CCL3/AXL/CLU/GSTP1/MIF/ARID5A/CCL19/SYK/TLR4/TNFAIP3/RIPK1/BCL10/BTK/CD14/TIRAP/TICAM1/MYD88/IGF1/PIK3R1/ADIPOQ/PTPN11/LEP/PLCG2/STAT3/JAK2/TGFB1/IL6/HDAC2/HMGB1/APP/IL1A/ARG2/BCL3/CYBB/DHX9/DICER1/FOXP1/FOXP3/FXR1/HSPB1/IFNG/LRRK2/MAVS/ANGPT1/CD36/GAS6/RAD21/THBS1/TLR3/TWIST1/WNT5A/AKAP12/GPNMB/IRAK3/ZBTB20/PYCARD/IFIH1	58
GO:0032640	tumor necrosis factor production	57/1981	188/18986	4.34114914817581e-14	8.48611174830906e-13	3.98963909569194e-13	PSEN1/CCL3/AXL/CLU/GSTP1/MIF/ARID5A/CCL19/SYK/TLR4/TNFAIP3/RIPK1/BTK/CD14/TIRAP/TICAM1/MYD88/IGF1/PIK3R1/ADIPOQ/PTPN11/LEP/PLCG2/STAT3/JAK2/TGFB1/IL6/HDAC2/HMGB1/APP/IL1A/ARG2/BCL3/CYBB/DHX9/DICER1/FOXP1/FOXP3/FXR1/HSPB1/IFNG/LRRK2/MAVS/ANGPT1/CD36/GAS6/RAD21/THBS1/TLR3/TWIST1/WNT5A/AKAP12/GPNMB/IRAK3/ZBTB20/PYCARD/IFIH1	57
GO:0032680	regulation of tumor necrosis factor production	57/1981	188/18986	4.34114914817581e-14	8.48611174830906e-13	3.98963909569194e-13	PSEN1/CCL3/AXL/CLU/GSTP1/MIF/ARID5A/CCL19/SYK/TLR4/TNFAIP3/RIPK1/BTK/CD14/TIRAP/TICAM1/MYD88/IGF1/PIK3R1/ADIPOQ/PTPN11/LEP/PLCG2/STAT3/JAK2/TGFB1/IL6/HDAC2/HMGB1/APP/IL1A/ARG2/BCL3/CYBB/DHX9/DICER1/FOXP1/FOXP3/FXR1/HSPB1/IFNG/LRRK2/MAVS/ANGPT1/CD36/GAS6/RAD21/THBS1/TLR3/TWIST1/WNT5A/AKAP12/GPNMB/IRAK3/ZBTB20/PYCARD/IFIH1	57
GO:0090316	positive regulation of intracellular protein transport	38/1981	95/18986	4.43040940722655e-14	8.63292874590247e-13	4.05866326728943e-13	PSEN1/PTGS2/HDAC3/SIRT6/EMD/HSP90AA1/CDK1/MDM2/CDC42/IL1B/PIK3R1/PIK3R2/PRKACA/LEP/GSK3B/EP300/JAK2/TGFB1/MAPK14/PRKCD/ASPH/BAG3/CDH1/ECT2/IFNG/MAVS/PDCD10/CD81/GAS6/PCNT/VAMP2/KIF20B/TRIM28/ANP32B/CTDSPL2/EDEM2/TMEM30A/ZFAND1	38
GO:0071902	positive regulation of protein serine/threonine kinase activity	48/1981	142/18986	4.59563117403888e-14	8.92635494600737e-13	4.19661391823061e-13	FLT1/MIF/CCL19/MAP3K7/TLR4/TRAF2/TRAF6/TNFSF11/TNFRSF11A/TAB1/TNF/EGFR/ERBB2/FGFR1/IL1B/MAP3K5/PDGFB/PDGFRB/AKT1/HRAS/INSR/ADIPOQ/SIRT1/PTPN1/GH1/GHR/CCND1/CCND3/EZH2/FERMT2/HMGA2/IFNG/LRRK2/MAP2K1/MAP2K2/MAP2K7/NOX4/PDCD10/PIK3R5/PIM1/CCND2/EDN1/EPHA4/FGF2/THBS1/WNT5A/MAPRE3/PSRC1	48
GO:0008631	intrinsic apoptotic signaling pathway in response to oxidative stress	31/1981	66/18986	4.9303017554654e-14	9.51579443246313e-13	4.47373150629172e-13	CTNNB1/PML/PYCR1/SOD1/TRAP1/RACK1/GPX1/NFE2L2/BCL2/PARP1/MAP3K5/AKT1/ATF4/INS/SOD2/SIRT1/HIF1A/JAK2/MMP2/PRKCD/HTRA2/GATA4/HSPB1/MCL1/NOX1/PARK7/PDCD10/PINK1/FGF2/SFPQ/MELK	31
GO:0043470	regulation of carbohydrate catabolic process	31/1981	66/18986	4.9303017554654e-14	9.51579443246313e-13	4.47373150629172e-13	PSEN1/PPARA/UCHL1/NCOR1/SIRT6/GSK3A/MTOR/IGF1/INS/INSR/PRKAA1/PRKAA2/PRKACA/PRKAG1/TP53/PRKAG2/PRKAG3/RPTOR/FBP1/GCK/PPP1CA/HIF1A/STAT3/EP300/APP/DDIT4/HDAC4/IFNG/OGT/ZBTB20/TIGAR	31
GO:0044774	mitotic DNA integrity checkpoint signaling	37/1981	91/18986	5.17857823070259e-14	9.96345382620035e-13	4.68419296046285e-13	PML/BLM/BRCA1/CHEK2/ATM/CDK1/CDKN1A/MDM2/PIDD1/ATF2/TP53/FOXO4/NBN/PRKDC/CASP2/CCND1/CDC6/CDK2/CDKN1B/CHEK1/CLSPN/DTL/E2F7/FANCD2/FBXO31/GTSE1/MDC1/MUS81/ORC1/PLK1/CCNG1/MRE11/MSH2/TOPBP1/DONSON/TIPIN/RFWD3	37
GO:0050863	regulation of T cell activation	92/1981	393/18986	5.32580186165563e-14	1.02144860233452e-12	4.80221260216813e-13	CTNNB1/SOD1/CD55/HSPD1/IGFBP2/NLRP3/BMI1/CDKN2A/PRKCQ/CCL19/CCL21/SYK/TRAF6/VCAM1/ZAP70/TNFSF11/TNFSF14/BCL10/TNFSF13B/CD40LG/TNFRSF13C/ERBB2/IGF2/IL1B/AKT1/CAMK4/FOXO3/MTOR/IGF1/PIK3CA/PRKAA1/PTPN11/IFNB1/IL2/IL2RG/IL7/IL7R/LEP/PCK1/PDPK1/CEBPB/STAT5A/STAT5B/EP300/JAK2/IL6ST/IL15/TNFRSF1B/TGFB1/IL6/ABL1/HMGB1/IL1A/ARG2/ARID1A/ARID1B/BCL6/BMP4/BRAF/BRD4/BRD7/CAV1/CCL2/CD28/DPP4/DUSP3/FANCD2/FOXP3…	92
GO:0045766	positive regulation of angiogenesis	57/1981	189/18986	5.59417916755055e-14	1.0695579543226e-12	5.02839269176958e-13	TERT/SIRT6/FLT1/GRN/NFE2L2/SP1/BRCA1/SERPINE1/PLCG1/PRKCB/PRKCA/IL1B/PIK3CD/AKT3/SIRT1/KLF4/PDPK1/HIF1A/VEGFA/STAT3/PTK2B/CXCL8/ABL1/IL1A/AGO2/BTG1/CD34/CYBB/ENG/ETS1/GATA4/HIPK2/HMGA2/HSPB1/ITGB3/KDR/MDK/MTDH/NINJ1/NR2E1/PAK4/C3/EMP2/F3/FGF2/RRAS/TGM2/THBS1/TLR3/TWIST1/WNT5A/SPHK1/EMILIN1/DDAH1/ANGPTL4/EMILIN2/CCBE1	57
GO:0006110	regulation of glycolytic process	28/1981	55/18986	6.27475054564427e-14	1.18850011111442e-12	5.58758433682085e-13	PSEN1/PPARA/UCHL1/NCOR1/SIRT6/MTOR/IGF1/INS/INSR/PRKAA1/PRKAA2/PRKACA/PRKAG1/PRKAG2/PRKAG3/RPTOR/FBP1/GCK/HIF1A/STAT3/EP300/APP/DDIT4/HDAC4/IFNG/OGT/ZBTB20/TIGAR	28
GO:0030811	regulation of nucleotide catabolic process	28/1981	55/18986	6.27475054564427e-14	1.18850011111442e-12	5.58758433682085e-13	PSEN1/PPARA/UCHL1/NCOR1/SIRT6/MTOR/IGF1/INS/INSR/PRKAA1/PRKAA2/PRKACA/PRKAG1/PRKAG2/PRKAG3/RPTOR/FBP1/GCK/HIF1A/STAT3/EP300/APP/DDIT4/HDAC4/IFNG/OGT/ZBTB20/TIGAR	28
GO:0033121	regulation of purine nucleotide catabolic process	28/1981	55/18986	6.27475054564427e-14	1.18850011111442e-12	5.58758433682085e-13	PSEN1/PPARA/UCHL1/NCOR1/SIRT6/MTOR/IGF1/INS/INSR/PRKAA1/PRKAA2/PRKACA/PRKAG1/PRKAG2/PRKAG3/RPTOR/FBP1/GCK/HIF1A/STAT3/EP300/APP/DDIT4/HDAC4/IFNG/OGT/ZBTB20/TIGAR	28
GO:0033209	tumor necrosis factor-mediated signaling pathway	43/1981	119/18986	6.75033397024366e-14	1.27377716958787e-12	5.98850374083303e-13	GSTP1/FAS/SYK/TNFAIP3/TRAF1/TRAF2/TRAF3/TRAF6/TNFSF11/TRADD/RIPK1/TNFRSF11A/TNFSF13B/PIAS4/BIRC2/BIRC3/XIAP/NFKBIA/TNFRSF13C/TNF/HSPA1A/HSPA1B/FOXO3/RELA/TP53/ULK1/ADIPOQ/IKBKB/JAK2/PTK2B/TNFRSF11B/TNFRSF1B/TNFRSF1A/CHUK/DICER1/ILK/CASP1/GAS6/STAT1/SPHK1/PYCARD/TNFRSF19/TIFA	43
GO:0005996	monosaccharide metabolic process	70/1981	262/18986	6.76674541640384e-14	1.27377716958787e-12	5.98850374083303e-13	PPARA/RGN/ZMPSTE24/SIRT7/SIRT6/DLAT/GCLC/NR3C1/GSK3A/IGFBP3/TNF/IGF2/AKT1/AKT2/ATF4/FOXO1/IGF1/INS/INSR/IRS1/SESN2/PIK3CA/PRKAA1/PRKACA/PRKAG1/STK11/TP53/IRS2/ADIPOQ/PPARGC1A/SIRT1/ADIPOR1/PRKAG2/PRKAG3/LEP/LEPR/FBP1/GCK/PCK1/PPP1CA/ENO1/ENO2/GAPDH/HK3/EP300/RORA/MAPK14/AKR1B1/ALDOA/ATF3/DDB1/ERRFI1/G6PD/GNMT/MST1/NUDT5/OGT/FABP5/FUCA1/FUT4/GLB1/LIPA/PCK2/PDK2/PFKP/WDR5/MAN2B2/SDHAF3/TIGAR/PGM2L1	70
GO:0048872	homeostasis of number of cells	83/1981	339/18986	6.80424480014882e-14	1.27689504726485e-12	6.00316205201794e-13	POLB/MED1/CXCL6/SOD1/AXL/ERCC2/HMGB2/HSPA9/MIF/PRDX1/FAS/BCL2/TNFAIP3/TNFSF14/CFLAR/BCL10/TNFSF13B/XIAP/BTK/HSPA1A/HSPA1B/AKT1/BAX/FOXO3/PIK3CB/PIK3CD/KRAS/AKT3/PTPN11/IL2/IL7/IL7R/HIF1A/VEGFA/STAT3/STAT5B/JAK2/RB1/TGFB1/MAPK14/IL6/ABL1/PRKDC/HMGB1/BAK1/BAP1/BCL6/BMP4/CDK6/CEBPG/EPAS1/ETS1/EZH2/FOXP3/G6PD/HIPK2/ITPKB/NCAPG2/NF1/NOTCH1/PLA2G2A/PPP2R1A/SLC25A5/BPGM/FH/HOXA5/INPP5D/LIPA/KITLG/MTHFD1…	83
GO:0006270	DNA replication initiation	23/1981	38/18986	7.69086300556095e-14	1.43885194696062e-12	6.76458212048693e-13	POLA1/NBN/CDC45/CDC6/CDK2/GMNN/MCM7/ORC1/MCM2/MCM3/MCM4/MCM5/MCM6/ORC2/PRIM1/PRIM2/CCNE2/TOPBP1/ORC6/POLA2/MCM10/GINS3/CDT1	23
GO:1903578	regulation of ATP metabolic process	33/1981	75/18986	7.90931846153003e-14	1.47519673690739e-12	6.93545259591431e-13	PSEN1/PPARA/UCHL1/VCP/NCOR1/SIRT6/PARP1/MTOR/IGF1/INS/INSR/PRKAA1/PRKAA2/PRKACA/PRKAG1/PRKAG2/PRKAG3/RPTOR/FBP1/GCK/ENO1/HIF1A/STAT3/EP300/APP/DDIT4/FIS1/HDAC4/IFNG/OGT/PINK1/ZBTB20/TIGAR	33
GO:0010594	regulation of endothelial cell migration	65/1981	235/18986	9.21731117715152e-14	1.71391405089778e-12	8.0577521330426e-13	PTGS2/GRN/NFE2L2/SP1/CALR/PLCG1/CARD10/PRKCA/TNF/EGF/FGFR1/PDGFB/AKT1/PIK3CB/PIK3CD/PPARG/AKT3/SIRT1/KLF4/PDPK1/HIF1A/VEGFA/PTK2/STAT5A/PTK2B/TGFB1/ABL1/HMGB1/APOE/VEGFC/AGT/CEACAM1/ETS1/FOXP1/HDAC7/HSPB1/ITGB3/KDR/MAP2K3/MECP2/MET/NF1/NOTCH1/NR2E1/PATZ1/PDCD10/PIK3C2A/ANGPT1/ATP2B4/GADD45A/EDN1/EMP2/FGF2/GLUL/SERPINF1/PTPRM/RRAS/SPARC/STC1/THBS1/WNT5A/SLIT2/HDAC9/RIN2/CCBE1	65
GO:0001935	endothelial cell proliferation	59/1981	202/18986	9.68182166291227e-14	1.79481551131009e-12	8.43810021109359e-13	CCL26/SIRT6/AGTR1/FLT1/HMGB2/MMP14/BMP6/SP1/PLCG1/CXCL12/RICTOR/PRKCA/TNF/EGF/FGF7/FGFR1/IGF2/NGFR/PDGFB/AKT1/NRAS/PIK3CB/PIK3CD/PPARG/AKT3/SIRT1/RPTOR/LEP/PDPK1/HIF1A/VEGFA/STAT3/STAT5A/HMGB1/APOE/BMP4/BMPR2/CAV1/CCL2/CD34/ENG/ITGB3/KDR/LOXL2/MDK/NF1/PDCD10/CAV2/COL8A1/F3/FGF2/LIPA/PTPRM/SPARC/STAT1/THBS1/WNT5A/SCG2/SULF1	59
GO:0071383	cellular response to steroid hormone stimulus	61/1981	213/18986	9.80677250053566e-14	1.81246986305355e-12	8.52109993347979e-13	PPARA/MED1/TP63/CLOCK/NCOR1/ESR1/NR3C1/GSK3A/CALR/BRCA1/NCOR2/CFLAR/PARP1/AR/EGFR/HSPA1A/HSPA1B/HSPA8/EIF4E/FOXO3/IGF1R/RPS6KB1/SIRT1/PCK1/SSTR3/EP300/GHRHR/JAK2/TGFB1/HDAC1/AIFM1/CARM1/DDIT4/ERRFI1/ESRRB/FOXA1/FOXP1/KDM1A/KDM4C/LATS1/MAPK1/NEDD4/NR2E1/PARK7/PGR/PHB2/DAB2/EDN1/GPER1/HNRNPU/PCK2/SERPINF1/SAFB/SFRP1/SKP2/STC1/PGRMC2/CALCOCO1/PAGR1/MGARP/FBXO32	61
GO:0032388	positive regulation of intracellular transport	47/1981	140/18986	1.1277200738952e-13	2.07167612370086e-12	9.73972568576581e-13	PSEN1/PTGS2/HDAC3/SIRT6/EMD/HSP90AA1/CDK1/MDM2/CDC42/IL1B/PIK3R1/PIK3R2/PRKACA/STK11/LEP/GSK3B/EP300/JAK2/TGFB1/MAPK14/PRKCD/ASPH/BAG3/CDH1/DHX9/ECT2/IFNG/MAVS/MECP2/MSN/NEDD4/NF2/PDCD10/CD81/DAB2/GAS6/PCNT/VAMP2/KIF20B/TRIM28/ANP32B/SPAG5/KHDRBS1/CTDSPL2/EDEM2/TMEM30A/ZFAND1	47
GO:0061982	meiosis I cell cycle process	47/1981	140/18986	1.1277200738952e-13	2.07167612370086e-12	9.73972568576581e-13	RAD51/TERF1/TOP2A/TOP2B/SUN1/SIRT7/BRCA2/ERCC4/MLH1/ATM/UBB/EHMT2/AURKA/BRIP1/CDC25A/ESPL1/FANCD2/FBXO5/HSPA2/ING2/MAEL/MUS81/PLK1/CDC20/CDC25B/CDC25C/CKS2/MSH6/MRE11/RAD21/RAD51D/RAD54L/PKMYT1/CCNB2/CCNE2/PTTG1/TRIP13/NDC80/RAD51AP1/ZWINT/RAD54B/PSMC3IP/NDC1/KNL1/FANCM/RMI1/MND1	47
GO:0009266	response to temperature stimulus	54/1981	176/18986	1.1741836517067e-13	2.15055438190966e-12	1.01105619321924e-12	PTGS2/SOD1/SUMO1/UCP1/UCP2/UCP3/VCP/TRPV1/STUB1/GCLC/HSF1/HSPD1/HSP90AA1/ATM/ATR/CDKN1A/CXCL12/NFKBIA/HSPA1A/HSPA1B/HSPA8/MAPT/NGFR/AKT1/FOXO1/MTOR/IGF1/PRKAA1/PRKACA/SIRT1/GSK3B/CREBBP/EP300/HDAC2/HTRA2/IL1A/BAG3/EIF2AK3/GRIK2/HSP90AB1/HSPA2/HSPB1/MAP2K7/NF1/CRYAB/CXCL10/LIPA/RBBP7/THBS1/DNAJB4/WDR47/TRPV2/LXN/TP53INP1	54
GO:0030324	lung development	58/1981	198/18986	1.36483972148233e-13	2.49226271297029e-12	1.17170608298704e-12	CTNNB1/CEBPA/MMP12/MMP14/BMP2/NOG/TP73/TAB1/TNF/WNT2/CDC42/EGFR/FGF7/FGFR1/PDGFRA/CREB1/KRAS/PPP1CA/MAPK3/VEGFA/EP300/TGFB1/YWHAZ/AGR2/BMP4/BMPR2/CCN2/CRISPLD2/EPAS1/ERRFI1/FGFR2/FOXA1/GLI1/GPC3/HIPK2/HOPX/IGFBP5/KDR/LOX/MAP2K1/MAP2K2/MAPK1/MECP2/MME/NOTCH1/PGR/ABCA3/CTSZ/FGF2/HOXA5/LIPA/SOX11/WNT5A/TIMELESS/RCN3/HEG1/PKDCC/CCBE1	58
GO:0009185	ribonucleoside diphosphate metabolic process	44/1981	126/18986	1.40715870491664e-13	2.55424432776386e-12	1.20084596246646e-12	PSEN1/PPARA/UCHL1/UCP2/NCOR1/SIRT6/MTOR/IGF1/INS/INSR/PRKAA1/PRKAA2/PRKACA/PRKAG1/PRKAG2/PRKAG3/RPTOR/FBP1/GCK/ENO1/ENO2/GAPDH/HIF1A/HK3/STAT3/EP300/APP/ALDOA/DDIT4/ENTPD7/HDAC4/IFNG/NUDT5/OGT/BPGM/LIPA/PFKP/RRM1/RRM2/UMPS/ZBTB20/RRM2B/AK3/TIGAR	44
GO:0034502	protein localization to chromosome	44/1981	126/18986	1.40715870491664e-13	2.55424432776386e-12	1.20084596246646e-12	PML/RPA1/TERF1/TERF2/TERT/TP53BP1/VCP/XRCC5/SIRT6/BRCA2/ESR1/ATR/CDK1/PIAS4/PARP1/RB1/NBN/BUB1B/BUB3/ATRX/AURKB/CENPA/EZH2/MDC1/PINX1/PLK1/POT1/MSH2/RAD21/TCP1/TTK/VRK1/ZW10/KNTC1/CTCF/TOPBP1/GNL3/MIS18A/ZWILCH/CENPQ/KNL1/HASPIN/MCM8/ESCO2	44
GO:0120161	regulation of cold-induced thermogenesis	49/1981	151/18986	1.49162999258626e-13	2.69954045245803e-12	1.26915511472902e-12	UCP1/UCP2/HDAC3/BSCL2/SIRT6/HSF1/SYK/TLR4/FGF21/DDIT3/ATF4/IGF1R/EHMT1/PRKAB1/PRKAB2/RHEB/STK11/ADIPOQ/PPARGC1A/ADIPOR1/ADIPOR2/LEP/LEPR/CEBPB/VEGFA/JAK2/IL15/RB1/CAV1/EPAS1/GADD45G/GJA1/ID1/KDM1A/KDM6B/KSR2/LCN2/MAP2K6/NOTCH1/NR1H2/OGT/OXTR/CD36/DIO2/FABP5/FH/SCD/ADAMTS5/TRPV2	49
GO:0007178	transmembrane receptor protein serine/threonine kinase signaling pathway	96/1981	425/18986	1.52173863744578e-13	2.74588282537923e-12	1.29094240062358e-12	JUN/PIN1/PML/PPARA/GDF15/GDF11/STUB1/SIN3A/LRP2/BMP2/BMP6/NOG/MAP3K7/TAB1/PARP1/XIAP/HSPA1A/ATF2/PPARG/STK11/TP53/SIRT1/APPL1/PDPK1/MAPK3/CREBBP/PTK2/STAT3/EP300/FOS/JAK2/EGR1/TGFB1/CDKN2B/MAPK14/ABL1/HDAC1/HDAC2/AKAP4/ARID4B/BECN1/BMP4/BMPR2/CAV1/CDKN1C/ENG/FERMT1/FERMT2/FOXD1/GATA4/GPC3/HIPK2/HIVEP1/HSP90AB1/HSPA5/HTRA1/ID1/ILK/ING1/ING2/KDR/LATS1/LATS2/LOX/MEN1/NLK/NOTCH1/OGT/PDCD4/POU5F1/CAV2…	96
GO:1903039	positive regulation of leukocyte cell-cell adhesion	73/1981	284/18986	1.65653038780259e-13	2.98028874194926e-12	1.40114540486702e-12	CD55/HSPD1/IGFBP2/NLRP3/BMI1/PRKCQ/CCL19/CCL21/SYK/TRAF6/VCAM1/ZAP70/TNFSF11/TNFSF14/BCL10/TNFSF13B/CD40LG/TNFRSF13C/TNF/IGF2/IL1B/AKT1/FOXO3/MTOR/IGF1/PIK3CA/PRKAA1/RELA/PTPN11/IL2/IL2RG/IL7/IL7R/LEP/PCK1/PDPK1/STAT5B/EP300/JAK2/IL6ST/IL15/TGFB1/IL6/ABL1/HMGB1/IL1A/ARID1A/ARID1B/BCL6/BRD4/BRD7/CAV1/CCL2/CD28/DPP4/ETS1/FOXP3/IFNG/ITPKB/KAT5/MDK/OPA1/PBRM1/ACTL6A/CD81/FUT4/HAS2/KITLG/SOX4/DUSP10/P…	73
GO:2000573	positive regulation of DNA biosynthetic process	27/1981	53/18986	1.72509978829911e-13	3.0945245908342e-12	1.45485195768631e-12	CTNNB1/RFC4/HGF/HSP90AA1/ATM/ATR/TNF/PDGFB/PDGFRB/VEGFA/PTK2B/CCNA2/PCNA/DKC1/FBXO4/HNRNPA1/HNRNPD/NOX4/POT1/FGF2/RFC2/RFC3/TCP1/USP1/CCT2/CCT5/DSCC1	27
GO:0002262	myeloid cell homeostasis	55/1981	183/18986	1.8106719734319e-13	3.22903168595356e-12	1.51808878289582e-12	MED1/SOD1/AXL/ERCC2/HMGB2/HSPA9/PRDX1/CFLAR/BTK/HSPA1A/HSPA1B/BAX/FOXO3/PIK3CB/PIK3CD/HIF1A/VEGFA/STAT3/STAT5B/JAK2/RB1/MAPK14/IL6/PRKDC/HMGB1/BAK1/BAP1/BCL6/BMP4/CDK6/CEBPG/EPAS1/ETS1/FOXP3/G6PD/HIPK2/ITPKB/NCAPG2/NF1/SLC25A5/BPGM/HOXA5/INPP5D/LIPA/KITLG/MTHFD1/SELENOW/STAT1/ISG15/CITED2/NEMP1/NCSTN/RACGAP1/LYAR/SLC25A40	55
GO:0071248	cellular response to metal ion	55/1981	183/18986	1.8106719734319e-13	3.22903168595356e-12	1.51808878289582e-12	PTGS2/TFAP2A/SUMO1/UCP2/CEBPA/GSK3A/HSF1/MT1E/NFE2L2/BMP6/HESX1/CALR/PARP1/HSPA8/JUND/ADCY1/ADCY7/ADCY8/ATF4/CREB1/PRKAA1/PRKAA2/FBP1/PLCG2/FOS/ASPH/BECN1/BRAF/CARF/CDH1/CDKN1B/CYBB/ECT2/EIF2AK3/ITPKB/JUNB/KCNA1/LRRK2/MECP2/MEF2A/MT1G/NQO1/OGG1/EDN1/SERPINF1/PRNP/SLC1A1/SMPD1/SYT1/WNT5A/CLDN1/NCSTN/TIGAR/MCOLN1/CPNE2	55
GO:0051092	positive regulation of NF-kappaB transcription factor activity	43/1981	122/18986	1.83824917841451e-13	3.26865356826534e-12	1.53671651434744e-12	CLOCK/CLU/NLRP3/PRKCQ/TLR4/TRAF1/TRAF2/TRAF6/TRIM25/IKBKG/TNFSF11/TRADD/RIPK1/TNFRSF11A/CFLAR/BCL10/PIDD1/BTK/CD40LG/TIRAP/TNF/RPS6KA5/AR/HSPA1A/HSPA1B/IL1B/MYD88/INS/RELA/IKBKB/PLCG2/AGT/CHUK/CTH/DHX9/EIF2AK2/MTDH/NPM1/WNT5A/SPHK1/TRIM22/IRAK3/PYCARD	43
GO:0002753	cytoplasmic pattern recognition receptor signaling pathway	54/1981	178/18986	1.96476110702405e-13	3.4834529045755e-12	1.63770173057941e-12	SIRT2/NLRP3/MAP3K7/TLR4/TNFAIP3/TRAF6/TRIM25/TAB1/PARP1/BIRC2/BIRC3/XIAP/BTK/NFKBIA/TIRAP/TICAM1/TNF/HSPA1A/HSPA1B/HSPA8/MYD88/AKT1/RELA/IKBKB/MAPK8/PLCG2/PRKDC/HMGB1/AURKB/BECN1/CAV1/CSNK1A1/EIF2AK2/IFI16/IRAK4/IRF3/IRF7/LAMP2/MAP2K6/MAVS/NLRX1/OGT/PHB2/C1QBP/CD36/TLR3/RIOK3/BANF1/PYCARD/IFIH1/COLEC12/TIFA/CGAS/LACC1	54
GO:0031098	stress-activated protein kinase signaling cascade	28/1981	57/18986	2.00148875723525e-13	3.53828403779066e-12	1.66347990075021e-12	ZMPSTE24/GSTP1/PRDX1/FAS/MAP3K7/TLR4/MAP3K5/FOXO1/IKBKB/MAPK3/MAPK8/MAPK14/FOXM1/MYC/IL1A/EIF2AK2/MAP2K1/MAP2K2/MAP2K3/MAP2K6/MAP2K7/MAPK1/NBR1/PDCD10/CRYAB/TGFB2/DUSP10/PBK	28
GO:0001558	regulation of cell growth	93/1981	408/18986	2.08953054985189e-13	3.68325052703662e-12	1.73163407903759e-12	PML/PPARA/RACK1/SIN3A/AGTR1/GSK3A/NRG1/IGFBP1/MMP14/BRCA1/BCL2/CDKN1A/CDKN2A/IGFBP3/PRKCQ/CXCL12/RICTOR/BDNF/CDC42/EGFR/ERBB2/HSPA1A/HSPA1B/MAPT/AKT1/MTOR/IGF1/INS/SESN2/STK11/TP53/ULK1/CREB3/ADIPOR1/RPTOR/IL2/FBP1/GSK3B/SOCS2/ENO1/VEGFA/PTK2B/RB1/TGFB1/ABL1/APOE/AGT/BAP1/BCL6/BMPR2/BTG1/CDH1/CDK5/CDKN1B/CDKN2AIP/CEACAM1/CSNK2A1/EIF4G2/FOXP1/FXN/G6PD/GJA1/IGFBP5/IGFBP7/ING1/ING5/ITSN2/KDM2B/LIMK1…	93
GO:0071222	cellular response to lipopolysaccharide	63/1981	228/18986	2.32814230432682e-13	4.09202879368568e-12	1.92381605854278e-12	PTGS2/CXCL6/CXCL5/AXL/CD55/GSTP1/HMGB2/HSF1/MIF/ARID5A/NLRP3/BMP6/SERPINE1/TLR4/TNFAIP3/TRAF6/BCL10/CD14/CXCL1/CXCL2/NFKBIA/TICAM1/PRKCA/TNF/IL1B/MYD88/AKT1/NFKB1/RELA/MAPK3/MAPK8/MMP3/PLCG2/JAK2/TNFRSF1B/MAPK14/IL6/CXCL8/ABL1/HMGB1/IL1A/CCL2/CDK4/IL24/IRAK4/IRF3/MAP2K3/MAP2K7/MAPK1/MMP9/MTDH/PDCD4/CASP1/CD36/CXCL10/WNT5A/PABPN1/SLC7A5/IRAK3/ANKRD1/PYCARD/PLSCR4/PDCD1LG2	63
GO:0009191	ribonucleoside diphosphate catabolic process	39/1981	104/18986	2.4572933492789e-13	4.30661843024482e-12	2.02470268706464e-12	PSEN1/PPARA/UCHL1/UCP2/NCOR1/SIRT6/MTOR/IGF1/INS/INSR/PRKAA1/PRKAA2/PRKACA/PRKAG1/PRKAG2/PRKAG3/RPTOR/FBP1/GCK/ENO1/ENO2/GAPDH/HIF1A/HK3/STAT3/EP300/APP/ALDOA/DDIT4/ENTPD7/HDAC4/IFNG/NUDT5/OGT/BPGM/LIPA/PFKP/ZBTB20/TIGAR	39
GO:0106106	cold-induced thermogenesis	49/1981	153/18986	2.62349496141501e-13	4.58472658156738e-12	2.15545174932725e-12	UCP1/UCP2/HDAC3/BSCL2/SIRT6/HSF1/SYK/TLR4/FGF21/DDIT3/ATF4/IGF1R/EHMT1/PRKAB1/PRKAB2/RHEB/STK11/ADIPOQ/PPARGC1A/ADIPOR1/ADIPOR2/LEP/LEPR/CEBPB/VEGFA/JAK2/IL15/RB1/CAV1/EPAS1/GADD45G/GJA1/ID1/KDM1A/KDM6B/KSR2/LCN2/MAP2K6/NOTCH1/NR1H2/OGT/OXTR/CD36/DIO2/FABP5/FH/SCD/ADAMTS5/TRPV2	49
GO:0061138	morphogenesis of a branching epithelium	56/1981	190/18986	2.70562371771797e-13	4.71474258696054e-12	2.21657714498158e-12	CTNNB1/PML/MED1/TP63/SIRT6/ESR1/HOXB7/MMP14/BMP2/NOG/HGF/BCL2/TNF/WNT2/AR/AREG/EGF/FGF7/FGFR1/KRAS/GRB2/PPP1CA/VEGFA/TGFB1/MYC/ABL1/AGT/BMP4/ENG/FGFR2/FOXA1/FOXD1/GPC3/ILK/KDM5B/KDR/MDK/MET/NOTCH1/NTN4/PAX8/PGR/PHB2/CTSZ/EDN1/FGF2/HOXA5/SFRP1/TGM2/WNT5A/DCHS1/TIMELESS/SLIT2/HS3ST3A1/SEMA3C/SULF1	56
GO:0009132	nucleoside diphosphate metabolic process	45/1981	133/18986	2.72918196500604e-13	4.74224524346776e-12	2.22950717429193e-12	PSEN1/PPARA/UCHL1/UCP2/NCOR1/SIRT6/MTOR/IGF1/INS/INSR/PRKAA1/PRKAA2/PRKACA/PRKAG1/PRKAG2/PRKAG3/RPTOR/FBP1/GCK/ENO1/ENO2/GAPDH/HIF1A/HK3/STAT3/EP300/APP/ALDOA/DDIT4/ENTPD7/HDAC4/IFNG/NUDT5/OGT/BPGM/DTYMK/LIPA/PFKP/RRM1/RRM2/UMPS/ZBTB20/RRM2B/AK3/TIGAR	45
GO:0014823	response to activity	34/1981	82/18986	2.75680162957952e-13	4.77662873261519e-12	2.24567214084169e-12	UCP3/GCLC/GCLM/HSF1/BMP6/ITGA2/CDK1/TNF/FGF21/HSPA8/CAT/PIK3CA/PRKAA1/PRKAA2/SOD2/STK11/KL/ADIPOQ/PPARGC1A/PRKAG3/LEP/PCK1/HIF1A/FOS/MMP2/IL6/AGT/ITGB3/KDM6B/ADSL/EDN1/FN1/SLC7A5/POSTN	34
GO:0043542	endothelial cell migration	73/1981	287/18986	2.92341832379802e-13	5.05097120590485e-12	2.3746508167663e-12	PTGS2/GPX1/GRN/NFE2L2/SP1/CALR/PLCG1/CARD10/PRKCA/TNF/EGF/FGFR1/PDGFB/AKT1/PIK3CA/PIK3CB/PIK3CD/PPARG/PIK3R3/AKT3/SIRT1/KLF4/PDPK1/HIF1A/VEGFA/PTK2/STAT5A/PTK2B/TGFB1/ABL1/HMGB1/APOE/VEGFC/AGT/CEACAM1/DPP4/ETS1/FOXP1/HDAC7/HSPB1/ID1/ITGB3/KDR/LOXL2/MAP2K3/MECP2/MET/NF1/NOTCH1/NR2E1/PATZ1/PDCD10/PIK3C2A/ANGPT1/ATP2B4/GADD45A/EDN1/EMP2/FGF2/GLUL/SERPINF1/PTPRM/RRAS/SPARC/STC1/THBS1/WNT5A/SCG2/SLIT2…	73
GO:0010821	regulation of mitochondrion organization	41/1981	114/18986	3.07977872287239e-13	5.30609334203353e-12	2.49459329203223e-12	SIRT7/CLU/GCLC/GPX1/GSK3A/HGF/BCL2L1/HSPA1A/MAPT/AKT1/BAX/IGF1/PPARG/TP53/GSK3B/EP300/PLAUR/SQSTM1/BAK1/LMNA/AURKA/BCL2L2/ENDOG/FXN/KDR/LRRK2/MARCHF5/MCU/MMP9/OPA1/PINK1/SLC25A4/SLC25A5/GPER1/TNFSF10/MLLT11/PYCARD/PRMT6/ZDHHC6/MYO19/MGARP	41
GO:0010827	regulation of glucose transmembrane transport	33/1981	78/18986	3.09634354477475e-13	5.31960543086795e-12	2.50094583127248e-12	TERT/SIRT6/GSK3A/NFE2L2/PRKCB/TNF/FGF21/IL1B/AKT1/AKT2/IGF1/INS/INSR/IRS1/PIK3R1/RPS6KB1/IRS2/ADIPOQ/APPL1/PRKAG2/PTPN11/LEP/GH1/MAPK14/BRAF/GPC3/MEF2A/PEA15/C3/EDN1/FABP5/OPN3/CLIP3	33
GO:0001836	release of cytochrome c from mitochondria	27/1981	54/18986	3.10823553504199e-13	5.32503610343289e-12	2.50349899392501e-12	CLU/GPX1/HGF/BCL2/BCL2A1/BCL2L1/AKT1/BAX/IGF1/SOD2/TP53/PLAUR/BAK1/LMNA/BCL2L2/FXN/GGCT/MCL1/MMP9/OPA1/PINK1/IFI6/GPER1/IFI27/TNFSF10/MLLT11/PYCARD	27
GO:1903037	regulation of leukocyte cell-cell adhesion	90/1981	392/18986	3.31400015944524e-13	5.66164901189258e-12	2.66175333460971e-12	PPARA/CD55/HSPD1/IGFBP2/NLRP3/BMI1/CDKN2A/PRKCQ/CCL19/CCL21/CXCL12/SYK/TRAF6/VCAM1/ZAP70/TNFSF11/TNFSF14/BCL10/TNFSF13B/CD40LG/TNFRSF13C/TNF/ERBB2/IGF2/IL1B/AKT1/FOXO3/MTOR/IGF1/PIK3CA/PRKAA1/RELA/KLF4/PTPN11/IFNB1/IL2/IL2RG/IL7/IL7R/LEP/PCK1/PDPK1/CEBPB/STAT5A/STAT5B/EP300/JAK2/IL6ST/IL15/TGFB1/IL6/ABL1/HMGB1/IL1A/ARG2/ARID1A/ARID1B/BCL6/BMP4/BRD4/BRD7/CAV1/CCL2/CD28/DPP4/DUSP3/ETS1/FOXP3/IFNG/I…	90
GO:0022409	positive regulation of cell-cell adhesion	81/1981	336/18986	3.33128031582861e-13	5.67527336487114e-12	2.6681586534305e-12	CD55/HSPD1/IGFBP2/NLRP3/BMI1/PRKCQ/CCL19/CCL21/SYK/TRAF6/VCAM1/ZAP70/TNFSF11/TNFSF14/BCL10/TNFSF13B/CD40LG/TNFRSF13C/TNF/IGF2/IL1B/AKT1/FOXO3/MTOR/IGF1/PIK3CA/PRKAA1/RELA/PTPN11/IL2/IL2RG/IL7/IL7R/LEP/PCK1/PDPK1/STAT5B/EP300/JAK2/IL6ST/IL15/PLAUR/TGFB1/IL6/ABL1/HMGB1/IL1A/ARID1A/ARID1B/BCL6/BRD4/BRD7/CAV1/CCL2/CD28/DPP4/ETS1/FOXA1/FOXP3/IFNG/ITPKB/KAT5/MDK/OPA1/PBRM1/ACTL6A/CD81/FUT4/HAS2/KITLG/P…	81
GO:0071260	cellular response to mechanical stimulus	32/1981	74/18986	3.39377486223169e-13	5.76563590104486e-12	2.7106414674444e-12	PTGS2/GCLC/BMP6/ITGA2/FAS/TLR4/TNFSF14/BCL10/MAP3K14/EGFR/IL1B/MYD88/IGF1R/NFKB1/MAPK3/MAPK8/TGFB1/BAK1/TNFRSF1A/BAG3/CASP2/CHEK1/ENG/IRF1/ITGB3/CASP1/GADD45A/FGF2/KCNJ2/TLR3/TNFRSF10B/ANKRD1	32
GO:0030323	respiratory tube development	58/1981	202/18986	3.5097854653119e-13	5.94616154248258e-12	2.79551333552913e-12	CTNNB1/CEBPA/MMP12/MMP14/BMP2/NOG/TP73/TAB1/TNF/WNT2/CDC42/EGFR/FGF7/FGFR1/PDGFRA/CREB1/KRAS/PPP1CA/MAPK3/VEGFA/EP300/TGFB1/YWHAZ/AGR2/BMP4/BMPR2/CCN2/CRISPLD2/EPAS1/ERRFI1/FGFR2/FOXA1/GLI1/GPC3/HIPK2/HOPX/IGFBP5/KDR/LOX/MAP2K1/MAP2K2/MAPK1/MECP2/MME/NOTCH1/PGR/ABCA3/CTSZ/FGF2/HOXA5/LIPA/SOX11/WNT5A/TIMELESS/RCN3/HEG1/PKDCC/CCBE1	58
GO:0043525	positive regulation of neuron apoptotic process	31/1981	70/18986	3.61557545737084e-13	6.08243539774391e-12	2.85958078087942e-12	CTNNB1/CCL3/TFAP2A/GRN/NR3C1/GSK3A/ATM/RIPK1/CFLAR/TNF/CDC42/DDIT3/ATF4/BAX/FOXO3/TP53/GSK3B/MMP2/ABL1/AIFM1/APP/CASP2/CDK5/CDK5R1/GRIK2/MCL1/MYBL2/NF1/NQO1/PRNP/TGFB2	31
GO:0008625	extrinsic apoptotic signaling pathway via death domain receptors	35/1981	87/18986	3.62014108768821e-13	6.08243539774391e-12	2.85958078087942e-12	GPX1/HMGB2/BRCA1/HGF/FAS/BCL2/SERPINE1/TNFAIP3/TRADD/CFLAR/PIDD1/BCL2L1/TNF/NGF/BAX/PIK3R1/GSK3B/TNFRSF10C/TNFRSF1A/ATF3/BAG3/LGALS3/NF1/PARK7/PEA15/GRINA/ICAM1/SORT1/SFRP1/THBS1/TNFSF10/TNFRSF10B/GABARAP/FAIM/TMBIM1	35
GO:0044773	mitotic DNA damage checkpoint signaling	35/1981	87/18986	3.62014108768821e-13	6.08243539774391e-12	2.85958078087942e-12	PML/BLM/BRCA1/CHEK2/ATM/CDK1/CDKN1A/MDM2/PIDD1/ATF2/TP53/FOXO4/NBN/PRKDC/CASP2/CCND1/CDK2/CDKN1B/CHEK1/CLSPN/DTL/E2F7/FANCD2/FBXO31/GTSE1/MDC1/MUS81/PLK1/CCNG1/MRE11/MSH2/TOPBP1/DONSON/TIPIN/RFWD3	35
GO:0006096	glycolytic process	37/1981	96/18986	3.74029765876594e-13	6.26705368703667e-12	2.94637675606663e-12	PSEN1/PPARA/UCHL1/UCP2/NCOR1/SIRT6/MTOR/IGF1/INS/INSR/PRKAA1/PRKAA2/PRKACA/PRKAG1/PRKAG2/PRKAG3/RPTOR/FBP1/GCK/ENO1/ENO2/GAPDH/HIF1A/HK3/STAT3/EP300/APP/ALDOA/DDIT4/HDAC4/IFNG/OGT/BPGM/LIPA/PFKP/ZBTB20/TIGAR	37
GO:0045840	positive regulation of mitotic nuclear division	25/1981	47/18986	3.77233830290373e-13	6.30342227655064e-12	2.96347499267765e-12	TNF/EGF/IGF2/IL1B/PDGFB/PDGFRB/IGF1/INS/INSR/RB1/IL1A/AURKA/CD28/ESPL1/MAD1L1/BTC/CDC20/EDN1/SPHK1/DLGAP5/UBE2C/NUP62/NUSAP1/SKA1/SKA3	25
GO:0070374	positive regulation of ERK1 and ERK2 cascade	57/1981	197/18986	3.92944170938262e-13	6.54799589768431e-12	3.07845821580623e-12	CCL3/NRG1/MIF/BMP2/CCL19/CCL21/TLR4/TNFSF11/TNFRSF11A/CFLAR/TIRAP/PRKCA/TNF/FGF23/FGF21/EGFR/FGFR3/PDGFB/PDGFRA/PDGFRB/HRAS/IGF1/PTPN11/MAPK3/SHC1/VEGFA/PTK2B/TGFB1/ABL1/HMGB1/APOE/APP/IL1A/ARRB1/BMP4/BRAF/CCN2/FERMT2/FGFR2/ITGB3/KDR/MAP2K1/MAP2K7/MOS/NOTCH1/NOX4/PHB2/PLA2G2A/ANGPT1/CD36/FGF2/GAS6/GPER1/ICAM1/AKAP12/GPNMB/PYCARD	57
GO:1901796	regulation of signal transduction by p53 class mediator	40/1981	110/18986	3.94486043006832e-13	6.55577759209446e-12	3.08211668191771e-12	PML/TAF1/EEF1E1/ZMPSTE24/HIC1/MIF/CHEK2/ATM/ATR/BCL2/CDKN2A/MDM2/UBB/AKT1/MTOR/STK11/TP53/SIRT1/EP300/MYC/AARS1/AURKA/AURKB/CHD5/CHEK1/DYRK1A/HIPK2/ING2/KDM1A/MAP2K6/MAPKAPK5/NUAK1/PLA2R1/RPL5/SOX4/TWIST1/URB2/ANKRD1/RRM2B/PRMT6	40
GO:0045089	positive regulation of innate immune response	89/1981	387/18986	4.06422270330023e-13	6.72248067570018e-12	3.16049004765359e-12	MED1/XRCC5/SIN3A/ESR1/XRCC6/HMGB2/HSPD1/MMP12/SIRT2/NLRP3/HSP90AA1/SYK/MAP3K7/TLR4/TNFAIP3/TRAF3/TRAF6/TRIM25/BCL10/TAB1/PARP1/BIRC2/BIRC3/XIAP/BTK/CD14/NFKBIA/TIRAP/TICAM1/TNF/HSPA1A/HSPA1B/HSPA8/MYD88/AKT1/PIK3R1/RELA/APPL1/IFNB1/IKBKB/PDPK1/MAPK8/CREBBP/PLCG2/STAT5B/EP300/SQSTM1/PRKDC/HMGB1/APP/AURKB/BECN1/CAV1/CHUK/CSNK1A1/DHX9/EIF2AK2/IFI16/IRAK4/IRF1/IRF3/IRF7/KAT5/LAMP2/MAP2K6/MAVS/NINJ1/N…	89
GO:0071219	cellular response to molecule of bacterial origin	65/1981	242/18986	4.06721654260266e-13	6.72248067570018e-12	3.16049004765359e-12	PTGS2/CXCL6/CXCL5/AXL/CD55/GSTP1/HMGB2/HSF1/MIF/ARID5A/NLRP3/BMP6/SERPINE1/TLR4/TNFAIP3/TRAF6/BCL10/CD14/CXCL1/CXCL2/NFKBIA/TIRAP/TICAM1/PRKCA/TNF/IL1B/MYD88/AKT1/NFKB1/RELA/MAPK3/MAPK8/MMP3/PLCG2/JAK2/TNFRSF1B/MAPK14/IL6/CXCL8/ABL1/HMGB1/IL1A/AHR/CCL2/CDK4/IL24/IRAK4/IRF3/MAP2K3/MAP2K7/MAPK1/MMP9/MTDH/PDCD4/CASP1/CD36/CXCL10/WNT5A/PABPN1/SLC7A5/IRAK3/ANKRD1/PYCARD/PLSCR4/PDCD1LG2	65
GO:0008340	determination of adult lifespan	22/1981	37/18986	4.51780270434724e-13	7.42697538916814e-12	3.49169940889258e-12	SOD1/WRN/TP63/COQ7/ZMPSTE24/SIRT6/ERCC1/ERCC2/ATM/TP53/KL/LEP/GHRHR/LRRK2/MSH6/INPP5D/LIPA/MSH2/SGSH/RAD54L/RAD54B/CGAS	22
GO:0022616	DNA strand elongation	22/1981	37/18986	4.51780270434724e-13	7.42697538916814e-12	3.49169940889258e-12	POLA1/RFC4/TERT/NBN/PCNA/MCM7/MCRS1/POT1/ACTL6A/DNA2/MCM3/MCM4/MRE11/POLD2/POLE/RFC3/RUVBL1/GINS1/POLD3/UCHL5/NUCKS1/ACTR5	22
GO:0050870	positive regulation of T cell activation	68/1981	260/18986	4.64200830592779e-13	7.61064748867031e-12	3.57805054480682e-12	CD55/HSPD1/IGFBP2/NLRP3/BMI1/PRKCQ/CCL19/CCL21/SYK/TRAF6/VCAM1/ZAP70/TNFSF11/TNFSF14/BCL10/TNFSF13B/CD40LG/TNFRSF13C/IGF2/IL1B/AKT1/FOXO3/MTOR/IGF1/PIK3CA/PRKAA1/PTPN11/IL2/IL2RG/IL7/IL7R/LEP/PCK1/PDPK1/STAT5B/EP300/JAK2/IL6ST/IL15/TGFB1/IL6/ABL1/HMGB1/IL1A/ARID1A/ARID1B/BCL6/BRD4/BRD7/CAV1/CCL2/CD28/DPP4/FOXP3/IFNG/ITPKB/KAT5/MDK/OPA1/PBRM1/ACTL6A/CD81/KITLG/SOX4/DUSP10/PYCARD/PHF10/PDCD1LG2	68
GO:0050921	positive regulation of chemotaxis	47/1981	145/18986	4.88776667371987e-13	7.99208818847654e-12	3.75738010983856e-12	CCL1/CCL3/CCL7/CCL26/CALR/ITGA2/SERPINE1/CCL4/CCL19/CCL21/CXCL12/TNFSF14/TIRAP/FGFR1/PDGFB/PDGFRA/PDGFRB/CREB3/MAPK3/VEGFA/PTK2/PTK2B/TGFB1/IL6/CXCL8/HMGB1/APP/VEGFC/BMPR2/HSPB1/KDR/LPAR1/MAPK1/MCU/MDK/MET/C1QBP/EDN1/F3/FGF2/GAS6/CXCL10/THBS1/WNT5A/SCG2/SLIT2/PERP	47
GO:0009408	response to heat	39/1981	106/18986	5.01287431186079e-13	8.17473808236336e-12	3.8432506685924e-12	PTGS2/SOD1/SUMO1/VCP/TRPV1/STUB1/GCLC/HSF1/HSP90AA1/ATM/ATR/CDKN1A/HSPA1A/HSPA1B/HSPA8/MAPT/AKT1/MTOR/IGF1/PRKACA/SIRT1/GSK3B/CREBBP/EP300/HDAC2/HTRA2/IL1A/BAG3/HSP90AB1/HSPA2/HSPB1/MAP2K7/NF1/CRYAB/CXCL10/RBBP7/THBS1/DNAJB4/TP53INP1	39
GO:0033673	negative regulation of kinase activity	51/1981	166/18986	5.30559163069839e-13	8.62901422816787e-12	4.05682290583086e-12	PSEN1/UCHL1/GSTP1/BMP2/PTEN/CDKN1A/CDKN2A/TNFAIP3/IL1B/MAPT/AKT1/AKT1S1/TSC2/IRS2/ADIPOQ/PRKAG2/PDPK1/PTPN1/RB1/ABL1/PRKCD/APOE/AGT/CAV1/CDKN1B/CDKN1C/CEACAM1/DEPTOR/DUSP1/DUSP3/ERRFI1/HSPB1/IFNG/LATS1/LATS2/MEN1/MVP/NF1/NPM1/PAK2/PDCD4/PLK1/PPP2R5A/GADD45A/HNRNPU/SMPD1/IRAK3/DUSP10/NUP62/PYCARD/HEG1	51
GO:0071496	cellular response to external stimulus	32/1981	75/18986	5.33077431605761e-13	8.6469129132009e-12	4.06523774830373e-12	PTGS2/GCLC/BMP6/ITGA2/FAS/TLR4/TNFSF14/BCL10/MAP3K14/EGFR/IL1B/MYD88/IGF1R/NFKB1/MAPK3/MAPK8/TGFB1/BAK1/TNFRSF1A/BAG3/CASP2/CHEK1/ENG/IRF1/ITGB3/CASP1/GADD45A/FGF2/KCNJ2/TLR3/TNFRSF10B/ANKRD1	32
GO:0006111	regulation of gluconeogenesis	27/1981	55/18986	5.50039742693102e-13	8.89838830420486e-12	4.18346575204805e-12	PPARA/SIRT7/SIRT6/NR3C1/FOXO1/INS/SESN2/PRKACA/PRKAG1/STK11/ADIPOQ/PPARGC1A/SIRT1/PRKAG2/PRKAG3/LEP/LEPR/FBP1/GCK/EP300/DDB1/GNMT/MST1/OGT/PDK2/WDR5/SDHAF3	27
GO:0031099	regeneration	58/1981	204/18986	5.56128341313058e-13	8.97308664991625e-12	4.21858424321017e-12	MED1/UCP2/RGN/AXL/CD9/GPX1/GRN/IGFBP1/BCL2/CDK1/CDKN1A/CXCL12/CFLAR/TNF/EGFR/IGF1/IGF1R/ULK1/KLF4/CEBPB/JAK2/MMP2/TGFB1/CCNA2/IL6/PCNA/BAK1/AURKA/BRAF/CCND1/CDKN1B/EZH2/GATA4/GJA1/GLI1/HOPX/MAP2K1/MAP2K2/MDK/NINJ1/NOTCH1/PNPT1/CD81/DHFR/EPHA4/GAS6/IGF2R/LAMB2/MATN2/PRRX1/TYMS/SLC7A5/CLDN1/CPQ/POSTN/DUSP10/MCUB/SULF2	58
GO:0002758	innate immune response-activating signal transduction	74/1981	297/18986	6.13891783416054e-13	9.87896038800663e-12	4.64446942931629e-12	ESR1/HSPD1/SIRT2/NLRP3/SYK/MAP3K7/TLR4/TNFAIP3/TRAF3/TRAF6/TRIM25/BCL10/TAB1/PARP1/BIRC2/BIRC3/XIAP/BTK/CD14/NFKBIA/TIRAP/TICAM1/TNF/HSPA1A/HSPA1B/HSPA8/MYD88/AKT1/PIK3R1/RELA/APPL1/IKBKB/PDPK1/MAPK8/CREBBP/PLCG2/EP300/SQSTM1/PRKDC/HMGB1/APP/AURKB/BECN1/CAV1/CHUK/CSNK1A1/EIF2AK2/IFI16/IRAK4/IRF1/IRF3/IRF7/LAMP2/MAP2K6/MAVS/NINJ1/NLRX1/OGT/PAK2/PHB2/C1QBP/CASP1/CD36/TLR3/RIOK3/BANF1/NMI/IRAK3/PYCA…	74
GO:2000106	regulation of leukocyte apoptotic process	36/1981	93/18986	6.65678096604015e-13	1.06841334504944e-11	5.02301145470731e-12	AXL/MIF/BCL2/CDKN2A/PRKCQ/CCL19/CCL21/CXCL12/BCL10/BCL2L1/BTK/BAX/PIK3CB/PIK3CD/TP53/IRS2/SIRT1/IL2/IL7R/HIF1A/ARG2/AURKB/BCL11B/BCL3/BCL6/BMP4/FOXP1/IRF7/ITPKB/LGALS3/NF1/GAS6/KITLG/WNT5A/PERP/ORMDL3	36
GO:2000116	regulation of cysteine-type endopeptidase activity	51/1981	167/18986	6.87483962009765e-13	1.10051566516996e-11	5.173936489887e-12	PTGS2/VCP/RACK1/FOXL2/GPX1/HSPD1/RET/FAS/CDKN2A/SYK/BCL10/PIDD1/BIRC2/BIRC3/XIAP/TNF/MAPT/MAP3K5/NGF/NGFR/AKT1/SIRT1/VEGFA/PLAUR/MYC/HMGB1/AIFM1/HTRA2/BAK1/ACER2/ASPH/BIRC5/CSNK2A1/CTSD/DLC1/EIF2AK3/IFI16/MMP9/PAK2/CASP1/F3/IFI6/GAS6/GPER1/THBS1/TNFSF10/ANP32B/CYFIP2/PYCARD/PERP/BCL2L12	51
GO:0141091	GO:0141091	90/1981	397/18986	7.13259850083888e-13	1.13878843603708e-11	5.35387112600857e-12	JUN/PIN1/PML/PPARA/GDF15/GDF11/STUB1/SIN3A/LRP2/BMP2/BMP6/NOG/MAP3K7/TAB1/PARP1/XIAP/HSPA1A/ATF2/PPARG/STK11/TP53/SIRT1/APPL1/PDPK1/MAPK3/CREBBP/PTK2/STAT3/EP300/FOS/EGR1/TGFB1/CDKN2B/ABL1/HDAC1/HDAC2/ARID4B/BMP4/BMPR2/CAV1/CDKN1C/ENG/FERMT1/FERMT2/FOXD1/GATA4/GPC3/HIPK2/HIVEP1/HSP90AB1/HSPA5/HTRA1/ID1/ILK/ING1/ING2/KDR/LATS1/LATS2/LOX/MEN1/NLK/NOTCH1/OGT/PDCD4/POU5F1/CAV2/DAB2/ITGB5/PSG9/PTPRK/R…	90
GO:0050729	positive regulation of inflammatory response	50/1981	162/18986	7.36658179734749e-13	1.17307525801625e-11	5.51506632292829e-12	PTGS2/CCL1/CCL3/CLOCK/AGTR1/CEBPA/CNR1/GRN/NLRP3/SERPINE1/TLR4/TNFSF11/TRADD/RIPK1/TNFRSF11A/BTK/NFKBIA/TNF/IL1B/CREB3L3/IL2/CEBPB/PLCG2/STAT5B/IL6ST/IL15/TGFB1/IL6/APP/TNFRSF1A/AGT/CD28/DHX9/ETS1/IFNG/LRRK2/MDK/NINJ1/PARK7/PDCD4/PLA2G2A/C3/CASP1/CD81/CTSC/TLR3/WNT5A/NMI/PYCARD/GSDMD	50
GO:0031929	TOR signaling	53/1981	178/18986	7.50075986232186e-13	1.19133162500784e-11	5.6008963445627e-12	HDAC3/ZMPSTE24/GSK3A/ATM/SYK/RICTOR/RPS6KA5/AKT1/EIF4EBP1/MTOR/SESN2/SESN3/AKT1S1/PIK3CA/PRKAA1/PRKAA2/PRKACA/PRKACB/RHEB/RPS6KB1/RPS6KB2/STK11/TSC1/TSC2/AKT3/SIRT1/SESN1/RPTOR/LEP/GSK3B/MAPK3/HIF1A/EP300/YWHAZ/CSNK1A1/DDIT4/DEPTOR/ENDOG/MAPKAPK5/NLK/OGT/PIM1/PINK1/F3/GAS6/LIPA/MAT2A/GPR137B/MIOS/TMEM127/FAM83D/SEH1L/GPR155	53
GO:0007565	female pregnancy	55/1981	189/18986	7.83398966948828e-13	1.24102605179764e-11	5.83452846471253e-12	PTGS2/MED1/SOD1/CNR1/ESR1/IGFBP2/PAPPA/CALR/ITGA2/BCL2/PARP1/AR/IL1B/ADCY7/AKT1/EPOR/LEP/TIMP1/VEGFA/STAT5B/FOS/MMP2/TGFB1/AGO2/BMPR2/CBS/CTSB/ERRFI1/GJA1/IGFBP5/IGFBP7/ITGB3/ITGB4/JUNB/MMP9/OXTR/PGR/STS/C1QBP/EMP2/PSG1/PSG2/PSG4/PSG5/PSG6/PSG7/PSG9/STC1/UMPS/STC2/TRIM28/CITED2/APOL2/DAZAP1/SMURF2	55
GO:0046032	ADP catabolic process	37/1981	98/18986	7.87490271732177e-13	1.24427543194159e-11	5.84980501826684e-12	PSEN1/PPARA/UCHL1/UCP2/NCOR1/SIRT6/MTOR/IGF1/INS/INSR/PRKAA1/PRKAA2/PRKACA/PRKAG1/PRKAG2/PRKAG3/RPTOR/FBP1/GCK/ENO1/ENO2/GAPDH/HIF1A/HK3/STAT3/EP300/APP/ALDOA/DDIT4/HDAC4/IFNG/OGT/BPGM/LIPA/PFKP/ZBTB20/TIGAR	37
GO:0008637	apoptotic mitochondrial changes	39/1981	108/18986	1.00068970297443e-12	1.57299136557758e-11	7.39522178758094e-12	CLU/GCLC/GCLM/GPX1/GSK3A/HSPD1/HGF/BCL2/CDKN2A/BCL2A1/BCL2L1/HSPA1A/AKT1/BAX/ATF2/IGF1/SOD2/TP53/GSK3B/PLAUR/BAK1/LMNA/BCL2L2/BNIP3L/FXN/GGCT/MCL1/MMP9/OPA1/PINK1/SLC25A4/SLC25A5/IFI6/GPER1/IFI27/IFIT2/TNFSF10/MLLT11/PYCARD	39
GO:0009134	nucleoside diphosphate catabolic process	39/1981	108/18986	1.00068970297443e-12	1.57299136557758e-11	7.39522178758094e-12	PSEN1/PPARA/UCHL1/UCP2/NCOR1/SIRT6/MTOR/IGF1/INS/INSR/PRKAA1/PRKAA2/PRKACA/PRKAG1/PRKAG2/PRKAG3/RPTOR/FBP1/GCK/ENO1/ENO2/GAPDH/HIF1A/HK3/STAT3/EP300/APP/ALDOA/DDIT4/ENTPD7/HDAC4/IFNG/NUDT5/OGT/BPGM/LIPA/PFKP/ZBTB20/TIGAR	39
GO:0042692	muscle cell differentiation	95/1981	432/18986	1.08995484167639e-12	1.70537295471013e-11	8.01759723963443e-12	CTNNB1/PPARA/UCHL1/HDAC3/GDF15/ZMPSTE24/SIRT6/CD9/GPX1/GSK3A/NRG1/MMP14/BMP2/CALR/BCL2/CDK1/MDM2/TNFSF14/CFLAR/BDNF/IGF2/PDGFB/PDGFRA/PDGFRB/AKT1/MTOR/IGF1/SOD2/TSC1/KRAS/ATG5/SIRT1/VEGFA/FOXO4/RORA/RB1/TGFB1/MAPK14/LMNA/ASF1A/BIN1/BMP4/BMPR2/CHUK/CTH/DNMT1/ENG/ERVW-1/EZH2/FBXO22/FGFR2/FOXP1/G6PD/GATA4/HDAC4/HIRA/HOPX/IGFBP5/KDM1A/KDM6B/KRT19/LOX/MAPK12/MECP2/MEF2A/MRTFA/MRTFB/NINJ1/NOTCH1/NOX4/P…	95
GO:0001763	morphogenesis of a branching structure	58/1981	207/18986	1.09329533577908e-12	1.70537295471013e-11	8.01759723963443e-12	CTNNB1/PML/MED1/TP63/SIRT6/ESR1/HOXB7/MMP14/BMP2/NOG/HGF/BCL2/TNF/WNT2/AR/AREG/EGF/FGF7/FGFR1/KRAS/GRB2/PPP1CA/VEGFA/TGFB1/MYC/ABL1/AGT/BMP4/ENG/FGFR2/FOXA1/FOXD1/GPC3/ILK/KDM5B/KDR/LRRK2/MDK/MECP2/MET/NOTCH1/NTN4/PAX8/PGR/PHB2/CTSZ/EDN1/FGF2/HOXA5/SFRP1/TGM2/WNT5A/DCHS1/TIMELESS/SLIT2/HS3ST3A1/SEMA3C/SULF1	58
GO:0016051	carbohydrate biosynthetic process	58/1981	207/18986	1.09329533577908e-12	1.70537295471013e-11	8.01759723963443e-12	PPARA/RGN/SIRT7/SIRT6/NR3C1/GSK3A/PARP1/EGF/IGF2/PDGFB/AKT1/AKT2/ATF4/FOXO1/IGF1/INS/INSR/IRS1/NFKB1/SESN2/PRKACA/PRKAG1/STK11/IRS2/ADIPOQ/PPARGC1A/SIRT1/PRKAG2/PRKAG3/LEP/LEPR/FBP1/GCK/GSK3B/PCK1/PPP1CA/ENO1/ENO2/EP300/TGFB1/AKR1B1/ATF3/DDB1/G6PD/GNMT/HAS1/HS2ST1/MST1/NDST2/OGT/FUT4/GPER1/HAS2/PCK2/PDK2/PPP1R3C/WDR5/SDHAF3	58
GO:0006809	nitric oxide biosynthetic process	33/1981	81/18986	1.11540441544026e-12	1.73542130861483e-11	8.15886581004101e-12	PTGS2/TRPV1/RGN/CLU/ESR1/HSP90AA1/TLR4/TICAM1/TNF/IL1B/AKT1/INSR/PIK3CB/SOD2/KLF4/JAK2/PTK2B/RORA/APOE/APP/ARG2/CAV1/CYB5R3/DDAH2/HSP90AB1/IFNG/NQO1/ATP2B4/CD36/EDN1/PTX3/KHSRP/DDAH1	33
GO:0090287	regulation of cellular response to growth factor stimulus	87/1981	381/18986	1.1352263923991e-12	1.76176737079952e-11	8.28272851987452e-12	CTNNB1/PIN1/PPARA/GDF15/STUB1/SIN3A/LRP2/BMP2/NOG/PRKCB/CFLAR/XIAP/HSPA1A/IL1B/NGFR/CREB3L1/PIK3CB/PPARG/STK11/TP53/SIRT1/PDPK1/PTPN1/CREBBP/HIF1A/VEGFA/EP300/CDKN2B/ABL1/HDAC1/HDAC2/VEGFC/AGT/ARID4B/BMP4/CAV1/CDKN1C/ENG/FERMT1/FOXD1/GATA4/GPC3/HIPK2/HSP90AB1/HSPA5/HTRA1/ILK/ING1/ING2/ITGB3/KDR/LATS1/LATS2/LOX/MEN1/NEDD4/NOTCH1/OGT/OTX2/ATP2B4/CAV2/FGF2/GPC1/RBBP7/SFRP1/SOX11/THBS1/WNT5A/TSC22D1/…	87
GO:0007005	mitochondrion organization	98/1981	452/18986	1.16504890783145e-12	1.80346022560001e-11	8.47874225202478e-12	POLG/PEX5/TERT/UCP2/CHCHD2/SIRT7/CEBPA/CLU/GCLC/GCLM/GPX1/GSK3A/HSPA9/HSPD1/HGF/HSP90AA1/BCL2/CDKN2A/PARP1/BCL2A1/BCL2L1/HSPA1A/MAPT/AKT1/BAX/ATF2/IGF1/SESN2/PPARG/PRKACA/SOD2/TP53/AKT3/PPARGC1A/GSK3B/EP300/PLAUR/SQSTM1/AIFM1/HTRA2/BAK1/LMNA/AURKA/BCL2L2/BNIP3L/CLPP/ENDOG/EPAS1/FIS1/FXN/GGCT/IMMT/KDR/LRRK2/MARCHF5/MARCKS/MCL1/MCU/MEF2A/MMP9/OPA1/PARK7/PHB2/PINK1/PNPT1/SLC25A4/SLC25A5/BCS1L/CAV2/C…	98
GO:0000018	regulation of DNA recombination	46/1981	143/18986	1.17395831099322e-12	1.80807367140092e-11	8.50043178932888e-12	RAD51/TERF2/TP53BP1/SIRT6/BLM/ERCC2/ERCC6/MLH1/PIAS4/PARP1/IL2/IL7R/CREBBP/TGFB1/NBN/ABL1/BCL6/CD28/CHEK1/CSNK2A1/FOXP3/KAT5/KDM1A/MORF4L1/PLK1/ACTL6A/C1QBP/FUS/MSH6/KPNA2/MRE11/MSH2/SKP2/YEATS4/RUVBL1/TIMELESS/MAD2L2/RAD51AP1/POLQ/PAXIP1/SMCHD1/PARPBP/RIF1/FIGNL1/CGAS/RMI2	46
GO:0006986	response to unfolded protein	46/1981	143/18986	1.17395831099322e-12	1.80807367140092e-11	8.50043178932888e-12	VCP/STUB1/RACK1/HSF1/HSPD1/NFE2L2/HSP90AA1/FGF21/DDIT3/HSPA1A/HSPA8/ATF4/BAX/ATF6B/CREB3L4/CREB3L1/CREB3L3/PIK3R1/CREB3/CREB3L2/PTPN1/BAK1/AGR2/ATF3/ATF6/BAG3/CCND1/CTH/EIF2AK2/EIF2AK3/HSP90AB1/HSPA2/HSPA5/HSPB1/DNAJB9/THBS1/WFS1/STC2/OPTN/DNAJB4/FBXO6/HSPB8/TM7SF3/EDEM2/RHBDD2/CREBRF	46
GO:0045739	positive regulation of DNA repair	45/1981	138/18986	1.20287818176376e-12	1.84794811853329e-11	8.68789650569926e-12	TOP2B/SIRT6/ERCC8/ERCC6/BRCA1/PIAS4/PARP1/EGFR/SIRT1/CREBBP/FOXM1/NBN/PCNA/PRKDC/HMGB1/ARID1A/ARID1B/BRD7/CBX8/CEBPG/DHX9/KAT5/MCRS1/MORF4L1/PBRM1/ACTL6A/DDX11/FH/FUS/MGMT/SKP2/USP1/YEATS4/RUVBL1/TIMELESS/TRIM28/MAD2L2/RAD51AP1/SMCHD1/UCHL5/RIF1/PHF10/TIGAR/ACTR5/RNF168	45
GO:0010595	positive regulation of endothelial cell migration	44/1981	133/18986	1.21661253927924e-12	1.86435172790555e-11	8.76501601956271e-12	PTGS2/GRN/NFE2L2/SP1/CALR/PLCG1/PRKCA/EGF/FGFR1/PDGFB/AKT1/PIK3CB/PIK3CD/AKT3/SIRT1/PDPK1/HIF1A/VEGFA/STAT5A/PTK2B/TGFB1/ABL1/HMGB1/VEGFC/AGT/ETS1/FOXP1/HDAC7/HSPB1/ITGB3/KDR/MAP2K3/MET/PIK3C2A/ANGPT1/EDN1/FGF2/RRAS/SPARC/THBS1/WNT5A/HDAC9/RIN2/CCBE1	44
GO:2000045	regulation of G1/S transition of mitotic cell cycle	55/1981	191/18986	1.25431488607516e-12	1.91730989728632e-11	9.01399221651166e-12	PML/TERT/TCF3/PTEN/CHEK2/ATM/BCL2/CDKN1A/CDKN2A/MDM2/PIDD1/EGFR/AKT1/TP53/APPL1/RPTOR/KLF4/RB1/CDKN2B/E2F1/CDK7/PRKDC/TFDP1/ARID1A/ARID1B/BRD7/CASP2/CCL2/CCND1/CCND3/CDC6/CDK2/CDKN1B/CUL4B/E2F7/EZH2/FBXO31/GTSE1/PBRM1/ACTL6A/CCND2/CDKN2C/FHL1/PSME1/RBL1/RRM1/RRM2/STIL/CCNE2/KIF14/GPNMB/RFWD3/PHF10/CENPJ/SLFN11	55
GO:0043406	positive regulation of MAP kinase activity	32/1981	77/18986	1.27782233348225e-12	1.94369996974397e-11	9.13806183512841e-12	FLT1/MIF/CCL19/MAP3K7/TLR4/TRAF2/TRAF6/TNFSF11/TNFRSF11A/TNF/ERBB2/FGFR1/IL1B/MAP3K5/PDGFB/PDGFRB/HRAS/INSR/PTPN1/GH1/GHR/EZH2/LRRK2/MAP2K7/NOX4/PDCD10/PIK3R5/EDN1/EPHA4/FGF2/THBS1/WNT5A	32
GO:0046031	ADP metabolic process	38/1981	104/18986	1.27795325113516e-12	1.94369996974397e-11	9.13806183512841e-12	PSEN1/PPARA/UCHL1/UCP2/NCOR1/SIRT6/MTOR/IGF1/INS/INSR/PRKAA1/PRKAA2/PRKACA/PRKAG1/PRKAG2/PRKAG3/RPTOR/FBP1/GCK/ENO1/ENO2/GAPDH/HIF1A/HK3/STAT3/EP300/APP/ALDOA/DDIT4/HDAC4/IFNG/OGT/BPGM/LIPA/PFKP/ZBTB20/AK3/TIGAR	38
GO:0042149	cellular response to glucose starvation	25/1981	49/18986	1.30511196597327e-12	1.98006912449527e-11	9.30904685863102e-12	NFE2L2/BCL2/ATF4/FOXO3/SESN2/SESN3/PRKAA1/PRKAA2/PRKAG1/TP53/SIRT1/SESN1/PRKAG2/PRKAG3/YWHAZ/BECN1/EIF2AK3/HNRNPA1/HSPA5/IFI16/KAT5/MYBBP1A/NUAK2/ASNS/SLC7A5	25
GO:1905820	positive regulation of chromosome separation	20/1981	32/18986	1.39856533864569e-12	2.11658808942929e-11	9.95087366454448e-12	RB1/AURKB/BIRC5/ESPL1/INCENP/MAD1L1/NCAPG2/NCAPH2/CDC20/DLGAP5/NCAPD2/SMC4/SMC2/UBE2C/NCAPD3/NCAPH/CDCA8/NCAPG/SKA1/SKA3	20
GO:0072332	intrinsic apoptotic signaling pathway by p53 class mediator	34/1981	86/18986	1.42174816279377e-12	2.14634704081168e-11	1.00907816452585e-11	PML/TP63/TOPORS/BRCA2/ERCC2/MIF/TP73/CHEK2/BCL2/CDKN1A/MDM2/UBB/BAX/STK11/TP53/SIRT1/EP300/E2F1/MYC/BCL3/DDIT4/HIPK2/IFI16/ING2/KDM1A/MYBBP1A/PPP1R13B/E2F2/MSH2/PDK2/PYCARD/RRM2B/PERP/JMY	34
GO:0051403	stress-activated MAPK cascade	26/1981	53/18986	1.51199381990832e-12	2.27301759053477e-11	1.06863073612011e-11	GSTP1/PRDX1/FAS/MAP3K7/TLR4/MAP3K5/FOXO1/IKBKB/MAPK3/MAPK8/MAPK14/FOXM1/MYC/IL1A/EIF2AK2/MAP2K1/MAP2K2/MAP2K6/MAP2K7/MAPK1/NBR1/PDCD10/CRYAB/TGFB2/DUSP10/PBK	26
GO:0002221	pattern recognition receptor signaling pathway	70/1981	278/18986	1.51310893877212e-12	2.27301759053477e-11	1.06863073612011e-11	ESR1/HSPD1/SIRT2/NLRP3/MAP3K7/TLR4/TNFAIP3/TRAF3/TRAF6/TRIM25/BCL10/TAB1/PARP1/BIRC2/BIRC3/XIAP/BTK/CD14/NFKBIA/TIRAP/TICAM1/TNF/HSPA1A/HSPA1B/HSPA8/MYD88/AKT1/PIK3R1/RELA/APPL1/IKBKB/PDPK1/MAPK8/PLCG2/SQSTM1/PRKDC/HMGB1/APP/AURKB/BECN1/CAV1/CHUK/CSNK1A1/EIF2AK2/IFI16/IRAK4/IRF1/IRF3/IRF7/LAMP2/MAP2K6/MAVS/NINJ1/NLRX1/OGT/PHB2/C1QBP/CASP1/CD36/TLR3/RIOK3/BANF1/NMI/IRAK3/PYCARD/IFIH1/COLEC12/TIFA/…	70
GO:0019364	pyridine nucleotide catabolic process	37/1981	100/18986	1.6180123956155e-12	2.42463331716436e-11	1.13991097003922e-11	PSEN1/PPARA/UCHL1/UCP2/NCOR1/SIRT6/MTOR/IGF1/INS/INSR/PRKAA1/PRKAA2/PRKACA/PRKAG1/PRKAG2/PRKAG3/RPTOR/FBP1/GCK/ENO1/ENO2/GAPDH/HIF1A/HK3/STAT3/EP300/APP/ALDOA/DDIT4/HDAC4/IFNG/OGT/BPGM/LIPA/PFKP/ZBTB20/TIGAR	37
GO:0051384	response to glucocorticoid	44/1981	134/18986	1.63057287221036e-12	2.43746665382622e-11	1.14594440245124e-11	PTGS2/UCP2/UCP3/A2M/NR3C1/GSK3A/IGFBP2/PAPPA/BMP6/BCL2/CDKN1A/CFLAR/TNF/AREG/EGFR/EIF4E/FOXO3/IGF1R/PIK3CA/RPS6KB1/ADIPOQ/PCK1/SSTR3/FOS/GHR/GHRHR/JAK2/TGFB1/IL6/PCNA/DDIT4/IGFBP7/IL1RN/ABCA3/EDN1/GLB1/HNRNPU/PCK2/SERPINF1/STC1/TYMS/CLDN1/SLIT2/FBXO32	44
GO:0032147	activation of protein kinase activity	28/1981	61/18986	1.68085889675052e-12	2.50649349909081e-11	1.17839650875007e-11	NRG1/TRAF2/TRAF6/CARD10/ADCY8/IGF1/INS/INSR/STK11/LEP/PDPK1/JAK2/PTK2B/ABL1/PRKCD/CLSPN/ECT2/ITGB3/PINK1/ANGPT1/GAS6/PRNP/TGFB2/TLR3/WNT5A/TNFRSF10B/KIF14/TPX2	28
GO:0097306	cellular response to alcohol	39/1981	110/18986	1.9567496181164e-12	2.91078437094925e-11	1.36846879582775e-11	CTNNB1/RAD51/CCL7/UCP1/BLM/NFE2L1/BRCA1/MDM2/ADCY1/ADCY2/ADCY3/ADCY5/ADCY6/ADCY7/ADCY8/AKT1/CREB1/FOXO3/IGF1R/PRKAA1/PRKAA2/SOD2/KLF4/FBP1/PCK1/FOS/AIFM1/AHR/BTG2/CDH1/CDK4/CYBB/DNMT3A/ITPR2/MAP4K1/SFRP1/GNG2/TP53INP1/GPR155	39
GO:0001822	kidney development	77/1981	322/18986	1.98535164934358e-12	2.94614591468284e-11	1.3850935824848e-11	CTNNB1/TFAP2A/RGN/GDF11/ZMPSTE24/AGTR1/HELLS/HOXB7/LRP2/BMP2/BMP6/NOG/RET/TP73/BCL2/CFLAR/FGFR1/HSPA8/PDGFB/PDGFRA/PDGFRB/BAX/CAT/TSC1/ADIPOQ/VEGFA/EGR1/TGFB1/MYC/PECAM1/AGT/AKR1B1/ARG2/BMP4/CD34/CYP26A1/EZH2/FGFR2/FOXD1/GPC3/HS2ST1/ILK/ITGB3/LRRK2/MME/MMP9/NF1/NOTCH1/NOTCH3/PAX8/ANGPT1/CENPF/EDN1/EPHA4/FGF2/HAS2/LAMB2/ODC1/SERPINF1/PODXL/SFRP1/SOX4/SOX11/STAT1/TGFB2/WFS1/WNT5A/DCHS1/SLIT2/HS3ST3…	77
GO:0050900	leukocyte migration	90/1981	404/18986	2.02246936950154e-12	2.99394191373542e-11	1.40756427248907e-11	CCL1/CCL3/CCL7/CCL20/CXCL6/CXCL5/GDF15/CCL26/CD9/EPS8/FLT1/MIF/MMP14/CALR/ITGA2/RET/SERPINE1/CCL4/CCL13/CCL19/CCL21/CXCL12/SYK/VCAM1/ZAP70/TNFSF11/TNFSF14/TNFRSF11A/CXCL1/CXCL2/IL1R1/TIRAP/TNF/CDC42/IL1B/MYD88/PDGFB/AKT1/PIK3CD/PIK3R1/CREB3/LEP/MAPK3/VEGFA/PTK2/STAT5B/PTK2B/MMP2/TGFB1/IL6/CXCL8/ABL1/PECAM1/HMGB1/APP/IL1A/VEGFC/CCL2/CD34/CXCR2/DPP4/DUSP1/IRAK4/ITGB3/LGALS3/MAPK1/MCU/MDK/MSN/NF1/NI…	90
GO:0046364	monosaccharide biosynthetic process	36/1981	96/18986	2.02890205377142e-12	2.99619216124744e-11	1.40862219815811e-11	PPARA/RGN/SIRT7/SIRT6/NR3C1/ATF4/FOXO1/INS/SESN2/PRKACA/PRKAG1/STK11/ADIPOQ/PPARGC1A/SIRT1/PRKAG2/PRKAG3/LEP/LEPR/FBP1/GCK/PCK1/ENO1/ENO2/EP300/AKR1B1/ATF3/DDB1/G6PD/GNMT/MST1/OGT/PCK2/PDK2/WDR5/SDHAF3	36
GO:0007159	leukocyte cell-cell adhesion	94/1981	430/18986	2.06193501241608e-12	3.03761875379847e-11	1.4280983915132e-11	PPARA/CD55/HSPD1/IGFBP2/NLRP3/BMI1/CDKN2A/PRKCQ/CCL19/CCL21/CXCL12/SYK/TRAF6/VCAM1/ZAP70/TNFSF11/TNFSF14/BCL10/TNFSF13B/CD40LG/TNFRSF13C/TNF/ERBB2/IGF2/IL1B/AKT1/FOXO3/MTOR/IGF1/PIK3CA/PRKAA1/RELA/KLF4/PTPN11/IFNB1/IL2/IL2RG/IL7/IL7R/LEP/PCK1/PDPK1/CEBPB/STAT5A/STAT5B/EP300/JAK2/IL6ST/IL15/TGFB1/IL6/ABL1/PECAM1/HMGB1/IL1A/ARG2/ARID1A/ARID1B/BCL6/BMP4/BRD4/BRD7/CAV1/CCL2/CD28/DPP4/DUSP3/ETS1/FOXP3…	94
GO:0007254	JNK cascade	52/1981	177/18986	2.1924970830454e-12	3.22217824325154e-11	1.51486672269263e-11	HDAC3/NCOR1/ERCC6/GSTP1/CCL19/CCL21/MAP3K7/TLR4/TRAF2/TNFSF11/RIPK1/XIAP/TIRAP/TNF/CDC42/IL1B/MAP3K5/MYD88/ATF2/HRAS/IGF1R/NFKB1/RB1CC1/MAPK8/MAPK9/PTK2B/HMGB1/APP/IL1A/BECN1/CCN2/DUSP3/GADD45G/GRIK2/HIPK2/IRAK4/LRRK2/MAP2K7/MAP3K6/MAP4K1/MEN1/MINK1/NOX1/PDCD4/PINK1/GADD45A/EDN1/TLR3/WNT5A/DUSP10/PYCARD/TNFRSF19	52
GO:0006268	DNA unwinding involved in DNA replication	16/1981	21/18986	2.27792647414487e-12	3.3396811456273e-11	1.5701092397699e-11	RAD51/WRN/RECQL4/BLM/CDC45/HMGA1/MCM7/MCM2/MCM3/MCM4/MCM5/MCM6/GINS1/GINS2/GINS3/GINS4	16
GO:0009137	purine nucleoside diphosphate catabolic process	37/1981	101/18986	2.29902897602146e-12	3.34648633049043e-11	1.57330861215487e-11	PSEN1/PPARA/UCHL1/UCP2/NCOR1/SIRT6/MTOR/IGF1/INS/INSR/PRKAA1/PRKAA2/PRKACA/PRKAG1/PRKAG2/PRKAG3/RPTOR/FBP1/GCK/ENO1/ENO2/GAPDH/HIF1A/HK3/STAT3/EP300/APP/ALDOA/DDIT4/HDAC4/IFNG/OGT/BPGM/LIPA/PFKP/ZBTB20/TIGAR	37
GO:0009181	purine ribonucleoside diphosphate catabolic process	37/1981	101/18986	2.29902897602146e-12	3.34648633049043e-11	1.57330861215487e-11	PSEN1/PPARA/UCHL1/UCP2/NCOR1/SIRT6/MTOR/IGF1/INS/INSR/PRKAA1/PRKAA2/PRKACA/PRKAG1/PRKAG2/PRKAG3/RPTOR/FBP1/GCK/ENO1/ENO2/GAPDH/HIF1A/HK3/STAT3/EP300/APP/ALDOA/DDIT4/HDAC4/IFNG/OGT/BPGM/LIPA/PFKP/ZBTB20/TIGAR	37
GO:0120162	positive regulation of cold-induced thermogenesis	37/1981	101/18986	2.29902897602146e-12	3.34648633049043e-11	1.57330861215487e-11	UCP1/UCP2/HDAC3/BSCL2/SIRT6/HSF1/SYK/FGF21/IGF1R/EHMT1/PRKAB1/PRKAB2/ADIPOQ/PPARGC1A/ADIPOR1/ADIPOR2/LEP/LEPR/CEBPB/VEGFA/JAK2/CAV1/EPAS1/GADD45G/GJA1/KDM1A/KDM6B/KSR2/LCN2/OGT/OXTR/CD36/DIO2/FABP5/FH/SCD/TRPV2	37
GO:0031960	response to corticosteroid	48/1981	156/18986	2.39548030809278e-12	3.4785796188233e-11	1.63541061635206e-11	PTGS2/UCP2/UCP3/A2M/NR3C1/GSK3A/IGFBP2/PAPPA/BMP6/BCL2/CDKN1A/CFLAR/PARP1/TNF/AREG/EGFR/EIF4E/FOXO3/IGF1R/PIK3CA/RPS6KB1/ADIPOQ/PCK1/SSTR3/FOS/GHR/GHRHR/JAK2/TGFB1/IL6/PCNA/AIFM1/CYBB/DDIT4/IGFBP7/IL1RN/ABCA3/EDN1/GLB1/GPER1/HNRNPU/PCK2/SERPINF1/STC1/TYMS/CLDN1/SLIT2/FBXO32	48
GO:0045428	regulation of nitric oxide biosynthetic process	29/1981	66/18986	2.65099787749063e-12	3.84048362347158e-11	1.80555524897724e-11	PTGS2/TRPV1/RGN/CLU/ESR1/HSP90AA1/TLR4/TICAM1/TNF/IL1B/AKT1/INSR/PIK3CB/SOD2/KLF4/JAK2/PTK2B/APOE/APP/CAV1/DDAH2/HSP90AB1/IFNG/ATP2B4/CD36/EDN1/PTX3/KHSRP/DDAH1	29
GO:0031647	regulation of protein stability	87/1981	387/18986	2.81280494139875e-12	4.06523633592203e-11	1.91121992027194e-11	PIN1/PML/TAF1/TERT/SUMO1/HDAC3/STUB1/SIRT6/APTX/CLU/GRN/HTT/HSPD1/BMP2/CALR/HSP90AA1/PTEN/CHEK2/BCL2/CDKN2A/MDM2/HSPA1A/HSPA1B/HSPA8/AKT2/CREB1/MTOR/IGF1/PIK3R1/TP53/TSC1/PPARGC1A/SIRT1/CREBBP/GAPDH/EP300/CDK7/PRKDC/YWHAZ/PRKCD/LMNA/AAK1/ASPH/ATF7IP/AURKA/BAG3/CDKN2AIP/CSNK2A1/FBXO4/FBXW11/HSP90AB1/LAMP2/LRRK2/MAPK1/MORC3/NF2/NLK/P3H1/PARK7/PDCD10/PEX19/PHB2/PIM1/PINK1/PINX1/PLK1/PPIB/CD81/CRYAB/…	87
GO:1901875	positive regulation of post-translational protein modification	44/1981	136/18986	2.89761204820168e-12	4.17790446382555e-11	1.96418942871753e-11	VCP/HDAC3/STUB1/GSK3A/SPRTN/BMI1/PTEN/CDKN2A/TRAF6/BCL10/PIAS4/BIRC2/BIRC3/XIAP/TICAM1/UBB/GSK3B/MAPK9/EGR1/CAV1/FBXO4/HDAC4/HSPA5/KDM1A/LRRK2/MAGEA2/PINK1/PLK1/ANGPT1/CDC20/SKP2/WFS1/SPHK1/NMI/UBA2/SAE1/UBE2C/GABARAP/PAXIP1/GNL3/UBE2S/FANCI/FANCM/ARRDC4	44
GO:0071560	cellular response to transforming growth factor beta stimulus	74/1981	306/18986	2.98542375982192e-12	4.29436309225327e-11	2.01894099348434e-11	JUN/PIN1/PML/PPARA/GDF15/STUB1/SIN3A/NR3C1/BMP2/MAP3K7/CFLAR/TAB1/PARP1/WNT2/HSPA1A/IGF1R/PPARG/STK11/TP53/SIRT1/APPL1/PDPK1/CREBBP/PTK2/STAT3/EP300/FOS/TGFB1/CDKN2B/ABL1/HDAC1/HDAC2/ARID4B/CAV1/CDKN1C/ENG/FERMT1/FERMT2/FGFR2/HIPK2/HSP90AB1/HSPA5/HTRA1/ID1/ING1/ING2/LATS1/LATS2/LOX/MEN1/NLK/OGT/PAK2/CAV2/DAB2/EDN1/ITGB5/PSG9/PTPRK/RBBP7/SFRP1/SOX11/TGFB2/THBS1/WNT5A/TSC22D1/CLDN1/CITED2/POSTN/ANK…	74
GO:1901136	carbohydrate derivative catabolic process	66/1981	258/18986	3.04740258206216e-12	4.37320196423461e-11	2.05600610118571e-11	PSEN1/PPARA/UCHL1/UCP2/NCOR1/SIRT6/GSK3A/MMP12/NUDT1/BTK/MTOR/IGF1/INS/INSR/PRKAA1/PRKAA2/PRKACA/PRKAG1/PRKAG2/PRKAG3/RPTOR/FBP1/GCK/ENO1/ENO2/GAPDH/HIF1A/HK3/STAT3/EP300/TGFB1/PRKCD/APP/ALDOA/DDIT4/ENTPD7/HDAC4/IFNG/OGG1/OGT/AMPD3/BPGM/DUT/FGF2/FUCA1/GLB1/GM2A/GPC1/GUSB/HEXB/HMMR/HPRT1/IDS/LIPA/MANBA/PFKP/SGSH/SMPD1/MAN1B1/ZBTB20/FBXO6/NT5C/DERA/NUDT15/EDEM2/TIGAR	66
GO:0070663	regulation of leukocyte proliferation	68/1981	270/18986	3.12064150930751e-12	4.46779168198744e-11	2.10047627164657e-11	CTNNB1/CSF2RB/CD55/GSTP1/IGFBP2/MIF/BMI1/TCF3/ATM/BCL2/CDKN1A/CDKN2A/PRKCQ/CCL19/SYK/TLR4/TNFAIP3/TRAF6/VCAM1/ZAP70/TNFSF13B/BCL2L1/BTK/CD40LG/TIRAP/TNFRSF13C/TICAM1/ERBB2/IGF2/IL1B/MYD88/IGF1/IRS2/IL2/IL7/LEP/MAPK3/CEBPB/PTK2/STAT5B/JAK2/IL6ST/IL15/TNFRSF1B/TGFB1/IL6/HMGB1/IL1A/AHR/ARG2/BCL6/BMP4/CD28/FOXP3/IRF1/LGALS3/MAD1L1/MAPK1/NF1/CD81/INPP5D/KITLG/PRNP/SOX11/GPNMB/TNFRSF21/PYCARD/PDCD1LG2	68
GO:0032006	regulation of TOR signaling	47/1981	152/18986	3.32366186682577e-12	4.74731000603521e-11	2.23188830894451e-11	HDAC3/ZMPSTE24/GSK3A/ATM/SYK/RICTOR/AKT1/SESN2/SESN3/AKT1S1/PIK3CA/PRKAA1/PRKAA2/PRKACA/PRKACB/RHEB/RPS6KB1/STK11/TSC1/TSC2/AKT3/SIRT1/SESN1/RPTOR/LEP/GSK3B/MAPK3/HIF1A/EP300/YWHAZ/CSNK1A1/DDIT4/DEPTOR/ENDOG/MAPKAPK5/NLK/OGT/PIM1/F3/GAS6/MAT2A/GPR137B/MIOS/TMEM127/FAM83D/SEH1L/GPR155	47
GO:0010833	telomere maintenance via telomere lengthening	31/1981	75/18986	3.40505162179771e-12	4.84088807490542e-11	2.27588286536056e-11	CTNNB1/PML/RAD51/RPA1/TERC/TERF1/TERF2/TERT/XRCC5/ERCC4/HSP90AA1/ATM/ATR/PARP1/TP53/DKC1/FBXO4/HNRNPA1/HNRNPC/HNRNPD/HSP90AB1/MCRS1/PINX1/POT1/HNRNPA2B1/HNRNPU/MRE11/TCP1/CCT2/CCT5/GAR1	31
GO:0032481	positive regulation of type I interferon production	31/1981	75/18986	3.40505162179771e-12	4.84088807490542e-11	2.27588286536056e-11	HMGB2/HSPD1/MMP12/HSP90AA1/SYK/TLR4/TRAF3/TRAF6/XIAP/CD14/TICAM1/MYD88/PTPN11/GAPDH/PLCG2/CHUK/DHX9/IRF1/IRF3/IRF5/IRF7/MAVS/KPNA2/STAT1/TLR3/RIOK3/ISG15/ZBTB20/IFIH1/ARRDC4/CGAS	31
GO:0019216	regulation of lipid metabolic process	80/1981	344/18986	3.43797776006312e-12	4.87633171130813e-11	2.29254624685727e-11	PTGS2/PPARA/RGN/GDF15/NCOR1/ZMPSTE24/STUB1/SIRT3/BSCL2/SIRT6/APOC3/CNR1/NR3C1/SIRT2/BMP2/BMP6/BRCA1/TNF/FGF21/IL1B/MAPT/PDGFB/AKT1/AKT2/CREB1/MTOR/IGF1R/INS/IRS1/NFKB1/PPARG/PRKAA1/PRKACA/IRS2/ADIPOQ/PPARGC1A/SIRT1/ADIPOR1/PRKAG2/RPTOR/LEP/PCK1/PLCG2/STAT5B/EGR1/RORA/PRKCD/APOE/IL1A/TNFRSF1A/ASAH1/BCL11B/CAV1/CEACAM1/IFNG/IGFBP7/KAT5/MAPK1/NR1H2/OGT/PHB2/PPP2R5A/ABCA3/APOC1/C3/DAB2/FABP5/GPER1/IN…	80
GO:0071559	response to transforming growth factor beta	75/1981	313/18986	3.45818072964971e-12	4.89360655919573e-11	2.30066780011377e-11	JUN/PIN1/PML/PPARA/GDF15/STUB1/SIN3A/NR3C1/BMP2/MAP3K7/CFLAR/TAB1/PARP1/WNT2/HSPA1A/IGF1R/PPARG/STK11/TP53/SIRT1/APPL1/PDPK1/CREBBP/PTK2/STAT3/EP300/FOS/TGFB1/CDKN2B/ABL1/HDAC1/HDAC2/ARID4B/CAV1/CDKN1C/ENG/FERMT1/FERMT2/FGFR2/HIPK2/HSP90AB1/HSPA5/HTRA1/ID1/ING1/ING2/LATS1/LATS2/LOX/MEN1/NLK/OGT/PAK2/CAV2/DAB2/EDN1/ITGB5/PSG9/PTPRK/RBBP7/SFRP1/SOX11/TGFB2/THBS1/WNT5A/TSC22D1/CLDN1/CITED2/POSTN/ANK…	75
GO:0034284	response to monosaccharide	59/1981	218/18986	3.47400603369007e-12	4.90462101839716e-11	2.30584611008084e-11	PTGS2/PPARA/UCP2/RACK1/SIN3A/GCLC/GCLM/GPX1/ITGA2/PRKCB/TNF/FGF21/ADCY5/ADCY8/CAT/FOXO3/IGF1R/SESN2/PIK3CA/PRKAA1/PRKAA2/PRKACA/RPS6KB1/SOD2/IRS2/ADIPOQ/RPTOR/LEP/GCK/PCK1/HIF1A/EGR1/PTK2B/TGFB1/IL1A/CDKN1B/EPHA5/GATA4/KAT5/NADK/NOX4/OGT/COL6A3/GAS6/GLUL/GPER1/ICAM1/PCK2/SERPINF1/TRA2B/SOX4/VAMP2/THBS1/TXNIP/MPC2/RAB11FIP5/ZBTB20/ENY2/RMI1	59
GO:0001936	regulation of endothelial cell proliferation	52/1981	179/18986	3.53654647493959e-12	4.98138497705694e-11	2.34193572328563e-11	CCL26/SIRT6/AGTR1/FLT1/HMGB2/BMP6/SP1/PLCG1/CXCL12/RICTOR/PRKCA/TNF/EGF/FGF7/FGFR1/IGF2/NGFR/PDGFB/AKT1/NRAS/PIK3CD/PPARG/AKT3/SIRT1/RPTOR/LEP/PDPK1/HIF1A/VEGFA/STAT3/STAT5A/HMGB1/APOE/BMP4/CAV1/CCL2/ENG/ITGB3/KDR/MDK/NF1/PDCD10/CAV2/F3/FGF2/PTPRM/SPARC/STAT1/THBS1/WNT5A/SCG2/SULF1	52
GO:0051302	regulation of cell division	54/1981	190/18986	3.54771532637925e-12	4.9856027132689e-11	2.34391863911159e-11	PIN1/TP63/RACK1/BLM/BRCA2/SIRT2/BCL2L1/CDC42/FGF7/IGF2/IL1B/PDGFB/CAT/IGF1R/VEGFA/TGFB1/MYC/IL1A/VEGFC/ATXN10/AURKA/AURKB/BECN1/BIRC5/CDC6/CIT/E2F7/ECT2/ESRRB/FGFR2/GKN1/INCENP/KIF20A/MDK/PLK1/POU5F1/BTC/CDC25B/FGF2/SVIL/TGFB2/PRC1/KIF23/KIF20B/KIF14/TXNIP/WDR5/NUP62/RACGAP1/CDCA8/E2F8/MYO19/KIF18B/ASPM	54
GO:0014013	regulation of gliogenesis	39/1981	112/18986	3.75149292510842e-12	5.25985180465201e-11	2.47285341270304e-11	CTNNB1/LRP2/SIRT2/BMP2/NOG/TP73/TNF/EGFR/IL1B/MTOR/RELA/RHEB/TP53/KRAS/IL6ST/TNFRSF1B/RB1/TGFB1/CDKN2B/IL6/HDAC1/HDAC2/VEGFC/BIN1/DICER1/EGR2/EZH2/KDM4A/MDK/MECP2/NF1/NF2/NOTCH1/NR2E1/ID4/PPP1CC/SOX11/SLC7A5/DUSP10	39
GO:0045732	positive regulation of protein catabolic process	58/1981	213/18986	4.01968950296527e-12	5.62295556848284e-11	2.64356209707325e-11	PSEN1/CSNK1E/TAF1/SUMO1/VCP/STUB1/RACK1/SIRT6/CEBPA/CLU/GCLC/GSK3A/LRP2/NFE2L2/SIRT2/HSP90AA1/MDM2/TNFAIP3/TNF/HSPA1A/HSPA1B/IL1B/AKT1/FOXO1/SIRT1/GSK3B/MAPK9/TNFRSF1B/APOE/APP/ATG7/AURKA/CAV1/CDKN1B/CSNK1A1/CSNK2A1/CUL4B/DDB1/DTL/FBXO22/GPC3/IFNG/KEAP1/LRRK2/MSN/NEDD4/PLK1/BARD1/CD81/CDC20/DAB2/LRP1/WFS1/WNT5A/GABARAP/DDA1/UBR3/CREBRF	58
GO:0051656	establishment of organelle localization	102/1981	488/18986	4.19083002728672e-12	5.84894103808277e-11	2.74980633369361e-11	PSEN1/CTNNB1/TERF1/UCHL1/HDAC3/SUN1/HTT/MLH1/SIRT2/ATM/CDK1/SYK/IKBKG/BTK/UBB/CDC42/MAPT/PIK3CD/STK11/TSC1/SIRT1/PDPK1/HIF1A/RB1/YWHAZ/BUB3/LMNA/LMNB1/DCTN1/AURKB/BECN1/BIRC5/CCNB1/CDK5/CENPA/ECT2/ESPL1/FBXW11/GJA1/IFNG/INCENP/KAT5/KIF2C/KIFC1/LRRK2/MAD1L1/MAD2L1/MECP2/MOS/NEK2/NPM1/OPA1/PDCD10/PINK1/PINX1/PLK1/CENPE/CENPF/GEM/HNRNPU/KIF22/TTK/XPO1/ZW10/KNTC1/KIF14/NDC80/TACC3/SPAG5/ZWINT/NUP62/E…	102
GO:0052548	regulation of endopeptidase activity	64/1981	248/18986	4.28320081956592e-12	5.9578048813945e-11	2.80098730541135e-11	PTGS2/VCP/RACK1/FOXL2/GPX1/HSPD1/RET/FAS/CDKN2A/SERPINE1/SYK/BCL10/PIDD1/BIRC2/BIRC3/XIAP/TNF/MAPT/MAP3K5/NGF/NGFR/AKT1/SIRT1/GAPDH/TIMP1/VEGFA/STAT3/PLAUR/SERPINB2/MYC/HMGB1/AIFM1/HTRA2/BAK1/ACER2/ASPH/BIN1/BIRC5/CSNK2A1/CTSD/DLC1/EIF2AK3/IFI16/MMP9/PAK2/CASP1/EPHA4/F3/IFI6/GAS6/GPER1/SERPINF1/SERPINI1/PSME1/THBS1/TIMP3/TNFSF10/ANP32B/NCSTN/CYFIP2/PYCARD/PERP/APH1B/BCL2L12	64
GO:0002520	immune system development	56/1981	202/18986	4.28836914729002e-12	5.9578048813945e-11	2.80098730541135e-11	PSEN1/CTNNB1/POLB/SOD1/TP53BP1/ZMPSTE24/ERCC1/HMGB2/HSPD1/MLH1/TCF3/RET/ATM/BCL2/TNFAIP3/TNFRSF11A/CD40LG/NFKB2/TP53/IL2/IL7R/MAPK3/STAT5B/IL15/TGFB1/CDKN2B/NBN/ABL1/PRKDC/HMGB1/BCL11B/BCL3/BCL6/BRAF/CD28/FOXP3/MAD1L1/MAP2K1/MAP2K2/MAPK1/MCM3AP/NHEJ1/MSH6/HLA-B/LIPA/MSH2/PSG9/CCNB2/EXO1/CITED2/MAD2L2/POLQ/IRAK3/PAXIP1/RIF1/RNF168	56
GO:0016241	regulation of macroautophagy	54/1981	191/18986	4.45168338314162e-12	6.17064021676835e-11	2.90104917121478e-11	UCHL1/STUB1/GSK3A/HTT/MAP3K7/IKBKG/AKT1/MTOR/SESN2/SESN3/PIK3CA/PRKAA2/PRKACA/RHEB/TP53/TSC1/TSC2/ULK1/ATG5/EHMT2/SIRT1/SESN1/MAPK3/MAPK8/GAPDH/HIF1A/HTRA2/ATG12/ATP6V0A2/ATP6V0C/BAG3/BECN1/BNIP3L/CAPNS1/CDK5/CDK5R1/CSNK2A1/KAT5/KDR/LRRK2/NEDD4/PINK1/SLC25A4/SLC25A5/ATP6V1A/ATP6V0E1/ATP6V0D1/ATP6V1G1/OPTN/HSPB8/SNX5/TIGAR/PIP4K2C/NRBP2	54
GO:0046209	nitric oxide metabolic process	34/1981	89/18986	4.493981689704e-12	6.21514610555662e-11	2.92197305710794e-11	PTGS2/PPARA/TRPV1/RGN/CLU/ESR1/HSP90AA1/TLR4/TICAM1/TNF/IL1B/AKT1/INSR/PIK3CB/SOD2/KLF4/JAK2/PTK2B/RORA/APOE/APP/ARG2/CAV1/CYB5R3/DDAH2/HSP90AB1/IFNG/NQO1/ATP2B4/CD36/EDN1/PTX3/KHSRP/DDAH1	34
GO:0060541	respiratory system development	60/1981	225/18986	4.51623304520307e-12	6.23178853907093e-11	2.92979728867187e-11	CTNNB1/CEBPA/MMP12/MMP14/BMP2/NOG/HESX1/TP73/TAB1/TNF/WNT2/CDC42/EGFR/FGF7/FGFR1/PDGFRA/CREB1/KRAS/PPP1CA/MAPK3/VEGFA/EP300/TGFB1/YWHAZ/AGR2/BMP4/BMPR2/CCN2/CRISPLD2/EPAS1/ERRFI1/FGFR2/FOXA1/GLI1/GPC3/HIPK2/HOPX/IGFBP5/KDR/LOX/MAP2K1/MAP2K2/MAPK1/MECP2/MME/NOTCH1/PGR/ABCA3/CTSZ/FGF2/HOXA5/LIPA/SOX11/WNT5A/TIMELESS/SMCHD1/RCN3/HEG1/PKDCC/CCBE1	60
GO:0072526	pyridine-containing compound catabolic process	37/1981	103/18986	4.5643173835353e-12	6.28392138198235e-11	2.95430689146968e-11	PSEN1/PPARA/UCHL1/UCP2/NCOR1/SIRT6/MTOR/IGF1/INS/INSR/PRKAA1/PRKAA2/PRKACA/PRKAG1/PRKAG2/PRKAG3/RPTOR/FBP1/GCK/ENO1/ENO2/GAPDH/HIF1A/HK3/STAT3/EP300/APP/ALDOA/DDIT4/HDAC4/IFNG/OGT/BPGM/LIPA/PFKP/ZBTB20/TIGAR	37
GO:0035270	endocrine system development	44/1981	138/18986	5.07800225062441e-12	6.97539092940502e-11	3.27939263411591e-11	PROP1/CLOCK/GDF11/NR3C1/GSK3A/BMP2/BMP6/NOG/HESX1/PDGFRA/AKT1/CREB1/INSR/RHEB/GSK3B/PDPK1/MAPK3/POU1F1/GHRH/GHRHR/IL6/BAK1/BMP4/BRAF/CDH1/CDK6/EIF2AK3/GLI1/HIPK2/MAP2K1/MAP2K2/MAPK1/MDK/MNX1/NF1/PAX8/PITX1/EDN1/FGF2/HOXA5/SOX4/WNT5A/CITED2/DKK3	44
GO:0032479	regulation of type I interferon production	42/1981	128/18986	5.34515740992433e-12	7.30944283478218e-11	3.43644295129428e-11	POLA1/HMGB2/HSPD1/MMP12/HSP90AA1/RELB/SYK/TLR4/TRAF3/TRAF6/XIAP/CD14/TIRAP/TICAM1/MYD88/ATG5/PTPN11/GAPDH/PLCG2/ATG12/CHUK/DHX9/IRF1/IRF3/IRF5/IRF7/MAVS/MORC3/NLRX1/PPM1B/KPNA2/STAT1/TLR3/RIOK3/BANF1/NMI/ISG15/ZBTB20/PYCARD/IFIH1/ARRDC4/CGAS	42
GO:0032606	type I interferon production	42/1981	128/18986	5.34515740992433e-12	7.30944283478218e-11	3.43644295129428e-11	POLA1/HMGB2/HSPD1/MMP12/HSP90AA1/RELB/SYK/TLR4/TRAF3/TRAF6/XIAP/CD14/TIRAP/TICAM1/MYD88/ATG5/PTPN11/GAPDH/PLCG2/ATG12/CHUK/DHX9/IRF1/IRF3/IRF5/IRF7/MAVS/MORC3/NLRX1/PPM1B/KPNA2/STAT1/TLR3/RIOK3/BANF1/NMI/ISG15/ZBTB20/PYCARD/IFIH1/ARRDC4/CGAS	42
GO:0016049	cell growth	102/1981	490/18986	5.41835635305929e-12	7.39296541326814e-11	3.47571004491546e-11	CTNNB1/PML/PPARA/S100B/RACK1/SIN3A/AGTR1/FOXL2/GSK3A/NRG1/IGFBP1/MMP14/BRCA1/BCL2/CDKN1A/CDKN2A/IGFBP3/PRKCQ/CXCL12/RICTOR/BDNF/CDC42/EGFR/ERBB2/HSPA1A/HSPA1B/MAPT/AKT1/MTOR/IGF1/INS/SESN2/STK11/TP53/ULK1/CREB3/ADIPOR1/RPTOR/IL2/FBP1/GSK3B/SOCS2/ENO1/VEGFA/PTK2B/RB1/TGFB1/ABL1/APOE/APP/AGT/AURKA/BAP1/BCL6/BMPR2/BTG1/CDH1/CDK5/CDKN1B/CDKN2AIP/CEACAM1/CSNK2A1/EIF4G2/FOXP1/FXN/G6PD/GATA4/GJA1/IGFBP5…	102
GO:0014706	striated muscle tissue development	92/1981	424/18986	5.52021779837316e-12	7.51513579291918e-11	3.53314691794373e-11	CTNNB1/PPARA/MED1/HDAC3/ZMPSTE24/SIRT6/FOXL2/EMD/GPX1/GSK3A/NRG1/LRP2/SIRT2/BMP2/NOG/CALR/ELN/TP73/BCL2/CDK1/CFLAR/WNT2/CDC42/FGFR1/HSPA8/IGF2/PDGFRA/PDGFRB/CREB1/MTOR/IGF1/PRKAA1/RPS6KB1/TSC1/KRAS/ATG5/VEGFA/EP300/FOS/EGR1/RB1/TGFB1/MAPK14/ABL1/LMNA/ATF3/BMP4/BTG2/CAV1/CDK5/EGLN1/EGR2/ENG/FBXO22/FGFR2/FOXP1/G6PD/GATA4/GJA1/GLI1/HOPX/KDM6B/LOX/MECP2/MEF2A/MRTFB/NF1/NOTCH1/NOX4/PIM1/PITX1/CAV2/CEN…	92
GO:0006303	double-strand break repair via nonhomologous end joining	30/1981	72/18986	5.92476381016004e-12	8.04791413767619e-11	3.78362598027803e-11	POLA1/POLB/TOP2B/TP53BP1/XRCC5/ERCC8/ERCC1/ERCC4/ERCC6/XRCC6/HMGB2/HSF1/MLH1/ATM/NBN/PRKDC/HMGB1/DEK/HMGA2/NHEJ1/PLK1/POT1/FH/MRE11/MAD2L2/POLQ/TOPBP1/SMCHD1/RIF1/RNF168	30
GO:1903050	regulation of proteolysis involved in cellular protein catabolic process	62/1981	238/18986	5.97583769893045e-12	8.0992520279504e-11	3.80776184605533e-11	PSEN1/CSNK1E/PML/TAF1/SUMO1/VCP/RGN/STUB1/RACK1/SIRT6/CEBPA/CLU/GCLC/GPX1/GSK3A/NFE2L2/SIRT2/PTEN/CDKN2A/MDM2/IKBKG/UBB/EGF/HSPA1A/HSPA1B/AKT1/PRKACA/SIRT1/GSK3B/MAPK9/PTK2/PTK2B/APOE/AURKA/CAV1/CDK2/CSNK1A1/CSNK2A1/FBXO22/HIPK2/HSP90AB1/KEAP1/LATS1/LRRK2/OGT/PARK7/PINK1/PLK1/CDC20/CTSC/DAB2/EPHA4/PSME1/RPL5/WFS1/XPO1/GABARAP/UCHL5/PRMT6/NUDT15/PBK/DDA1	62
GO:0009150	purine ribonucleotide metabolic process	80/1981	348/18986	6.44632367746661e-12	8.71754503522591e-11	4.09844455535513e-11	PSEN1/PPARA/UCHL1/UCP2/VCP/NCOR1/SIRT6/PARP1/HSPA1A/HSPA1B/HSPA8/ADCY1/ADCY2/ADCY3/ADCY5/ADCY6/ADCY7/ADCY8/ADCY9/MTOR/IGF1/INS/INSR/ADCY4/PRKAA1/PRKAA2/PRKACA/PRKAG1/PRKAG2/PRKAG3/RPTOR/FBP1/GCK/ENO1/ENO2/GAPDH/HIF1A/HK3/STAT3/EP300/RORA/TGFB1/APP/SDHC/ABCC6/ALDOA/ATP6V0C/DDIT4/ENTPD7/FIS1/GMPS/HDAC4/IFNG/LRRK2/NADK/NUDT5/OGT/OPA1/PAPSS2/PINK1/ADSL/AMPD3/ATP5F1C/ATP6V1A/BPGM/GART/GUCY1B1/HPRT1/IM…	80
GO:1902175	regulation of oxidative stress-induced intrinsic apoptotic signaling pathway	24/1981	48/18986	6.47415465182488e-12	8.73581177466371e-11	4.10703243399417e-11	CTNNB1/PYCR1/SOD1/TRAP1/RACK1/GPX1/NFE2L2/PARP1/AKT1/ATF4/INS/SOD2/SIRT1/HIF1A/MMP2/HTRA2/GATA4/HSPB1/MCL1/NOX1/PARK7/PINK1/FGF2/SFPQ	24
GO:0048708	astrocyte differentiation	34/1981	90/18986	6.50393435715239e-12	8.75662155502703e-11	4.11681589145652e-11	PSEN1/C1QA/GRN/NR3C1/BMP2/NOG/TLR4/TNF/EGFR/IL1B/MAPT/KRAS/PTPN11/MAPK3/STAT3/IL6ST/IL6/ABL1/APP/BIN1/CDK6/CUL4B/IFNG/KDM4A/MAP2K1/MAPK1/MECP2/NF1/NOTCH1/NR2E1/EPHA4/ID4/LAMB2/LRP1	34
GO:0080164	regulation of nitric oxide metabolic process	29/1981	68/18986	6.61300020531506e-12	8.88385203793316e-11	4.17663170862004e-11	PTGS2/TRPV1/RGN/CLU/ESR1/HSP90AA1/TLR4/TICAM1/TNF/IL1B/AKT1/INSR/PIK3CB/SOD2/KLF4/JAK2/PTK2B/APOE/APP/CAV1/DDAH2/HSP90AB1/IFNG/ATP2B4/CD36/EDN1/PTX3/KHSRP/DDAH1	29
GO:0035966	response to topologically incorrect protein	48/1981	160/18986	6.65725623340377e-12	8.92364961923728e-11	4.19534204275116e-11	VCP/STUB1/RACK1/CLU/HSF1/HSPD1/NFE2L2/HSP90AA1/FGF21/DDIT3/HSPA1A/HSPA8/ATF4/BAX/ATF6B/CREB3L4/CREB3L1/CREB3L3/PIK3R1/CREB3/CREB3L2/PTPN1/BAK1/AGR2/ATF3/ATF6/BAG3/CAV1/CCND1/CTH/EIF2AK2/EIF2AK3/HSP90AB1/HSPA2/HSPA5/HSPB1/DNAJB9/THBS1/WFS1/STC2/OPTN/DNAJB4/FBXO6/HSPB8/TM7SF3/EDEM2/RHBDD2/CREBRF	48
GO:2000058	regulation of ubiquitin-dependent protein catabolic process	50/1981	171/18986	7.03165829258296e-12	9.40167870598363e-11	4.42008142751606e-11	PSEN1/CSNK1E/PML/TAF1/SUMO1/VCP/STUB1/RACK1/SIRT6/CEBPA/CLU/GCLC/GSK3A/NFE2L2/SIRT2/PTEN/CDKN2A/MDM2/IKBKG/EGF/HSPA1A/HSPA1B/AKT1/SIRT1/GSK3B/MAPK9/PTK2/PTK2B/AURKA/CDK2/CSNK1A1/CSNK2A1/FBXO22/HIPK2/HSP90AB1/KEAP1/LATS1/LRRK2/OGT/PARK7/PLK1/CDC20/DAB2/RPL5/XPO1/GABARAP/UCHL5/PRMT6/PBK/DDA1	50
GO:0006935	chemotaxis	99/1981	472/18986	7.0447076055657e-12	9.40167870598363e-11	4.42008142751606e-11	CCL1/CCL3/CCL7/CCL20/CXCL6/CXCL5/CCL26/AGTR1/FLT1/NRG1/HMGB2/MIF/CALR/HGF/ITGA2/SERPINE1/PLAU/PRKCQ/CCL4/CCL13/CCL19/CCL21/CXCL12/SYK/VCAM1/TNFSF11/TNFSF14/TNFRSF11A/CXCL1/CXCL2/TIRAP/FGF7/FGFR1/IL1B/PDGFB/PDGFRA/PDGFRB/HRAS/PIK3CB/PIK3CD/TSC2/CREB3/MAPK3/VEGFA/PTK2/PTK2B/MMP2/PLAUR/TGFB1/MAPK14/IL6/CXCL8/HMGB1/PRKCD/APP/VEGFC/BMP4/BMPR2/CCL2/CXCR2/DPP4/DUSP1/DUSP3/ENG/HSPB1/ITGB3/KDR/LGALS3/LOX/…	99
GO:0044703	multi-organism reproductive process	57/1981	210/18986	7.088005575652e-12	9.43880917159422e-11	4.43753785062653e-11	PTGS2/MED1/SOD1/CNR1/ESR1/IGFBP2/PAPPA/CALR/ITGA2/BCL2/PARP1/AR/IL1B/ADCY7/AKT1/EPOR/LEP/TIMP1/VEGFA/STAT5B/FOS/MMP2/TGFB1/AGO2/BMPR2/CBS/CTSB/ERRFI1/GJA1/IGFBP5/IGFBP7/ITGB3/ITGB4/JUNB/MMP9/OXTR/PGR/STS/C1QBP/EDN1/EMP2/PSG1/PSG2/PSG4/PSG5/PSG6/PSG7/PSG9/STC1/UMPS/PLA2G4C/STC2/TRIM28/CITED2/APOL2/DAZAP1/SMURF2	57
GO:0051785	positive regulation of nuclear division	28/1981	64/18986	7.17092198530749e-12	9.52842117394127e-11	4.47966781056705e-11	SIRT2/TNF/EGF/IGF2/IL1B/PDGFB/PDGFRB/IGF1/INS/INSR/RB1/IL1A/AURKA/CD28/ESPL1/MAD1L1/BTC/CDC20/EDN1/WNT5A/SPHK1/DLGAP5/RAD51AP1/UBE2C/NUP62/NUSAP1/SKA1/SKA3	28
GO:0060688	regulation of morphogenesis of a branching structure	25/1981	52/18986	7.21564077942865e-12	9.56143927439853e-11	4.49519085673434e-11	CTNNB1/SIRT6/ESR1/HOXB7/NOG/HGF/TNF/WNT2/FGF7/FGFR1/VEGFA/TGFB1/ABL1/AGT/BMP4/FGFR2/LRRK2/MDK/MECP2/NTN4/PAX8/PHB2/SFRP1/WNT5A/SULF1	25
GO:0006469	negative regulation of protein kinase activity	47/1981	155/18986	7.22712494752865e-12	9.56143927439853e-11	4.49519085673434e-11	PSEN1/UCHL1/GSTP1/BMP2/PTEN/CDKN1A/CDKN2A/TNFAIP3/IL1B/AKT1/AKT1S1/TSC2/ADIPOQ/PRKAG2/PDPK1/PTPN1/RB1/ABL1/PRKCD/APOE/AGT/CAV1/CDKN1B/CDKN1C/CEACAM1/DEPTOR/DUSP1/DUSP3/ERRFI1/HSPB1/IFNG/LATS1/LATS2/MEN1/MVP/NF1/NPM1/PAK2/PDCD4/PLK1/GADD45A/SMPD1/IRAK3/DUSP10/NUP62/PYCARD/HEG1	47
GO:1904645	response to amyloid-beta	26/1981	56/18986	7.55164288559207e-12	9.96914934182381e-11	4.68687063576049e-11	PSEN1/MMP12/SYK/TLR4/VCAM1/PARP1/TNF/CACNA1A/FOXO3/IGF1/IGF1R/GSK3B/MMP3/MMP13/MMP2/HDAC2/APP/BCL2L2/CDK5/GJA1/MMP9/CD36/EPHA4/ICAM1/LRP1/PRNP	26
GO:0006163	purine nucleotide metabolic process	94/1981	440/18986	8.18638829781207e-12	1.0783754260984e-10	5.06984693037174e-11	PSEN1/PPARA/UCHL1/UCP2/VCP/NCOR1/SIRT6/PARP1/HSPA1A/HSPA1B/HSPA8/ADCY1/ADCY2/ADCY3/ADCY5/ADCY6/ADCY7/ADCY8/ADCY9/MTOR/IGF1/INS/INSR/ADCY4/PRKAA1/PRKAA2/PRKACA/PRKAG1/TP53/PRKAG2/PRKAG3/RPTOR/FBP1/GCK/ENO1/ENO2/GAPDH/HIF1A/HK3/STAT3/EP300/RORA/TGFB1/APP/SDHC/ABCC6/ALDOA/ATP6V0C/DDIT4/ENTPD7/FIS1/G6PD/GMPS/HDAC4/IFNG/LRRK2/MDH1/ME1/ME2/NADK/NAMPT/NOX1/NQO1/NUDT5/OGT/OPA1/PAPSS2/PINK1/ADSL/AMPD3/ATP…	94
GO:0009117	nucleotide metabolic process	103/1981	500/18986	8.21130126795948e-12	1.07932600071735e-10	5.07431593782251e-11	PSEN1/PPARA/UCHL1/UCP2/VCP/NCOR1/SIRT6/PARP1/HSPA1A/HSPA1B/HSPA8/ADCY1/ADCY2/ADCY3/ADCY5/ADCY6/ADCY7/ADCY8/ADCY9/MTOR/IGF1/INS/INSR/ADCY4/PRKAA1/PRKAA2/PRKACA/PRKAG1/TP53/PRKAG2/PRKAG3/RPTOR/FBP1/GCK/ENO1/ENO2/GAPDH/HIF1A/HK3/STAT3/EP300/RORA/TGFB1/APP/SDHC/ABCC6/ALDOA/ATP6V0C/DDIT4/ENTPD7/FIS1/G6PD/GMPS/HDAC4/IFNG/LRRK2/MDH1/ME1/ME2/NADK/NAMPT/NOX1/NQO1/NUDT5/OGG1/OGT/OPA1/PAPSS2/PARK7/PINK1/ADS…	103
GO:0051345	positive regulation of hydrolase activity	77/1981	331/18986	8.62103313877191e-12	1.12797884073364e-10	5.30305116828201e-11	PIN1/VCP/WRN/CCL26/RACK1/AGTR1/FOXL2/GRN/HSPD1/BMP2/RET/FAS/CDKN2A/CCL19/SYK/BCL10/PIDD1/TNF/FGFR1/FGFR3/HSPA1A/MAPT/MAP3K5/NGF/NGFR/AKT1/HRAS/TSC1/TSC2/CREB3/SIRT1/GSK3B/PDPK1/STAT3/MYC/PCNA/HMGB1/PRKCD/AIFM1/HTRA2/BAK1/ACER2/ASPH/CTSD/DLC1/ECT2/EIF2AK3/EZH2/FERMT2/FGFR2/IFI16/IFNG/MAPK12/NF1/NR1H2/PINK1/CASP1/CAV2/DDX11/EPHA4/F3/GPER1/PSME1/SFRP1/TGM2/WNT5A/TNFSF10/ARHGAP11A/ANP32B/NCSTN/SIPA1L…	77
GO:0060562	epithelial tube morphogenesis	77/1981	331/18986	8.62103313877191e-12	1.12797884073364e-10	5.30305116828201e-11	PSEN1/CTNNB1/PML/MED1/SIRT6/ESR1/NR3C1/HOXB7/LRP2/MMP14/BMP2/NOG/HESX1/RET/BCL2/TRAF6/BCL10/TNF/WNT2/AR/AREG/EGF/PIK3CD/PRKACA/PRKACB/TSC1/TSC2/KRAS/PPP1CA/HIF1A/VEGFA/TGFB1/MYC/ABL1/AGT/BMP4/DLC1/ENG/FGFR2/FOXA1/FOXD1/FOXP1/GATA4/GJA1/GPC3/HS2ST1/ILK/KDM2B/KDM5B/KDR/MDK/MED12/MET/NOTCH1/OPA1/PAX8/PGR/PHB2/CTSZ/EDN1/EPHA4/FGF2/HOXA5/CXCL10/MTHFD1/PODXL/STIL/TGFB2/TWIST1/WNT5A/DCHS1/TIMELESS/SLIT2…	77
GO:0060537	muscle tissue development	95/1981	447/18986	8.63692603086753e-12	1.12797884073364e-10	5.30305116828201e-11	CTNNB1/PPARA/MED1/HDAC3/ZMPSTE24/SIRT6/FOXL2/EMD/GPX1/GSK3A/NRG1/LRP2/SIRT2/BMP2/NOG/CALR/ELN/TP73/BCL2/CDK1/CFLAR/WNT2/CDC42/FGFR1/HSPA8/IGF2/PDGFRA/PDGFRB/CREB1/MTOR/IGF1/PRKAA1/RPS6KB1/TSC1/KRAS/ATG5/VEGFA/EP300/FOS/EGR1/RB1/TGFB1/MAPK14/ABL1/MYLK/LMNA/ATF3/BMP4/BTG2/CAV1/CDK5/EGLN1/EGR2/ENG/FBXO22/FGFR2/FOXP1/G6PD/GATA4/GJA1/GLI1/HOPX/IGFBP5/KDM6B/LOX/MECP2/MEF2A/MRTFB/NF1/NOTCH1/NOX4/PIM1/PI…	95
GO:1902969	mitotic DNA replication	14/1981	17/18986	8.71703719456184e-12	1.13600875747078e-10	5.34080281556151e-11	POLA1/RAD51/ZMPSTE24/BRCA2/FGFR1/BCL6/CDC45/MCM2/MCM3/MCM4/MCM6/TK1/GINS1/GINS3	14
GO:0019362	pyridine nucleotide metabolic process	50/1981	172/18986	8.92304989971873e-12	1.15790811358265e-10	5.44375989402773e-11	PSEN1/PPARA/UCHL1/UCP2/VCP/NCOR1/SIRT6/MTOR/IGF1/INS/INSR/PRKAA1/PRKAA2/PRKACA/PRKAG1/TP53/PRKAG2/PRKAG3/RPTOR/FBP1/GCK/ENO1/ENO2/GAPDH/HIF1A/HK3/STAT3/EP300/APP/ALDOA/DDIT4/G6PD/HDAC4/IFNG/MDH1/ME1/ME2/NADK/NAMPT/NOX1/NQO1/OGT/BPGM/LIPA/PCK2/PFKP/PRPS2/ZBTB20/DERA/TIGAR	50
GO:0046496	nicotinamide nucleotide metabolic process	50/1981	172/18986	8.92304989971873e-12	1.15790811358265e-10	5.44375989402773e-11	PSEN1/PPARA/UCHL1/UCP2/VCP/NCOR1/SIRT6/MTOR/IGF1/INS/INSR/PRKAA1/PRKAA2/PRKACA/PRKAG1/TP53/PRKAG2/PRKAG3/RPTOR/FBP1/GCK/ENO1/ENO2/GAPDH/HIF1A/HK3/STAT3/EP300/APP/ALDOA/DDIT4/G6PD/HDAC4/IFNG/MDH1/ME1/ME2/NADK/NAMPT/NOX1/NQO1/OGT/BPGM/LIPA/PCK2/PFKP/PRPS2/ZBTB20/DERA/TIGAR	50
GO:0042330	taxis	99/1981	474/18986	9.12382465911967e-12	1.18144812305671e-10	5.55443029867962e-11	CCL1/CCL3/CCL7/CCL20/CXCL6/CXCL5/CCL26/AGTR1/FLT1/NRG1/HMGB2/MIF/CALR/HGF/ITGA2/SERPINE1/PLAU/PRKCQ/CCL4/CCL13/CCL19/CCL21/CXCL12/SYK/VCAM1/TNFSF11/TNFSF14/TNFRSF11A/CXCL1/CXCL2/TIRAP/FGF7/FGFR1/IL1B/PDGFB/PDGFRA/PDGFRB/HRAS/PIK3CB/PIK3CD/TSC2/CREB3/MAPK3/VEGFA/PTK2/PTK2B/MMP2/PLAUR/TGFB1/MAPK14/IL6/CXCL8/HMGB1/PRKCD/APP/VEGFC/BMP4/BMPR2/CCL2/CXCR2/DPP4/DUSP1/DUSP3/ENG/HSPB1/ITGB3/KDR/LGALS3/LOX/…	99
GO:1903322	positive regulation of protein modification by small protein conjugation or removal	43/1981	135/18986	9.18197782331775e-12	1.18645938017828e-10	5.57799009605654e-11	VCP/HDAC3/STUB1/GSK3A/SPRTN/BMI1/PTEN/CDKN2A/TRAF6/BCL10/PIAS4/BIRC2/BIRC3/XIAP/TICAM1/UBB/GSK3B/MAPK9/CAV1/FBXO4/HDAC4/HSPA5/KDM1A/LRRK2/MAGEA2/PINK1/PLK1/ANGPT1/CDC20/SKP2/WFS1/SPHK1/NMI/UBA2/SAE1/UBE2C/GABARAP/PAXIP1/GNL3/UBE2S/FANCI/FANCM/ARRDC4	43
GO:0071695	anatomical structure maturation	68/1981	276/18986	9.2164914466272e-12	1.18840129668032e-10	5.58711977314176e-11	CTNNB1/GDF11/AXL/BRCA2/C1QA/CEBPA/ERCC2/SIRT2/BMP2/RET/BCL2/CDKN1A/CCL19/CCL21/BTK/DDIT3/FGFR1/FGFR3/FOXO3/IGF1/PPARG/PRKACA/LEP/HIF1A/VEGFA/GH1/GHRHR/PTK2B/MMP2/IL15/RB1/TGFB1/APP/AKR1B1/AURKA/BAP1/CDK5R1/EPAS1/FBXO5/FERMT1/FOXA1/G6PD/GJA1/KDM1A/KDR/LRRK2/MECP2/MOS/NF1/NSUN2/NTN4/PGR/PPP2R1A/C3/CDC25B/EDN1/HOXA5/P2RX5/TGFB2/TYMS/WNT5A/DCHS1/TRIP13/KIF14/ATP6AP2/EBP/NEMP1/RFLNB	68
GO:2001057	reactive nitrogen species metabolic process	34/1981	91/18986	9.35054247476417e-12	1.20314258551871e-10	5.65642409532702e-11	PTGS2/PPARA/TRPV1/RGN/CLU/ESR1/HSP90AA1/TLR4/TICAM1/TNF/IL1B/AKT1/INSR/PIK3CB/SOD2/KLF4/JAK2/PTK2B/RORA/APOE/APP/ARG2/CAV1/CYB5R3/DDAH2/HSP90AB1/IFNG/NQO1/ATP2B4/CD36/EDN1/PTX3/KHSRP/DDAH1	34
GO:0019693	ribose phosphate metabolic process	84/1981	376/18986	9.48652169942143e-12	1.21806938620571e-10	5.72660057822138e-11	PSEN1/PPARA/UCHL1/UCP2/VCP/NCOR1/SIRT6/PARP1/HSPA1A/HSPA1B/HSPA8/ADCY1/ADCY2/ADCY3/ADCY5/ADCY6/ADCY7/ADCY8/ADCY9/MTOR/IGF1/INS/INSR/ADCY4/PRKAA1/PRKAA2/PRKACA/PRKAG1/PRKAG2/PRKAG3/RPTOR/FBP1/GCK/ENO1/ENO2/GAPDH/HIF1A/HK3/STAT3/EP300/RORA/TGFB1/APP/SDHC/ABCC6/ALDOA/ATP6V0C/DDIT4/ENTPD7/FIS1/G6PD/GMPS/HDAC4/IFNG/LRRK2/NADK/NUDT5/OGT/OPA1/PAPSS2/PINK1/ADSL/AMPD3/ATP5F1C/ATP6V1A/BPGM/GART/GUCY1B1/HPR…	84
GO:0006284	base-excision repair	23/1981	45/18986	9.88938195967648e-12	1.26712900361485e-10	5.95724822161847e-11	POLB/POLD1/POLG/RPA1/WRN/XPA/SIRT6/APEX1/ERCC5/ERCC6/FEN1/PARP1/PCNA/HMGA1/HMGA2/OGG1/DNA2/POLE/RPA3/POLQ/APEX2/PRMT6/NEIL3	23
GO:0072524	pyridine-containing compound metabolic process	51/1981	178/18986	1.00845501760687e-11	1.2889212612309e-10	6.05970178992756e-11	PSEN1/PPARA/UCHL1/UCP2/VCP/NCOR1/SIRT6/MTOR/IGF1/INS/INSR/PRKAA1/PRKAA2/PRKACA/PRKAG1/TP53/PRKAG2/PRKAG3/RPTOR/FBP1/GCK/ENO1/ENO2/GAPDH/HIF1A/HK3/STAT3/EP300/PSAT1/APP/ALDOA/DDIT4/G6PD/HDAC4/IFNG/MDH1/ME1/ME2/NADK/NAMPT/NOX1/NQO1/OGT/BPGM/LIPA/PCK2/PFKP/PRPS2/ZBTB20/DERA/TIGAR	51
GO:0072001	renal system development	77/1981	332/18986	1.01017275433411e-11	1.2889212612309e-10	6.05970178992756e-11	CTNNB1/TFAP2A/RGN/GDF11/ZMPSTE24/AGTR1/HELLS/HOXB7/LRP2/BMP2/BMP6/NOG/RET/TP73/BCL2/CFLAR/FGFR1/HSPA8/PDGFB/PDGFRA/PDGFRB/BAX/CAT/TSC1/ADIPOQ/VEGFA/EGR1/TGFB1/MYC/PECAM1/AGT/AKR1B1/ARG2/BMP4/CD34/CYP26A1/EZH2/FGFR2/FOXD1/GPC3/HS2ST1/ILK/ITGB3/LRRK2/MME/MMP9/NF1/NOTCH1/NOTCH3/PAX8/ANGPT1/CENPF/EDN1/EPHA4/FGF2/HAS2/LAMB2/ODC1/SERPINF1/PODXL/SFRP1/SOX4/SOX11/STAT1/TGFB2/WFS1/WNT5A/DCHS1/SLIT2/HS3ST3…	77
GO:0034605	cellular response to heat	29/1981	69/18986	1.0275960313731e-11	1.30568920736344e-10	6.13853418741298e-11	PTGS2/SUMO1/VCP/TRPV1/STUB1/HSF1/HSP90AA1/ATM/ATR/CDKN1A/HSPA1A/HSPA1B/HSPA8/MAPT/MTOR/PRKACA/SIRT1/GSK3B/CREBBP/EP300/HDAC2/HTRA2/IL1A/BAG3/HSP90AB1/NF1/CXCL10/RBBP7/THBS1	29
GO:0061180	mammary gland epithelium development	29/1981	69/18986	1.0275960313731e-11	1.30568920736344e-10	6.13853418741298e-11	PML/MED1/BRCA2/ESR1/GPX1/NR3C1/TNFSF11/WNT2/AR/AREG/AKT1/AKT2/BAX/CEBPB/HIF1A/JAK2/TGFB1/CCND1/FGFR2/KDM5B/LATS1/MAPK1/ORAI1/PGR/PHB2/FGF2/HOXA5/WNT5A/PERP	29
GO:0034976	response to endoplasmic reticulum stress	68/1981	277/18986	1.09934457655467e-11	1.39395063875404e-10	6.55348424671171e-11	JUN/PML/VCP/STUB1/RACK1/CLU/NFE2L2/TMEM67/CALR/BCL2/TRAF2/TRIM25/BCL2L1/FGF21/DDIT3/HSPA1A/MAP3K5/ATF4/BAX/ATF6B/SESN2/CREB3L1/CREB3L3/PIK3R1/PIK3R2/TP53/CREB3/SIRT1/CREB3L2/GSK3B/PTPN1/CEBPB/CXCL8/ABL1/AIFM1/BAK1/APP/AGR2/ATF3/ATF6/ATG10/CAV1/CCND1/CTH/EIF2AK2/EIF2AK3/HSPA5/HYOU1/ITPR1/LRRK2/MARCKS/NR1H2/OPA1/PARK7/GRINA/DNAJB9/THBS1/WFS1/RNF103/STC2/TNFRSF10B/SERINC3/MAN1B1/FBXO6/EDEM2/RCN3/RHB…	68
GO:0051168	nuclear export	50/1981	173/18986	1.12964626647165e-11	1.4294009500437e-10	6.7201494428233e-11	TXN/UBE2I/RAE1/SIRT7/SIRT6/EMD/HSPA9/CALR/CDKN2A/MDM2/IL1B/EIF4E/PRKACA/TSC1/PTPN11/GSK3B/TGFB1/BAG3/CDK5/CDKN1B/DHX9/EGR2/HNRNPA1/MAGOHB/MCM3AP/NPM1/NSUN2/NUTF2/PARK7/BARD1/CSE1L/GAS6/HNRNPA2B1/IFI27/SRSF3/XPO1/PABPN1/EIF4A3/THOC1/ALYREF/DDX39A/ANP32B/KHDRBS1/NUP62/NXT1/CTDSPL2/NXT2/ENY2/NUP107/NUP85	50
GO:0044706	multi-multicellular organism process	58/1981	218/18986	1.13361600975657e-11	1.43011718435895e-10	6.72351672870235e-11	PTGS2/MED1/SOD1/CNR1/ESR1/IGFBP2/PAPPA/CALR/ITGA2/BCL2/PARP1/AR/IL1B/ADCY7/AKT1/EPOR/LEP/TIMP1/VEGFA/STAT5B/FOS/MMP2/TGFB1/AGO2/BMPR2/CBS/CTSB/ERRFI1/GJA1/IGFBP5/IGFBP7/ITGB3/ITGB4/JUNB/MMP9/OXTR/PGR/STS/C1QBP/EDN1/EMP2/HEXB/PSG1/PSG2/PSG4/PSG5/PSG6/PSG7/PSG9/STC1/UMPS/PLA2G4C/STC2/TRIM28/CITED2/APOL2/DAZAP1/SMURF2	58
GO:1905330	regulation of morphogenesis of an epithelium	28/1981	65/18986	1.13490197938963e-11	1.43011718435895e-10	6.72351672870235e-11	CTNNB1/SIRT6/ESR1/HOXB7/NOG/HGF/TNF/WNT2/EGF/FGF7/FGFR1/PIK3CD/VEGFA/TGFB1/ABL1/AGT/BMP4/FOXP1/GJA1/MDK/NTN4/PAX8/PHB2/FGF2/CXCL10/SFRP1/WNT5A/SULF1	28
GO:0014037	Schwann cell differentiation	24/1981	49/18986	1.14364356302425e-11	1.43816125585256e-10	6.76133492279556e-11	SOD1/SIRT2/CDK1/ERBB2/AKT1/AKT2/HRAS/RELA/GRB2/MAPK3/CDK5/DICER1/EGR2/ILK/ITGB4/MAP2K1/MAP2K2/MAPK1/MED12/NDRG1/NF1/POU3F1/GPC1/LAMB2	24
GO:0042306	regulation of protein import into nucleus	27/1981	61/18986	1.21442974683413e-11	1.52403436747765e-10	7.16505659600644e-11	PSEN1/PTGS2/SUMO1/HDAC3/SIRT6/HSP90AA1/CDK1/PIK3R1/PIK3R2/LEP/EP300/JAK2/TGFB1/MAPK14/PRKCD/BAG3/BMP4/CDH1/ECT2/FERMT1/IFNG/MAVS/NF1/ANGPT1/CD36/TRIM28/NUP54	27
GO:0061448	connective tissue development	70/1981	290/18986	1.26719044457683e-11	1.5869803945532e-10	7.46098945429005e-11	CTNNB1/TRPS1/ZMPSTE24/EFEMP1/HOXC4/ARID5A/BMP2/BMP6/NOG/CFLAR/PARP1/UBB/FGFR1/FGFR3/PDGFB/PDGFRB/ATF2/HRAS/PIK3CA/PPARG/PRKAA1/PPARGC1A/SIRT1/CREB3L2/PTPN11/LEP/MAPK3/MMP13/HIF1A/TIMP1/GHR/EGR1/RB1/TGFB1/MAPK14/BMP4/BMPR2/CBS/CCN2/CD34/EIF2AK3/ERRFI1/FOXA1/FOXD1/HMGA2/ITGB3/LOX/LOXL2/MAF/MDK/NOTCH1/PITX1/BGN/EDN1/FGF2/HOXA5/ID4/LIPA/PRRX1/STC1/TYMS/WNT5A/PGRMC2/PAXIP1/SULF1/CYTL1/SULF2/PKDCC/SELE…	70
GO:0002718	regulation of cytokine production involved in immune response	41/1981	126/18986	1.29148153358956e-11	1.61408726913171e-10	7.58842902825275e-11	AXL/CD55/MIF/ARID5A/NLRP3/SYK/MAP3K7/TLR4/TRAF2/TRAF6/BCL10/BTK/IL1R1/TICAM1/TNF/IL1B/MYD88/ATG5/SIRT1/IFNB1/PLCG2/TNFRSF1B/TGFB1/IL6/BCL6/FOXP3/IRF5/MAVS/NLRX1/ANGPT1/CD36/CD81/TGFB2/TLR3/TWIST1/WNT5A/SLC7A5/IRAK3/PYCARD/TRIM6/LACC1	41
GO:0002687	positive regulation of leukocyte migration	46/1981	152/18986	1.30042455274144e-11	1.62194056179347e-10	7.62535029957527e-11	CCL1/CCL3/CCL7/CCL20/MMP14/CALR/ITGA2/SERPINE1/CCL4/CCL19/CCL21/CXCL12/TNFSF14/IL1R1/TIRAP/TNF/PIK3R1/CREB3/MAPK3/VEGFA/PTK2/PTK2B/TGFB1/IL6/CXCL8/ABL1/HMGB1/APP/IL1A/VEGFC/ITGB3/LGALS3/MAPK1/MCU/MDK/C1QBP/EDN1/FUT4/GAS6/ICAM1/CXCL10/KITLG/THBS1/WNT5A/PYCARD/PERP	46
GO:0019319	hexose biosynthetic process	34/1981	92/18986	1.33565581223385e-11	1.6624826120029e-10	7.81595366815252e-11	PPARA/SIRT7/SIRT6/NR3C1/ATF4/FOXO1/INS/SESN2/PRKACA/PRKAG1/STK11/ADIPOQ/PPARGC1A/SIRT1/PRKAG2/PRKAG3/LEP/LEPR/FBP1/GCK/PCK1/ENO1/ENO2/EP300/AKR1B1/ATF3/DDB1/GNMT/MST1/OGT/PCK2/PDK2/WDR5/SDHAF3	34
GO:0045637	regulation of myeloid cell differentiation	58/1981	219/18986	1.38782838465752e-11	1.72390332342693e-10	8.10471544604371e-11	CTNNB1/MED1/CCL3/HMGB2/HSF1/HSPA9/TLR4/TRAF6/TNFSF11/RIPK1/TNFRSF11A/NFKBIA/PRKCA/TNF/HSPA1A/HSPA1B/CAMK4/CREB1/FOXO3/MTOR/PIK3R1/ADIPOQ/RPTOR/CEBPB/HIF1A/STAT3/STAT5B/FOS/PTK2B/TNFRSF11B/RB1/TGFB1/MAPK14/MYC/PRKDC/CDK6/CEACAM1/ETS1/FOXP1/HOXA9/IFNG/IRF7/ITPKB/LEO1/LOX/MEIS2/MITF/NF1/HOXA5/INPP5D/KITLG/SFRP1/STAT1/TLR3/GPR137B/ISG15/FAXDC2/PRMT6	58
GO:0001889	liver development	45/1981	147/18986	1.40228574185574e-11	1.73832128853215e-10	8.17249970221447e-11	MED1/UCP2/RGN/ZMPSTE24/CEBPA/HGF/ITGA2/TNFAIP3/CFLAR/TNF/EGFR/ATF2/PIK3CA/RELA/SOD2/RB1CC1/PCK1/CEBPB/TGFB1/CDKN2B/IL6/PCNA/AURKA/CCND1/CEACAM1/CEBPG/E2F7/ERRFI1/EZH2/GLI1/HNRNPD/MDK/MET/NF1/NOTCH1/PNPT1/IGF2R/LIPA/PCK2/TYMS/SLC7A5/CLDN1/CITED2/SULF2/E2F8	45
GO:0016052	carbohydrate catabolic process	51/1981	180/18986	1.59422096345536e-11	1.97224212091566e-10	9.27224918213386e-11	PSEN1/PPARA/UCHL1/UCP2/NCOR1/SIRT6/GSK3A/MTOR/IGF1/INS/INSR/PRKAA1/PRKAA2/PRKACA/PRKAG1/TP53/RB1CC1/PRKAG2/PRKAG3/RPTOR/FBP1/GCK/PPP1CA/ENO1/ENO2/GAPDH/HIF1A/HK3/STAT3/EP300/APP/ALDOA/ATG12/DDIT4/HDAC4/IFNG/NUDT5/OGT/BPGM/FUT4/GLB1/GM2A/HEXB/LIPA/MANBA/PFKP/MAN2B2/GABARAPL1/ZBTB20/DERA/TIGAR	51
GO:0007127	meiosis I	42/1981	132/18986	1.66015055863575e-11	2.04964742046952e-10	9.63616049802638e-11	RAD51/TERF1/TOP2A/TOP2B/SUN1/SIRT7/BRCA2/ERCC4/MLH1/ATM/UBB/EHMT2/AURKA/BRIP1/ESPL1/FANCD2/FBXO5/HSPA2/ING2/MAEL/MUS81/PLK1/CDC25B/CKS2/MRE11/RAD21/RAD51D/RAD54L/CCNB2/CCNE2/PTTG1/TRIP13/NDC80/RAD51AP1/ZWINT/RAD54B/PSMC3IP/NDC1/KNL1/FANCM/RMI1/MND1	42
GO:0001938	positive regulation of endothelial cell proliferation	37/1981	107/18986	1.68848179886034e-11	2.0804142406564e-10	9.78080684762479e-11	CCL26/SIRT6/AGTR1/HMGB2/BMP6/SP1/PLCG1/CXCL12/RICTOR/PRKCA/EGF/FGF7/FGFR1/IGF2/PDGFB/AKT1/NRAS/PIK3CD/AKT3/SIRT1/RPTOR/PDPK1/HIF1A/VEGFA/STAT3/STAT5A/HMGB1/BMP4/ITGB3/KDR/MDK/NF1/CAV2/F3/FGF2/WNT5A/SCG2	37
GO:0002367	cytokine production involved in immune response	41/1981	127/18986	1.71700162541562e-11	2.11128889383263e-10	9.92596016050963e-11	AXL/CD55/MIF/ARID5A/NLRP3/SYK/MAP3K7/TLR4/TRAF2/TRAF6/BCL10/BTK/IL1R1/TICAM1/TNF/IL1B/MYD88/ATG5/SIRT1/IFNB1/PLCG2/TNFRSF1B/TGFB1/IL6/BCL6/FOXP3/IRF5/MAVS/NLRX1/ANGPT1/CD36/CD81/TGFB2/TLR3/TWIST1/WNT5A/SLC7A5/IRAK3/PYCARD/TRIM6/LACC1	41
GO:0070059	intrinsic apoptotic signaling pathway in response to endoplasmic reticulum stress	28/1981	66/18986	1.77580885744056e-11	2.17920688561971e-10	1.02452680878282e-10	PML/BCL2/TRAF2/BCL2L1/DDIT3/HSPA1A/MAP3K5/ATF4/BAX/CREB3L1/TP53/CREB3/SIRT1/PTPN1/CEBPB/AIFM1/BAK1/APP/EIF2AK3/HYOU1/ITPR1/LRRK2/OPA1/PARK7/GRINA/WFS1/TNFRSF10B/SERINC3	28
GO:0045926	negative regulation of growth	60/1981	232/18986	1.81230781838765e-11	2.21953120167596e-10	1.04348478065694e-10	PML/PPARA/GDF15/RACK1/GSK3A/MT1E/NOG/BRCA1/PTEN/TP73/BCL2/CDKN1A/CDKN2A/FGFR3/HSPA1A/HSPA1B/SESN2/STK11/TP53/ULK1/ADIPOR1/FBP1/SOCS2/ENO1/HIF1A/RB1/TGFB1/ALOX15B/BCL6/BMPR2/BTG1/CDH1/CDK5/CDKN1B/CDKN2AIP/FOXP1/FXN/G6PD/GJA1/GPC3/IGFBP5/ING1/ING5/MECP2/MT1G/PNPT1/CDKN2C/CRYAB/DAB2/FHL1/RBBP7/SFRP1/TGFB2/WNT5A/STC2/SLIT2/CITED2/DUSP10/PLXNA3/PSRC1	60
GO:0010575	positive regulation of vascular endothelial growth factor production	19/1981	32/18986	1.88158627818167e-11	2.29975845904409e-10	1.08120262034951e-10	PTGS2/BRCA1/IL1B/ATF4/RELA/HIF1A/STAT3/IL6ST/RORA/TGFB1/IL6/IL1A/EIF2AK3/GATA4/NOX1/C3/SULF1/SULF2/CCBE1	19
GO:0045814	negative regulation of gene expression, epigenetic	53/1981	192/18986	1.91434895910652e-11	2.33512286031814e-10	1.0978287504434e-10	HDAC3/SIN3A/SIRT7/SIRT6/HELLS/SIRT2/BMI1/BRCA1/PPM1D/EHMT1/EHMT2/SIRT1/RB1/MYC/HDAC1/HDAC2/HMGB1/LMNA/LMNB1/ATF7IP/ATRX/BAZ1A/BCL6/CBX5/CDK2/CHEK1/DNMT1/DNMT3A/DOT1L/DYRK1A/EZH2/HDAC4/HMGA2/IFI16/ING2/KDM1A/LBR/MAEL/MECP2/HNRNPU/HAT1/HDAC9/TRIM28/CTCF/CBX3/SMCHD1/PHF19/UHRF1/MIS18A/RIF1/ZNFX1/SUV39H2/LMNB2	53
GO:0021700	developmental maturation	79/1981	350/18986	2.30374977512266e-11	2.80450496576309e-10	1.31850286530815e-10	CTNNB1/GDF11/AXL/BRCA2/C1QA/CEBPA/ERCC2/SIRT2/BMP2/RET/PTEN/BCL2/CDKN1A/CCL19/CCL21/BTK/DDIT3/FGF7/FGFR1/FGFR3/FOXO3/IGF1/PPARG/PRKACA/LEP/HIF1A/VEGFA/GH1/GHRHR/PTK2B/MMP2/IL15/RB1/TGFB1/YWHAZ/APP/AGO2/AKR1B1/ATP6V0C/AURKA/BAP1/CDK5R1/EPAS1/FBXO5/FERMT1/FOXA1/G6PD/GJA1/KDM1A/KDR/LRRK2/MECP2/MOS/NF1/NSUN2/NTN4/PGR/PPP2R1A/ATP6V1A/ATP6AP1/C3/CDC20/CDC25B/EDN1/HOXA5/P2RX5/TGFB2/TYMS/WNT5A/DCHS1/ATP6…	79
GO:0006094	gluconeogenesis	33/1981	89/18986	2.39919670884572e-11	2.91488062295818e-10	1.37039459737801e-10	PPARA/SIRT7/SIRT6/NR3C1/ATF4/FOXO1/INS/SESN2/PRKACA/PRKAG1/STK11/ADIPOQ/PPARGC1A/SIRT1/PRKAG2/PRKAG3/LEP/LEPR/FBP1/GCK/PCK1/ENO1/ENO2/EP300/ATF3/DDB1/GNMT/MST1/OGT/PCK2/PDK2/WDR5/SDHAF3	33
GO:0043281	regulation of cysteine-type endopeptidase activity involved in apoptotic process	44/1981	144/18986	2.52610084121493e-11	3.06296004583894e-10	1.44001228240441e-10	PTGS2/VCP/RACK1/FOXL2/GPX1/HSPD1/RET/FAS/CDKN2A/SYK/BCL10/PIDD1/XIAP/TNF/MAPT/MAP3K5/NGF/NGFR/AKT1/SIRT1/VEGFA/PLAUR/MYC/HMGB1/AIFM1/HTRA2/ACER2/BIRC5/CSNK2A1/CTSD/DLC1/EIF2AK3/MMP9/PAK2/CASP1/F3/IFI6/GAS6/GPER1/THBS1/TNFSF10/ANP32B/PYCARD/BCL2L12	44
GO:0072594	establishment of protein localization to organelle	96/1981	462/18986	2.5627195775718e-11	3.10119577452588e-10	1.45798833109975e-10	PSEN1/PTGS2/PML/MED1/PEX5/TERF1/TERT/SUMO1/HDAC3/SIRT6/BRCA2/CLU/GSK3A/HSPD1/MMP12/HSP90AA1/CDK1/CDKN1A/CDKN2A/SYK/TNFAIP3/NFKBIA/DDIT3/HSPA8/MAPT/AKT1/BAX/ATF2/PIK3R1/PIK3R2/PRKAA1/TP53/TSC2/ATG13/APPL1/LEP/MAPK8/STAT3/EP300/JAK2/TGFB1/SQSTM1/MAPK14/PRKCD/AIFM1/HTRA2/LMNA/BAG3/BAP1/BCL3/BECN1/BMP4/BNIP3L/CDH1/E2F3/ECT2/ELAVL1/FERMT1/FIS1/HSPA5/IFNG/ING1/LAMP2/LRRK2/MAVS/NEDD4/NF1/NOTCH1/NUTF2/PE…	96
GO:0030900	forebrain development	89/1981	416/18986	2.73037558862245e-11	3.29753677524917e-10	1.55029559216416e-10	PSEN1/CTNNB1/PROP1/PEX5/TOP2B/SUN1/SIN3A/AXL/KCNA3/LRP2/BMP2/NOG/HESX1/PTEN/CXCL12/UBB/EGFR/FGFR1/HSPA8/BAX/CREB1/IGF1R/TSC1/KRAS/GSK3B/HIF1A/POU1F1/SSTR3/FOS/GHRH/GHRHR/E2F1/HDAC1/HTRA2/APP/ATG16L1/ATRX/BCL11B/BMP4/BTG2/CDH1/CDK5/CDK5R1/CDK6/CHD5/DLC1/EPHA5/EZH2/FGFR2/FOXP1/FXR1/GLI1/KCNA1/KDM1A/KDM2B/KDM6B/LPAR1/LRRK2/MDK/MECP2/METTL14/NF1/NF2/NOTCH1/NOTCH3/NR2E1/OTX2/OXTR/PITX1/POU3F1/APLP1/AT…	89
GO:0034620	cellular response to unfolded protein	35/1981	99/18986	2.89548530729703e-11	3.49003258679932e-10	1.64079508572438e-10	VCP/STUB1/RACK1/HSF1/HSPD1/NFE2L2/FGF21/DDIT3/HSPA1A/ATF4/BAX/ATF6B/CREB3L1/PIK3R1/CREB3/PTPN1/BAK1/AGR2/ATF3/ATF6/BAG3/CCND1/CTH/EIF2AK2/EIF2AK3/HSPA5/DNAJB9/WFS1/STC2/OPTN/HSPB8/TM7SF3/EDEM2/RHBDD2/CREBRF	35
GO:0061008	hepaticobiliary system development	45/1981	150/18986	3.00826549658692e-11	3.61881878968119e-10	1.70134230513916e-10	MED1/UCP2/RGN/ZMPSTE24/CEBPA/HGF/ITGA2/TNFAIP3/CFLAR/TNF/EGFR/ATF2/PIK3CA/RELA/SOD2/RB1CC1/PCK1/CEBPB/TGFB1/CDKN2B/IL6/PCNA/AURKA/CCND1/CEACAM1/CEBPG/E2F7/ERRFI1/EZH2/GLI1/HNRNPD/MDK/MET/NF1/NOTCH1/PNPT1/IGF2R/LIPA/PCK2/TYMS/SLC7A5/CLDN1/CITED2/SULF2/E2F8	45
GO:0022411	cellular component disassembly	94/1981	450/18986	3.05537505327583e-11	3.66825441927742e-10	1.72458384689668e-10	MMP7/PEX5/TOP2A/VCP/ZMPSTE24/RACK1/EIF5A2/FOXL2/C1QA/EPS8/HSF1/MMP10/MMP12/MMP14/ATR/CDK1/CDKN2A/PRKCB/PRKCA/TNF/HSPA8/BAX/IGF1R/INSR/PIK3CA/PIK3R1/PRKAA1/PRKAA2/EIF4E2/ATG5/GSK3B/MMP1/MMP3/MMP13/MMP2/TGFB1/IL6/MYC/AIFM1/DCTN1/ARID1A/ASPH/ATG12/AURKA/AURKB/BECN1/CKAP2/DDIT4/DICER1/DPP4/DUSP3/ENDOG/ENG/FSCN1/HMGA1/HSPA2/KAT5/KDM4A/KIF2C/LAMP2/LIMA1/MMP9/NEK6/PLK1/C3/DFFB/EPHA4/GPER1/LAMC1/STMN1/LR…	94
GO:0045927	positive regulation of growth	64/1981	259/18986	3.27765488464883e-11	3.92739040107529e-10	1.84641338140491e-10	PEX5/NRG1/IGFBP1/MMP14/BCL2/CDK1/CXCL12/RICTOR/WNT2/BDNF/CDC42/EGFR/ERBB2/FGFR1/IGF2/MAPT/AKT1/CREB1/MTOR/IGF1/INS/INSR/RPS6KB1/RPTOR/IL2/IL7/LEP/VEGFA/STAT5B/GH1/GHR/GHRH/GHRHR/PTK2B/MAPK14/AGR2/BMPR2/CDKN2AIP/CSNK2A1/EIF4G2/FGFR2/FXN/GLI1/HOPX/ITSN2/KDM2B/LIMK1/LPAR3/MECP2/NOTCH1/PIM1/PPIB/EDN1/FGF2/FN1/L1CAM/EXOSC9/SFRP1/SYT1/TGFB2/WFS1/SPHK1/RIMS1/TRPV2	64
GO:0016236	macroautophagy	82/1981	372/18986	3.44333683031447e-11	4.11782575060548e-10	1.9359441745669e-10	PSEN1/PEX5/UCHL1/VCP/STUB1/GSK3A/HTT/CHEK2/ATM/MAP3K7/TRAF6/IKBKG/AKT1/MTOR/SESN2/SESN3/PIK3CA/PRKAA2/PRKACA/RHEB/TP53/TSC1/TSC2/ULK1/ATG5/ATG13/RB1CC1/EHMT2/SIRT1/SESN1/ATG101/MAPK3/MAPK8/GAPDH/HIF1A/SQSTM1/HTRA2/ATG10/ATG12/ATG16L1/ATG4D/ATG7/ATP6V0A2/ATP6V0C/BAG3/BECN1/BNIP3L/CAPNS1/CDK5/CDK5R1/CSNK2A1/CTSD/KAT5/KDR/LAMP2/LRRK2/NBR1/NEDD4/OGT/PHB2/PINK1/SLC25A4/SLC25A5/ATP6V1A/ATP6V0E1/ATP6V0D…	82
GO:0010660	regulation of muscle cell apoptotic process	34/1981	95/18986	3.75156807303202e-11	4.47765434000437e-10	2.10511307672041e-10	STUB1/ESR1/NRG1/HSF1/NFE2L2/CDKN2A/CFLAR/HSPA8/MAP3K5/ATF4/FOXO1/IGF1/IGF1R/PPARG/SOD2/TP53/ATG5/SIRT1/PDPK1/PTPN1/JAK2/PTK2B/BAG3/DNMT1/E2F3/GATA4/IFNG/MDK/NOTCH1/PAX8/PDCD4/EDN1/SLC7A5/TIGAR	34
GO:0060326	cell chemotaxis	75/1981	328/18986	3.85791672307833e-11	4.59559259649507e-10	2.16056027007923e-10	CCL1/CCL3/CCL7/CCL20/CXCL6/CXCL5/CCL26/AGTR1/FLT1/HMGB2/MIF/CALR/HGF/SERPINE1/PRKCQ/CCL4/CCL13/CCL19/CCL21/CXCL12/SYK/VCAM1/TNFSF11/TNFSF14/TNFRSF11A/CXCL1/CXCL2/TIRAP/FGFR1/IL1B/PDGFB/PDGFRA/PDGFRB/PIK3CD/CREB3/MAPK3/VEGFA/PTK2/PTK2B/MMP2/IL6/CXCL8/HMGB1/PRKCD/APP/VEGFC/CCL2/CXCR2/DPP4/DUSP1/ENG/HSPB1/KDR/LGALS3/LOX/LPAR1/MAPK1/MCU/MDK/MET/NINJ1/NOTCH1/PPIB/C1QBP/EDN1/FGF2/GAS6/CXCL10/TGFB2/THBS…	75
GO:0002685	regulation of leukocyte migration	60/1981	236/18986	3.87818566427083e-11	4.60176154988089e-10	2.16346052620802e-10	CCL1/CCL3/CCL7/CCL20/GDF15/CD9/MIF/MMP14/CALR/ITGA2/SERPINE1/CCL4/CCL19/CCL21/CXCL12/TNFSF14/IL1R1/TIRAP/TNF/MYD88/AKT1/PIK3R1/CREB3/MAPK3/VEGFA/PTK2/PTK2B/TGFB1/IL6/CXCL8/ABL1/HMGB1/APP/IL1A/VEGFC/CCL2/DPP4/DUSP1/ITGB3/LGALS3/MAPK1/MCU/MDK/MSN/NF1/NINJ1/C1QBP/CD81/EDN1/FUT4/GAS6/ICAM1/CXCL10/KITLG/THBS1/WNT5A/SLIT2/EMILIN1/PYCARD/PERP	60
GO:0008406	gonad development	60/1981	236/18986	3.87818566427083e-11	4.60176154988089e-10	2.16346052620802e-10	SOD1/A2M/FOXL2/BRCA2/ERCC1/ESR1/HMGB2/LRP2/NUDT1/MMP14/HESX1/ATM/BCL2/BCL2L1/UBB/AR/PDGFRA/BAX/FOXO3/INSR/PRKACG/SIRT1/LEP/CEBPB/VEGFA/STAT5B/MMP2/IL1A/ARID4B/ATRX/BCL2L2/BRIP1/CASP2/GATA4/GJA1/HOXA9/ING2/KDR/NOTCH1/PATZ1/PGR/FANCA/FANCG/KITLG/MSH2/NASP/PTX3/RRM1/SFRP1/TGFB2/TLR3/WNT5A/TNFSF10/SLIT2/CITED2/FST/NUP107/PLEKHA1/KIF18A/ASPM	60
GO:0016032	viral process	94/1981	452/18986	3.94781451486165e-11	4.6752855778915e-10	2.19802692661893e-10	JUN/PPARA/CCL1/CCL3/TOP2A/TOP2B/VCP/AGTR1/AXL/CD55/EEF1A1/GSK3A/SP1/ITGA2/BCL2/CDK1/CCL4/TRIM25/TNF/EGFR/HSPA1A/HSPA1B/HSPA8/AKT1/INSR/TP53/ATG5/CREB3/IFNB1/GSK3B/EP300/CXCL8/HDAC1/HMGB1/APOE/ATG12/ATG16L1/BECN1/BRD4/CAV1/CCL2/CD28/CSNK1A1/CTSB/DDB1/DEK/DHX9/DPP4/EIF2AK2/HMGA2/HSP90AB1/IFI16/ILF3/IRF7/ITGB3/MAVS/NEDD4/NOTCH1/PPIB/CAV2/CD81/CHD1/GAS6/ICAM1/IFI27/IFIT1/IGF2R/ITGAV/ITGB5/KPNA2/MX1/P…	94
GO:2000060	positive regulation of ubiquitin-dependent protein catabolic process	36/1981	105/18986	4.18633205393713e-11	4.94814713119429e-10	2.32630936656972e-10	PSEN1/CSNK1E/TAF1/SUMO1/VCP/STUB1/RACK1/SIRT6/CEBPA/CLU/GCLC/GSK3A/NFE2L2/SIRT2/PTEN/MDM2/IKBKG/EGF/HSPA1A/HSPA1B/AKT1/SIRT1/GSK3B/MAPK9/PTK2/PTK2B/AURKA/CSNK1A1/FBXO22/KEAP1/LRRK2/PLK1/CDC20/DAB2/GABARAP/DDA1	36
GO:0002700	regulation of production of molecular mediator of immune response	53/1981	196/18986	4.48541339081174e-11	5.29139966548565e-10	2.48768524413543e-10	TP53BP1/AXL/CD55/MIF/MLH1/ARID5A/NLRP3/SYK/MAP3K7/TLR4/TRAF2/TRAF6/BCL10/BTK/CD40LG/IL1R1/TICAM1/TNF/IL1B/MYD88/ATG5/SIRT1/IFNB1/IL2/PLCG2/TNFRSF1B/TGFB1/IL6/BCL6/CD28/FOXP3/IRF5/MAVS/NLRX1/PHB2/ANGPT1/CD36/CD81/DNAJB9/MSH2/TGFB2/TLR3/TWIST1/WNT5A/SLC7A5/MAD2L2/IRAK3/PAXIP1/PYCARD/RIF1/CGAS/TRIM6/LACC1	53
GO:0009259	ribonucleotide metabolic process	81/1981	368/18986	4.90053330859609e-11	5.76995224886632e-10	2.71267074428282e-10	PSEN1/PPARA/UCHL1/UCP2/VCP/NCOR1/SIRT6/PARP1/HSPA1A/HSPA1B/HSPA8/ADCY1/ADCY2/ADCY3/ADCY5/ADCY6/ADCY7/ADCY8/ADCY9/MTOR/IGF1/INS/INSR/ADCY4/PRKAA1/PRKAA2/PRKACA/PRKAG1/PRKAG2/PRKAG3/RPTOR/FBP1/GCK/ENO1/ENO2/GAPDH/HIF1A/HK3/STAT3/EP300/RORA/TGFB1/APP/SDHC/ABCC6/ALDOA/ATP6V0C/DDIT4/ENTPD7/FIS1/GMPS/HDAC4/IFNG/LRRK2/NADK/NUDT5/OGT/OPA1/PAPSS2/PINK1/ADSL/AMPD3/ATP5F1C/ATP6V1A/BPGM/GART/GUCY1B1/HPRT1/IM…	81
GO:0010828	positive regulation of glucose transmembrane transport	22/1981	44/18986	4.91225742000821e-11	5.77261233229866e-10	2.71392134917399e-10	TERT/NFE2L2/FGF21/AKT1/AKT2/IGF1/INS/INSR/IRS1/PIK3R1/IRS2/ADIPOQ/APPL1/PTPN11/GH1/MAPK14/BRAF/GPC3/MEF2A/C3/OPN3/CLIP3	22
GO:0048771	tissue remodeling	52/1981	191/18986	5.18926658328112e-11	6.08641094065992e-10	2.8614498325623e-10	CTNNB1/PML/AXL/MMP14/MDM2/SYK/TNFAIP3/TRAF6/TNFSF11/TNFRSF11A/PRKCA/EGFR/BAX/NFKB1/PPARG/TP53/ATG5/IL2/IL7/LEP/LEPR/HIF1A/TIMP1/PTK2B/MMP2/IL15/TNFRSF11B/TGFB1/IL6/BAK1/IL1A/AGT/BMPR2/CAV1/CBS/CEACAM1/EPAS1/GJA1/IGFBP5/ITGB3/MDK/MITF/NF1/NOX4/INPP5D/LIPA/SFRP1/GPR137B/GPNMB/SEMA3C/TMBIM1/TMEM119	52
GO:0010569	regulation of double-strand break repair via homologous recombination	31/1981	82/18986	5.37700479452138e-11	6.2945013899781e-10	2.95928094964668e-10	RAD51/TP53BP1/SIRT6/ERCC6/PIAS4/PARP1/CREBBP/NBN/ABL1/CHEK1/CSNK2A1/KAT5/KDM1A/MORF4L1/PLK1/ACTL6A/C1QBP/FUS/SKP2/YEATS4/RUVBL1/TIMELESS/MAD2L2/RAD51AP1/POLQ/SMCHD1/PARPBP/RIF1/FIGNL1/CGAS/RMI2	31
GO:0010952	positive regulation of peptidase activity	44/1981	147/18986	5.40474683417987e-11	6.31485650223429e-10	2.96885065059608e-10	VCP/RACK1/FOXL2/GRN/HSPD1/RET/FAS/CDKN2A/SYK/BCL10/PIDD1/TNF/MAPT/MAP3K5/NGF/NGFR/SIRT1/STAT3/MYC/HMGB1/AIFM1/HTRA2/BAK1/ACER2/ASPH/CTSD/DLC1/EIF2AK3/IFI16/MAPK12/PINK1/CASP1/EPHA4/F3/GPER1/PSME1/TNFSF10/ANP32B/NCSTN/CYFIP2/PYCARD/RCN3/PERP/APH1B	44
GO:1901976	regulation of cell cycle checkpoint	23/1981	48/18986	5.44699039721886e-11	6.35204482459614e-10	2.98633427433313e-10	RAD51/BRCA2/BRCA1/AURKB/BIRC5/BRD4/CCNB1/DUSP1/FBXO4/INCENP/MAD1L1/MAD2L1/BARD1/NDC80/ZWINT/CDCA8/RFWD3/CDK5RAP2/KNL1/WDR76/SKA1/SKA3/GEN1	23
GO:0010657	muscle cell apoptotic process	35/1981	101/18986	5.52796590201491e-11	6.43417252602842e-10	3.02494558398727e-10	STUB1/ESR1/NRG1/HSF1/NFE2L2/HSP90AA1/CDKN2A/CFLAR/HSPA8/MAP3K5/ATF4/FOXO1/IGF1/IGF1R/PPARG/SOD2/TP53/ATG5/SIRT1/PDPK1/PTPN1/JAK2/PTK2B/BAG3/DNMT1/E2F3/GATA4/IFNG/MDK/NOTCH1/PAX8/PDCD4/EDN1/SLC7A5/TIGAR	35
GO:0042326	negative regulation of phosphorylation	63/1981	256/18986	5.61576647433169e-11	6.52391613846647e-10	3.06713741876281e-10	PSEN1/UCHL1/RACK1/GSTP1/SIRT2/BMP2/PTEN/CDKN1A/CDKN2A/IGFBP3/TNFAIP3/IL1B/MAPT/AKT1/AKT1S1/TSC2/IRS2/ADIPOQ/SIRT1/PRKAG2/PDPK1/PTPN1/RB1/TGFB1/CDKN2B/ABL1/PRKDC/PRKCD/APOE/AGT/CAV1/CDKN1B/CDKN1C/CEACAM1/DEPTOR/DUSP1/DUSP3/ERRFI1/HSPB1/IFNG/LATS1/LATS2/MEN1/MVP/NF1/NPM1/PAK2/PARK7/PDCD4/PLK1/PPP2R5A/CDKN2C/GADD45A/HNRNPU/PRNP/SFRP1/SMPD1/SLIT2/IRAK3/DUSP10/NUP62/PYCARD/HEG1	63
GO:0048754	branching morphogenesis of an epithelial tube	46/1981	158/18986	5.67672582210189e-11	6.58219596749039e-10	3.09453695005114e-10	CTNNB1/PML/MED1/SIRT6/ESR1/HOXB7/MMP14/BMP2/NOG/BCL2/TNF/WNT2/AR/AREG/EGF/KRAS/PPP1CA/VEGFA/TGFB1/MYC/ABL1/AGT/BMP4/ENG/FGFR2/FOXA1/FOXD1/GPC3/ILK/KDM5B/KDR/MDK/MET/NOTCH1/PAX8/PGR/PHB2/CTSZ/EDN1/FGF2/HOXA5/WNT5A/DCHS1/TIMELESS/SLIT2/HS3ST3A1	46
GO:0009135	purine nucleoside diphosphate metabolic process	38/1981	116/18986	5.74378641738206e-11	6.62218399992688e-10	3.11333682239553e-10	PSEN1/PPARA/UCHL1/UCP2/NCOR1/SIRT6/MTOR/IGF1/INS/INSR/PRKAA1/PRKAA2/PRKACA/PRKAG1/PRKAG2/PRKAG3/RPTOR/FBP1/GCK/ENO1/ENO2/GAPDH/HIF1A/HK3/STAT3/EP300/APP/ALDOA/DDIT4/HDAC4/IFNG/OGT/BPGM/LIPA/PFKP/ZBTB20/AK3/TIGAR	38
GO:0009179	purine ribonucleoside diphosphate metabolic process	38/1981	116/18986	5.74378641738206e-11	6.62218399992688e-10	3.11333682239553e-10	PSEN1/PPARA/UCHL1/UCP2/NCOR1/SIRT6/MTOR/IGF1/INS/INSR/PRKAA1/PRKAA2/PRKACA/PRKAG1/PRKAG2/PRKAG3/RPTOR/FBP1/GCK/ENO1/ENO2/GAPDH/HIF1A/HK3/STAT3/EP300/APP/ALDOA/DDIT4/HDAC4/IFNG/OGT/BPGM/LIPA/PFKP/ZBTB20/AK3/TIGAR	38
GO:0070555	response to interleukin-1	38/1981	116/18986	5.74378641738206e-11	6.62218399992688e-10	3.11333682239553e-10	CCL3/GCLC/MAP3K7/TRAF6/TNFRSF11A/IL1R1/NFKBIA/PRKCA/RPS6KA5/IL1B/MYD88/NFKB1/RELA/IKBKB/PCK1/MAPK3/HIF1A/GHR/EGR1/MMP2/RORA/IL6/CXCL8/APP/CCL2/HDAC4/IL1RN/IRAK4/MAP2K7/EDN1/HAS2/SFRP1/SMPD1/AKAP12/IRAK3/ANKRD1/RBMX/PYCARD	38
GO:0036296	response to increased oxygen levels	17/1981	27/18986	5.84462380255843e-11	6.72572840977431e-10	3.16201692912992e-10	POLB/FAS/CDKN1A/CAT/FOXO1/SOD2/MMP2/HDAC2/ATG7/ATP6V0A2/CAV1/NOX1/ATP6V1A/ATP6AP1/SLC7A5/ATP6V0D1/ATP6V1G1	17
GO:0006091	generation of precursor metabolites and energy	99/1981	490/18986	6.67653657907061e-11	7.66858692952008e-10	3.60529004686061e-10	PSEN1/PPARA/UCHL1/UCP2/VCP/NCOR1/TRAP1/SIRT3/CHCHD2/SIRT6/CEBPA/DLAT/GSK3A/CYCS/CDK1/TNF/IGF2/AKT1/AKT2/CAT/MTOR/IGF1/INS/INSR/IRS1/PIK3CA/PRKAA1/PRKAA2/PRKACA/PRKAG1/SOD2/TP53/IRS2/KL/ADIPOQ/RB1CC1/PPARGC1A/PRKAG2/PRKAG3/RPTOR/LEP/LEPR/FBP1/GCK/GSK3B/PPP1CA/ENO1/ENO2/GAPDH/HIF1A/HK3/STAT3/EP300/IL6ST/APP/SDHC/ALDOA/ATG12/CCNB1/COX5B/DDIT4/DHRS2/FXN/G6PD/GNMT/HDAC4/IFNG/MDH1/MYBBP1A/OGT/PARK7/PHB…	99
GO:0048863	stem cell differentiation	62/1981	251/18986	6.75101378777981e-11	7.72925669155637e-10	3.63381317520552e-10	CTNNB1/MED1/XRCC5/TP63/SIRT6/A2M/ERCC2/ESR1/NRG1/HSPA9/NFE2L2/NOG/HESX1/RET/BCL2/CDC42/FGFR1/PDGFRA/TP53/GSK3B/MAPK3/HIF1A/STAT3/FOXO4/MAPK14/ABL1/HDAC1/HDAC2/PRKDC/BMP4/CDK6/EIF2AK2/ESRRB/EZH2/FGFR2/FOXA1/HMGA2/KAT5/KDM4C/MAPK1/MEOX1/NOLC1/NOTCH1/NSUN2/EDN1/FGF2/FN1/HNRNPU/KITLG/RBBP7/SFRP1/TCOF1/TGFB2/TWIST1/CITED2/SEMA3C/NUDT21/PHF19/SEMA6A/TRIM6/RBM24/SHC4	62
GO:0002065	columnar/cuboidal epithelial cell differentiation	41/1981	132/18986	6.75470374913846e-11	7.72925669155637e-10	3.63381317520552e-10	CTNNB1/TP63/CLOCK/GDF11/GSK3A/NFE2L1/BMP2/BMP6/CDKN1A/SERPINE1/AKT1/RHEB/RPTOR/KLF4/GSK3B/PDPK1/CEBPB/HIF1A/IL6ST/TGFB1/ABL1/AGR2/BMP4/CAV1/CDK6/FASN/FGFR2/FOXA1/GATA4/GJA1/NOTCH1/PGR/FGF2/HOXA5/SOX4/SOX11/TYMS/WNT5A/FST/TIGAR/TUBB	41
GO:0032944	regulation of mononuclear cell proliferation	61/1981	245/18986	6.77291691070467e-11	7.7339343893813e-10	3.63601233621986e-10	CTNNB1/CD55/IGFBP2/MIF/BMI1/TCF3/ATM/BCL2/CDKN1A/CDKN2A/PRKCQ/CCL19/SYK/TLR4/TRAF6/VCAM1/ZAP70/TNFSF13B/BCL2L1/BTK/CD40LG/TIRAP/TNFRSF13C/TICAM1/ERBB2/IGF2/IL1B/MYD88/IGF1/IRS2/IL2/IL7/LEP/CEBPB/STAT5B/JAK2/IL6ST/IL15/TNFRSF1B/TGFB1/IL6/HMGB1/IL1A/AHR/ARG2/BCL6/BMP4/CD28/FOXP3/IRF1/LGALS3/MAD1L1/CD81/INPP5D/KITLG/PRNP/SOX11/GPNMB/TNFRSF21/PYCARD/PDCD1LG2	61
GO:0001701	in utero embryonic development	86/1981	403/18986	6.7841529731415e-11	7.7339343893813e-10	3.63601233621986e-10	CTNNB1/POLB/MED1/TERF2/HDAC3/SIN3A/BRCA2/CEBPA/DBN1/ERCC2/BMP2/NOG/BMI1/CDKN1A/PLCG1/TRAF6/TAB1/BCL2L1/WNT2/AR/EGFR/FGFR1/IGF2/PDGFB/PDGFRA/ADCY9/AKT1/ATF2/IGF1/TP53/KLF4/GRB2/CEBPB/HIF1A/VEGFA/NBN/BAP1/CCNB1/CHEK1/E2F7/EGLN1/ENDOG/EPAS1/FGFR2/GJA1/HOPX/JUNB/KDM4C/KEAP1/KRT19/LATS1/LATS2/MAP2K1/MAPK1/NCAPG2/NEK2/NOTCH1/NSUN2/PCGF2/POU5F1/ACTL6A/ANGPT1/SLC25A20/EDN1/MSH2/NASP/PPP1CC/RBBP8/RRM2/STI…	86
GO:0090092	regulation of transmembrane receptor protein serine/threonine kinase signaling pathway	74/1981	326/18986	7.48101459981034e-11	8.5124455306424e-10	4.00201959345706e-10	PIN1/PPARA/GDF15/GDF11/STUB1/SIN3A/LRP2/BMP2/BMP6/NOG/PARP1/XIAP/HSPA1A/PPARG/STK11/TP53/SIRT1/PDPK1/CREBBP/EP300/JAK2/TGFB1/CDKN2B/ABL1/HDAC1/HDAC2/ARID4B/BMP4/BMPR2/CAV1/CDKN1C/ENG/FERMT1/FOXD1/GATA4/GPC3/HIPK2/HSP90AB1/HSPA5/HTRA1/ILK/ING1/ING2/KDR/LATS1/LATS2/LOX/MEN1/NOTCH1/OGT/CAV2/DAB2/LRP1/PSG9/RBBP7/SFRP1/SOX11/TGFB2/THBS1/WNT5A/TSC22D1/TOB1/CITED2/FST/EMILIN1/SULF1/DKK3/CTDSPL2/SMURF2/R…	74
GO:0007143	female meiotic nuclear division	21/1981	41/18986	7.50949145634383e-11	8.52893638589219e-10	4.00977256239941e-10	TOP2A/MLH1/PTEN/ATM/UBB/AURKA/DDB1/FBXO5/NCAPH2/PLK1/PPP2R1A/CDC25B/TTK/CCNB2/TRIP13/NDC80/NCAPH/MASTL/SKA1/SKA3/SKA2	21
GO:2000379	positive regulation of reactive oxygen species metabolic process	29/1981	74/18986	8.03812944400277e-11	9.11237016337787e-10	4.28406664164812e-10	SOD1/AGTR1/GSTP1/NFE2L2/CDKN1A/SYK/TLR4/RIPK1/EGFR/MAPT/PDGFB/PDGFRB/FOXO3/SOD2/TP53/LEP/GRB2/PLCG2/PTK2B/TGFB1/MAPK14/PRKCD/APP/AGT/ELAVL1/PARK7/CD36/GADD45A/THBS1	29
GO:0050670	regulation of lymphocyte proliferation	60/1981	240/18986	8.11042465943497e-11	9.17726901630685e-10	4.31457802407985e-10	CTNNB1/CD55/IGFBP2/MIF/BMI1/TCF3/ATM/BCL2/CDKN1A/CDKN2A/PRKCQ/CCL19/SYK/TLR4/TRAF6/VCAM1/ZAP70/TNFSF13B/BTK/CD40LG/TIRAP/TNFRSF13C/TICAM1/ERBB2/IGF2/IL1B/MYD88/IGF1/IRS2/IL2/IL7/LEP/CEBPB/STAT5B/JAK2/IL6ST/IL15/TNFRSF1B/TGFB1/IL6/HMGB1/IL1A/AHR/ARG2/BCL6/BMP4/CD28/FOXP3/IRF1/LGALS3/MAD1L1/CD81/INPP5D/KITLG/PRNP/SOX11/GPNMB/TNFRSF21/PYCARD/PDCD1LG2	60
GO:2000107	negative regulation of leukocyte apoptotic process	25/1981	57/18986	8.91786037295915e-11	1.007222785457e-09	4.73533170681106e-10	AXL/MIF/BCL2/PRKCQ/CCL19/CCL21/CXCL12/BCL10/BCL2L1/IRS2/IL2/IL7R/HIF1A/ARG2/AURKB/BCL11B/BCL3/BCL6/BMP4/FOXP1/IRF7/ITPKB/GAS6/KITLG/ORMDL3	25
GO:0033273	response to vitamin	33/1981	93/18986	9.45082732061111e-11	1.06544539424043e-09	5.00905800590421e-10	PTGS2/MED1/GPX1/ITGA2/MDM2/PRKCB/TRIM25/FGF23/EGFR/CAT/IGF1R/RELA/SOD2/KL/LEP/TGFB1/IL1A/BECN1/BRIP1/CBS/CYP26A1/DNMT3A/GATA4/OGG1/PIM1/GAS6/CXCL10/LIPA/SFRP1/STC1/TYMS/STC2/POSTN	33
GO:0072577	endothelial cell apoptotic process	28/1981	70/18986	9.58382203067038e-11	1.07844521337747e-09	5.07017502651896e-10	TERT/NFE2L2/SERPINE1/PLCG1/TNFAIP3/CD40LG/TNF/FGF21/MAP3K5/FOXO3/PDPK1/PTPN1/TGFB1/ABL1/BMPR2/BRAF/CCL2/ITGB3/KDR/PAK4/PDCD4/ANGPT1/GAS6/GPER1/ICAM1/THBS1/SCG2/ANGPTL4	28
GO:0018107	peptidyl-threonine phosphorylation	30/1981	79/18986	9.62048529091807e-11	1.08057716002411e-09	5.08019810651562e-10	TAF1/GSK3A/SIRT2/CDK1/PRKCA/EGF/AKT1/ATF2/STK11/ULK1/PRKAG2/RPTOR/GSK3B/PDPK1/MAPK8/PRKDC/PRKCD/APP/CDK5/CDK5R1/CHEK1/CSNK2A1/DYRK1A/HIPK2/LRRK2/MAPK1/NLK/PLK1/SPHK1/TRIM6	30
GO:0050769	positive regulation of neurogenesis	61/1981	247/18986	9.68766799925336e-11	1.08612292513688e-09	5.10627082623184e-10	CTNNB1/XRCC5/DBN1/LRP2/BMP2/TP73/CXCL12/TNF/WNT2/BDNF/EGFR/IL1B/MAPT/MTOR/RELA/RHEB/STK11/KRAS/HIF1A/VEGFA/IL6ST/TNFRSF1B/TGFB1/IL6/HDAC1/HDAC2/VEGFC/BIN1/BMPR2/BRAF/CUX1/DICER1/EGR2/EIF4G2/FXR1/IFNG/KDM1A/LIMK1/LPAR3/MAP2K1/MAP2K2/MDK/MECP2/MME/NOTCH1/NR2E1/EPHA4/FGF2/FN1/GPER1/ID4/L1CAM/SERPINF1/PPP1CC/SOX11/TGM2/SLC7A5/SLIT2/TRPV2/PLXNA3/ASPM	61
GO:0045137	development of primary sexual characteristics	60/1981	241/18986	9.71926249941103e-11	1.08766572447537e-09	5.11352410398757e-10	SOD1/A2M/FOXL2/BRCA2/ERCC1/ESR1/HMGB2/LRP2/NUDT1/MMP14/HESX1/ATM/BCL2/BCL2L1/UBB/AR/PDGFRA/BAX/FOXO3/INSR/PRKACG/SIRT1/LEP/CEBPB/VEGFA/STAT5B/MMP2/IL1A/ARID4B/ATRX/BCL2L2/BRIP1/CASP2/GATA4/GJA1/HOXA9/ING2/KDR/NOTCH1/PATZ1/PGR/FANCA/FANCG/KITLG/MSH2/NASP/PTX3/RRM1/SFRP1/TGFB2/TLR3/WNT5A/TNFSF10/SLIT2/CITED2/FST/NUP107/PLEKHA1/KIF18A/ASPM	60
GO:0070665	positive regulation of leukocyte proliferation	47/1981	166/18986	1.01508553284371e-10	1.13388400454465e-09	5.33081355594038e-10	CSF2RB/CD55/IGFBP2/MIF/BMI1/TCF3/BCL2/CDKN1A/PRKCQ/CCL19/SYK/TLR4/TRAF6/VCAM1/ZAP70/TNFSF13B/BCL2L1/BTK/CD40LG/TIRAP/TNFRSF13C/TICAM1/IGF2/IL1B/MYD88/IGF1/IRS2/IL2/IL7/LEP/MAPK3/PTK2/STAT5B/JAK2/IL6ST/IL15/IL6/HMGB1/IL1A/BCL6/CD28/FOXP3/MAPK1/CD81/KITLG/PYCARD/PDCD1LG2	47
GO:0009166	nucleotide catabolic process	46/1981	161/18986	1.14488497157252e-10	1.27653627817564e-09	6.00147534410379e-10	PSEN1/PPARA/UCHL1/UCP2/VCP/NCOR1/SIRT6/MTOR/IGF1/INS/INSR/PRKAA1/PRKAA2/PRKACA/PRKAG1/PRKAG2/PRKAG3/RPTOR/FBP1/GCK/ENO1/ENO2/GAPDH/HIF1A/HK3/STAT3/EP300/APP/ALDOA/DDIT4/ENTPD7/HDAC4/IFNG/OGG1/OGT/AMPD3/BPGM/DUT/HPRT1/LIPA/PFKP/ZBTB20/NT5C/DERA/NUDT15/TIGAR	46
GO:0046434	organophosphate catabolic process	60/1981	242/18986	1.16313234928369e-10	1.29451536464985e-09	6.08600176613285e-10	PSEN1/PON1/PPARA/UCHL1/UCP2/VCP/NCOR1/SIRT6/GSK3A/PLCG1/MTOR/IGF1/INS/INSR/PRKAA1/PRKAA2/PRKACA/PRKAG1/PRKAG2/PRKAG3/RPTOR/FBP1/GCK/ENO1/ENO2/GAPDH/HIF1A/HK3/PLCG2/STAT3/EP300/PRKCD/APP/ALDOA/DDIT4/ENTPD7/HDAC4/IFNG/NUDT5/OGG1/OGT/PLD2/AMPD3/APOC1/BPGM/DUT/HPRT1/LIPA/ENPP2/PFKP/SMPD1/PLA2G4C/SUCLG2/PLA2G15/ZBTB20/NT5C/DERA/GDE1/NUDT15/TIGAR	60
GO:0009154	purine ribonucleotide catabolic process	40/1981	129/18986	1.21877048217302e-10	1.34905284406048e-09	6.34240289127769e-10	PSEN1/PPARA/UCHL1/UCP2/NCOR1/SIRT6/MTOR/IGF1/INS/INSR/PRKAA1/PRKAA2/PRKACA/PRKAG1/PRKAG2/PRKAG3/RPTOR/FBP1/GCK/ENO1/ENO2/GAPDH/HIF1A/HK3/STAT3/EP300/APP/ALDOA/DDIT4/HDAC4/IFNG/OGT/AMPD3/BPGM/HPRT1/LIPA/PFKP/ZBTB20/NT5C/TIGAR	40
GO:0043200	response to amino acid	40/1981	129/18986	1.21877048217302e-10	1.34905284406048e-09	6.34240289127769e-10	PTGS2/GCLC/GCLM/HSF1/NFE2L2/BCL2L1/TNF/FGF21/EGFR/MYD88/PDGFRA/MTOR/IGF1R/SESN2/SESN3/PIK3CA/RELA/RPS6KB1/SESN1/RPTOR/PCK1/CEBPB/MMP3/SST/EP300/MMP2/PCNA/AIFM1/BCL2L2/CDKN1B/CHUK/CPEB1/CYBB/DNMT1/DNMT3A/HNRNPD/NQO1/EDN1/MAT2A/SLC7A5	40
GO:0045471	response to ethanol	40/1981	129/18986	1.21877048217302e-10	1.34905284406048e-09	6.34240289127769e-10	POLB/PPARA/CCL7/SOD1/CNR1/EPS8/CDK1/PRKCB/VCAM1/TNFRSF11A/BIRC2/CD14/TNF/HSPA8/MYD88/ADCY7/CAT/IGF1R/PRKAA1/RPS6KB1/SOD2/ADIPOQ/EHMT2/IL2/LEP/FOS/PTK2B/HDAC2/BAK1/CYBB/DNMT3A/FGFR2/G6PD/ITPR2/NQO1/OGG1/FGF2/TYMS/CLDN1/TP53INP1	40
GO:0006611	protein export from nucleus	26/1981	62/18986	1.27592325518956e-10	1.40720722122986e-09	6.61580840798776e-10	TXN/SIRT7/SIRT6/EMD/HSPA9/CALR/CDKN2A/MDM2/IL1B/PRKACA/PTPN11/GSK3B/TGFB1/BAG3/CDK5/EGR2/NUTF2/PARK7/BARD1/CSE1L/GAS6/IFI27/XPO1/ANP32B/NXT1/CTDSPL2	26
GO:0007004	telomere maintenance via telomerase	26/1981	62/18986	1.27592325518956e-10	1.40720722122986e-09	6.61580840798776e-10	CTNNB1/PML/RPA1/TERC/TERF1/TERF2/TERT/XRCC5/HSP90AA1/ATM/ATR/TP53/DKC1/FBXO4/HNRNPA1/HNRNPC/HNRNPD/HSP90AB1/PINX1/POT1/HNRNPU/MRE11/TCP1/CCT2/CCT5/GAR1	26
GO:0007548	sex differentiation	68/1981	292/18986	1.35200470740261e-10	1.48842539899792e-09	6.99764549299771e-10	CTNNB1/SOD1/TP63/A2M/AXL/FOXL2/BRCA2/ERCC1/ESR1/HMGB2/LRP2/NUDT1/MMP14/BMP6/HESX1/ATM/BCL2/BCL2L1/UBB/AR/PDGFRA/BAX/FOXO3/INSR/PRKACG/SIRT1/PTPN11/LEP/CEBPB/VEGFA/STAT5B/MMP2/BAK1/IL1A/ARID4B/ATRX/BCL2L2/BRIP1/CASP2/DHCR24/GATA4/GJA1/HOXA9/ING2/KDR/NOTCH1/PATZ1/PGR/FANCA/FANCG/CENPI/KITLG/MSH2/NASP/PTX3/RRM1/SFRP1/TGFB2/TLR3/WNT5A/TNFSF10/SLIT2/CITED2/FST/NUP107/PLEKHA1/KIF18A/ASPM	68
GO:0002064	epithelial cell development	56/1981	219/18986	1.36018229949632e-10	1.49473006209514e-09	7.02728607648737e-10	TP63/CLOCK/GDF11/CEBPA/ESR1/GPX1/GSK3A/BMP6/CDKN1A/TNF/AR/IL1B/MYD88/PDGFB/AKT1/ATF4/RHEB/ADIPOQ/GSK3B/IKBKB/PDPK1/HIF1A/VEGFA/IL6ST/TGFB1/PECAM1/IL1A/TNFRSF1A/AKR1B1/ARID4B/ATRX/BCL11B/BMP4/CDK6/EPAS1/FASN/FOXA1/FOXP3/GJA1/KDR/MET/MSN/NOTCH1/PGR/FAT1/HOXA5/ICAM1/LAMB2/PODXL/STC1/TYMS/WNT5A/CLDN1/TIGAR/HEG1/FRMD6	56
GO:0032436	positive regulation of proteasomal ubiquitin-dependent protein catabolic process	30/1981	80/18986	1.38660796366547e-10	1.51894425792719e-09	7.14112608381645e-10	PSEN1/CSNK1E/TAF1/SUMO1/VCP/STUB1/RACK1/SIRT6/CEBPA/CLU/GCLC/GSK3A/SIRT2/MDM2/HSPA1A/HSPA1B/AKT1/SIRT1/GSK3B/MAPK9/AURKA/CSNK1A1/FBXO22/KEAP1/LRRK2/PLK1/CDC20/DAB2/GABARAP/DDA1	30
GO:0098727	maintenance of cell number	51/1981	190/18986	1.38719782204533e-10	1.51894425792719e-09	7.14112608381645e-10	CTNNB1/TP63/SIN3A/SIRT6/NOG/HESX1/EIF4E/FOXO1/FOXO3/IGF1/KLF4/STAT3/MYC/HDAC1/HDAC2/ARID1A/ARID4B/BRAF/ELAVL1/ESRRB/EZH2/FANCD2/HMGA2/ING1/ING2/KDM2B/KDM4C/LEO1/LOXL2/MED12/METTL14/NANOG/NOTCH1/NR2E1/OGT/PAX8/POU5F1/ACTL6A/PRRX1/RBBP7/SFRP1/SOX4/LDB2/SMC3/WDR47/PHF19/GNL3/RIF1/PHF10/MED30/ASPM	51
GO:0071674	mononuclear cell migration	58/1981	231/18986	1.39149294087254e-10	1.52091674666337e-09	7.15039949242934e-10	CCL1/CCL3/CCL7/CCL20/CCL26/CD9/EPS8/FLT1/MIF/MMP14/CALR/RET/SERPINE1/CCL4/CCL19/CCL21/CXCL12/ZAP70/TNFSF11/TNFSF14/TNFRSF11A/TNF/CDC42/PDGFB/AKT1/PIK3CD/CREB3/MAPK3/PTK2/PTK2B/MMP2/TGFB1/IL6/ABL1/PECAM1/HMGB1/APP/CCL2/CXCR2/DUSP1/ITGB3/LGALS3/MAPK1/MDK/MSN/NINJ1/C1QBP/CD81/FUT4/GAS6/ICAM1/CXCL10/THBS1/WNT5A/SLIT2/EMILIN1/PYCARD/NUP85	58
GO:2001238	positive regulation of extrinsic apoptotic signaling pathway	25/1981	58/18986	1.41258017400629e-10	1.54120330612958e-09	7.24577420957183e-10	PML/RET/TLR4/TRAF2/TNFSF11/RIPK1/TNFSF14/BCL10/CD40LG/TNF/PPP1CA/HTRA2/APP/AGT/ATF3/CAV1/NF1/PAK2/PEA15/PPP2R1A/GPER1/SFRP1/THBS1/TNFSF10/PYCARD	25
GO:0009261	ribonucleotide catabolic process	41/1981	135/18986	1.47462809595277e-10	1.60602799236000e-09	7.55053934844992e-10	PSEN1/PPARA/UCHL1/UCP2/NCOR1/SIRT6/MTOR/IGF1/INS/INSR/PRKAA1/PRKAA2/PRKACA/PRKAG1/PRKAG2/PRKAG3/RPTOR/FBP1/GCK/ENO1/ENO2/GAPDH/HIF1A/HK3/STAT3/EP300/APP/ALDOA/DDIT4/ENTPD7/HDAC4/IFNG/OGT/AMPD3/BPGM/HPRT1/LIPA/PFKP/ZBTB20/NT5C/TIGAR	41
GO:0000212	meiotic spindle organization	15/1981	22/18986	1.50520242512146e-10	1.63640456164275e-09	7.69335098232642e-10	PTEN/ATRX/AURKA/DDB1/ESPL1/FBXO5/MOS/PPP2R1A/CCNB2/NDC80/TUBG2/SKA1/SKA3/ASPM/SKA2	15
GO:0010907	positive regulation of glucose metabolic process	23/1981	50/18986	1.54481235701821e-10	1.67647874830144e-09	7.88175474904965e-10	PPARA/RGN/SIRT7/IGF2/AKT1/AKT2/FOXO1/IGF1/INS/INSR/IRS1/PRKACA/PRKAG1/STK11/IRS2/PPARGC1A/SIRT1/PRKAG2/PRKAG3/GCK/PPP1CA/DDB1/WDR5	23
GO:0031100	animal organ regeneration	27/1981	67/18986	1.6894275130652e-10	1.82754684506843e-09	8.59198247506735e-10	MED1/UCP2/RGN/AXL/CDK1/CDKN1A/CXCL12/TNF/EGFR/CEBPB/TGFB1/CCNA2/IL6/PCNA/BAK1/AURKA/CCND1/EZH2/GLI1/NOTCH1/PNPT1/GAS6/IGF2R/TYMS/SLC7A5/CLDN1/SULF2	27
GO:0000727	double-strand break repair via break-induced replication	11/1981	12/18986	1.69000888771699e-10	1.82754684506843e-09	8.59198247506735e-10	CDC45/CDC7/MCM7/MUS81/MCM2/MCM3/MCM4/MCM5/MCM6/GINS2/GINS4	11
GO:0141193	GO:0141193	49/1981	180/18986	1.86311070331644e-10	2.01117029726141e-09	9.45526512498182e-10	PML/MED1/TP63/CLOCK/NCOR1/ESR1/NR3C1/BMP2/CALR/BRCA1/NCOR2/PARP1/AR/PPARG/SIRT1/LEP/EP300/GHRHR/JAK2/HDAC1/ALOX15B/ASXL2/CARM1/CYP26A1/ERRFI1/ESRRB/EZH2/FOXA1/FOXP1/KDM1A/KDM4C/LATS1/MAPK1/NEDD4/PARK7/PGR/PHB2/PIM1/DAB2/FABP5/GPER1/SAFB/SFRP1/SKP2/TWIST1/DHRS3/CITED2/CALCOCO1/PAGR1	49
GO:0030100	regulation of endocytosis	70/1981	307/18986	1.97115906415698e-10	2.1240457830907e-09	9.98593507674094e-10	SOD1/RACK1/APOC3/AXL/CLU/NRG1/CALR/ITGA2/MDM2/SERPINE1/CCL19/CCL21/SYK/BTK/CD14/CDC42/EGF/HSPA8/INSR/PIK3CB/TSC2/ADIPOQ/ATG5/APPL1/IL2RG/PTPN1/VEGFA/PLCG2/IL2RB/IL15/TGFB1/ABL1/MYLK/HMGB1/APOE/APP/AAK1/ARF1/ARRB1/BIN1/CAV1/CCL2/EPHA3/GPC3/IFNG/ITGB3/LGALS3/LPAR1/LRRK2/NR1H2/PARK7/ANGPT1/APOC1/C3/CD36/DAB2/GAS6/ITGAV/LRP1/LRPAP1/PTX3/SMPD1/TGM2/WNT5A/SPHK1/CLIP3/PYCARD/LYAR/WDR54/SGIP1	70
GO:0052547	regulation of peptidase activity	76/1981	346/18986	2.14543715940018e-10	2.30776388627543e-09	1.0849662716432e-09	PTGS2/TIMP2/VCP/RACK1/A2M/FOXL2/GPX1/GRN/HSPD1/RET/FAS/CDKN2A/SERPINE1/SYK/BCL10/PIDD1/BIRC2/BIRC3/XIAP/TNF/MAPT/MAP3K5/NGF/NGFR/AKT1/SIRT1/GAPDH/TIMP1/VEGFA/STAT3/PLAUR/SERPINB2/MYC/HMGB1/AIFM1/HTRA2/BAK1/APP/ACER2/ASPH/BIN1/BIRC5/CSNK2A1/CTSD/DLC1/EIF2AK3/GPC3/IFI16/MAPK12/MMP9/PAK2/PEBP1/PINK1/CASP1/COL6A3/EPHA4/F3/IFI6/GAS6/GPER1/LRP1/SERPINF1/SERPINI1/PSME1/THBS1/TIMP3/TNFSF10/ANP32B/NCSTN/C…	76
GO:0150076	neuroinflammatory response	31/1981	86/18986	2.2039371238138e-10	2.36651628840499e-09	1.11258797725515e-09	PSEN1/PTGS2/CCL3/TRPV1/C1QA/CLU/GRN/NR3C1/ATM/TNF/EGFR/IL1B/MAPT/ADCY1/ADCY8/IGF1/MMP3/PLCG2/JAK2/TNFRSF1B/IL6/APP/IFNG/LRRK2/MMP9/BPGM/CTSC/LRP1/TLR3/SPHK1/POMGNT1	31
GO:0050920	regulation of chemotaxis	55/1981	216/18986	2.35545179390371e-10	2.52476282794705e-09	1.18698560477175e-09	CCL1/CCL3/CCL7/CCL26/MIF/CALR/ITGA2/SERPINE1/CCL4/CCL19/CCL21/CXCL12/TNFSF14/TIRAP/FGFR1/PDGFB/PDGFRA/PDGFRB/CREB3/MAPK3/VEGFA/PTK2/PTK2B/TGFB1/IL6/CXCL8/HMGB1/APP/VEGFC/BMPR2/CCL2/DPP4/DUSP1/DUSP3/HSPB1/KDR/LPAR1/MAPK1/MCU/MDK/MET/NINJ1/NOTCH1/C1QBP/EDN1/F3/FGF2/GAS6/CXCL10/THBS1/WNT5A/SCG2/SLIT2/PLXNA3/PERP	55
GO:0035825	homologous recombination	27/1981	68/18986	2.52476793535237e-10	2.70150169082704e-09	1.27007716637117e-09	RAD51/TOP2A/TOP2B/ERCC4/MLH1/BRCA1/ATM/NBN/BRIP1/FANCD2/MUS81/BARD1/MRE11/RAD21/RAD51D/RBBP8/RAD54L/TRIP13/RAD51AP1/TOPBP1/RAD54B/UHRF1/PSMC3IP/FANCM/NUCKS1/RMI1/MND1	27
GO:0032946	positive regulation of mononuclear cell proliferation	43/1981	148/18986	2.55988650683492e-10	2.73428157709039e-09	1.28548821912034e-09	CD55/IGFBP2/MIF/BMI1/TCF3/BCL2/CDKN1A/PRKCQ/CCL19/SYK/TLR4/TRAF6/VCAM1/ZAP70/TNFSF13B/BCL2L1/BTK/CD40LG/TIRAP/TNFRSF13C/TICAM1/IGF2/IL1B/MYD88/IGF1/IRS2/IL2/IL7/LEP/STAT5B/JAK2/IL6ST/IL15/IL6/HMGB1/IL1A/BCL6/CD28/FOXP3/CD81/KITLG/PYCARD/PDCD1LG2	43
GO:0045834	positive regulation of lipid metabolic process	40/1981	132/18986	2.65391054427446e-10	2.82975531635139e-09	1.33037400121524e-09	PTGS2/PPARA/RGN/GDF15/SIRT3/SIRT2/BMP6/TNF/FGF21/IL1B/MAPT/AKT1/AKT2/CREB1/MTOR/IGF1R/INS/IRS1/PPARG/PRKAA1/PRKACA/IRS2/ADIPOQ/PPARGC1A/RPTOR/PCK1/PRKCD/APOE/IL1A/TNFRSF1A/IFNG/KAT5/MAPK1/NR1H2/OGT/DAB2/TWIST1/ZBTB20/SPATA18/DAGLB	40
GO:0090399	replicative senescence	13/1981	17/18986	2.66251379599094e-10	2.83397410850763e-09	1.33235741348017e-09	TERT/WRN/ERCC1/CHEK2/ATM/ATR/CDKN1A/CDKN2A/SERPINE1/TP53/CHEK1/MME/PLA2R1	13
GO:0009746	response to hexose	54/1981	211/18986	2.79715243332351e-10	2.9720962876028e-09	1.39729382511888e-09	PTGS2/PPARA/UCP2/RACK1/SIN3A/GCLC/GCLM/GPX1/PRKCB/TNF/FGF21/ADCY5/ADCY8/FOXO3/IGF1R/SESN2/PIK3CA/PRKAA1/PRKAA2/PRKACA/RPS6KB1/IRS2/ADIPOQ/RPTOR/GCK/PCK1/HIF1A/EGR1/PTK2B/TGFB1/CDKN1B/EPHA5/GATA4/KAT5/NADK/NOX4/OGT/COL6A3/GAS6/GLUL/GPER1/ICAM1/PCK2/SERPINF1/TRA2B/SOX4/VAMP2/THBS1/TXNIP/MPC2/RAB11FIP5/ZBTB20/ENY2/RMI1	54
GO:2000351	regulation of endothelial cell apoptotic process	26/1981	64/18986	2.97138858618453e-10	3.15173895428512e-09	1.48175057368726e-09	TERT/NFE2L2/SERPINE1/PLCG1/TNFAIP3/CD40LG/TNF/FGF21/FOXO3/PDPK1/PTPN1/TGFB1/ABL1/BRAF/CCL2/ITGB3/KDR/PAK4/PDCD4/ANGPT1/GAS6/GPER1/ICAM1/THBS1/SCG2/ANGPTL4	26
GO:0031330	negative regulation of cellular catabolic process	38/1981	122/18986	3.04396205793748e-10	3.21752592571243e-09	1.51267949390162e-09	TIMP2/APOC3/CNR1/SIRT2/HGF/BCL2/TAB2/BCL2L1/AKT1/MTOR/INS/PIK3CA/TP53/TSC1/TSC2/EHMT2/RPTOR/LEP/LEPR/TIMP1/STAT3/EP300/HTRA2/BECN1/EIF4G2/GATA4/KDM4A/LRRK2/MCL1/MET/PINK1/APOC1/ATP2B4/CTSA/TIMP3/SLC7A5/TIGAR/NRBP2	38
GO:0046660	female sex differentiation	38/1981	122/18986	3.04396205793748e-10	3.21752592571243e-09	1.51267949390162e-09	SOD1/TP63/A2M/AXL/FOXL2/BRCA2/ESR1/LRP2/MMP14/ATM/BCL2/BCL2L1/UBB/PDGFRA/BAX/FOXO3/INSR/SIRT1/LEP/CEBPB/VEGFA/STAT5B/MMP2/BAK1/CASP2/KDR/NOTCH1/PGR/FANCA/FANCG/KITLG/PTX3/SFRP1/WNT5A/SLIT2/FST/NUP107/PLEKHA1	38
GO:0046825	regulation of protein export from nucleus	19/1981	36/18986	3.08367368126269e-10	3.25386259204518e-09	1.52976272222902e-09	TXN/SIRT7/SIRT6/EMD/CDKN2A/MDM2/IL1B/PRKACA/PTPN11/GSK3B/BAG3/CDK5/PARK7/BARD1/GAS6/IFI27/XPO1/ANP32B/CTDSPL2	19
GO:0006195	purine nucleotide catabolic process	41/1981	138/18986	3.1279744859456e-10	3.29490783934062e-09	1.54905963089098e-09	PSEN1/PPARA/UCHL1/UCP2/NCOR1/SIRT6/MTOR/IGF1/INS/INSR/PRKAA1/PRKAA2/PRKACA/PRKAG1/PRKAG2/PRKAG3/RPTOR/FBP1/GCK/ENO1/ENO2/GAPDH/HIF1A/HK3/STAT3/EP300/APP/ALDOA/DDIT4/HDAC4/IFNG/OGT/AMPD3/BPGM/HPRT1/LIPA/PFKP/ZBTB20/NT5C/NUDT15/TIGAR	41
GO:0031398	positive regulation of protein ubiquitination	36/1981	112/18986	3.33092409298479e-10	3.50263897295073e-09	1.64672182019793e-09	HDAC3/STUB1/GSK3A/SPRTN/BMI1/PTEN/TRAF6/BCL10/BIRC2/BIRC3/XIAP/TICAM1/UBB/GSK3B/MAPK9/CAV1/FBXO4/HSPA5/KDM1A/LRRK2/MAGEA2/PINK1/PLK1/ANGPT1/CDC20/SKP2/WFS1/SPHK1/NMI/UBE2C/GABARAP/PAXIP1/UBE2S/FANCI/FANCM/ARRDC4	36
GO:0032608	interferon-beta production	25/1981	60/18986	3.41325968216106e-10	3.57074970866214e-09	1.67874322907046e-09	HMGB2/HSP90AA1/RELB/TLR4/TRAF3/TIRAP/TICAM1/PTPN11/DHX9/IRF1/IRF3/IRF5/IRF7/MAVS/MORC3/NLRX1/PPM1B/TLR3/RIOK3/NMI/ISG15/ZBTB20/PYCARD/IFIH1/ARRDC4	25
GO:0032648	regulation of interferon-beta production	25/1981	60/18986	3.41325968216106e-10	3.57074970866214e-09	1.67874322907046e-09	HMGB2/HSP90AA1/RELB/TLR4/TRAF3/TIRAP/TICAM1/PTPN11/DHX9/IRF1/IRF3/IRF5/IRF7/MAVS/MORC3/NLRX1/PPM1B/TLR3/RIOK3/NMI/ISG15/ZBTB20/PYCARD/IFIH1/ARRDC4	25
GO:0046324	regulation of glucose import	25/1981	60/18986	3.41325968216106e-10	3.57074970866214e-09	1.67874322907046e-09	TERT/SIRT6/GSK3A/NFE2L2/TNF/FGF21/AKT1/AKT2/IGF1/INS/INSR/IRS1/PIK3R1/RPS6KB1/IRS2/ADIPOQ/APPL1/PRKAG2/PTPN11/LEP/MAPK14/GPC3/MEF2A/PEA15/OPN3	25
GO:2000773	negative regulation of cellular senescence	16/1981	26/18986	3.56488873135427e-10	3.72298910488522e-09	1.7503166734335e-09	TERC/TERF2/TERT/TP63/SIRT6/MIF/PTEN/AKT3/SIRT1/ABL1/BCL6/CDK6/FBXO5/HMGA2/RBL1/TWIST1	16
GO:0001101	response to acid chemical	42/1981	144/18986	3.60985628826792e-10	3.76350658156343e-09	1.76936545735345e-09	PTGS2/GCLC/GCLM/HSF1/NFE2L2/BCL2L1/TNF/FGF21/EGFR/MYD88/PDGFRA/MTOR/IGF1R/SESN2/SESN3/PIK3CA/RELA/RPS6KB1/SESN1/RPTOR/PCK1/CEBPB/MMP3/VEGFA/SST/EP300/MMP2/PCNA/AIFM1/BCL2L2/CDKN1B/CHUK/CPEB1/CYBB/DNMT1/DNMT3A/HNRNPD/NQO1/ATP2B4/EDN1/MAT2A/SLC7A5	42
GO:0090199	regulation of release of cytochrome c from mitochondria	20/1981	40/18986	3.73658026407033e-10	3.88333986140924e-09	1.8257035721954e-09	CLU/GPX1/HGF/BCL2L1/AKT1/BAX/IGF1/TP53/PLAUR/BAK1/LMNA/BCL2L2/FXN/MMP9/OPA1/PINK1/GPER1/TNFSF10/MLLT11/PYCARD	20
GO:0006278	RNA-templated DNA biosynthetic process	27/1981	69/18986	3.73753156033321e-10	3.88333986140924e-09	1.8257035721954e-09	CTNNB1/PML/RPA1/TERC/TERF1/TERF2/TERT/XRCC5/HSP90AA1/ATM/ATR/TP53/DKC1/FBXO4/HNRNPA1/HNRNPC/HNRNPD/HSP90AB1/PINX1/POT1/HNRNPU/MRE11/TCP1/CCT2/POLQ/CCT5/GAR1	27
GO:0050767	regulation of neurogenesis	81/1981	383/18986	3.84174150072047e-10	3.98482677090036e-09	1.87341637092061e-09	PSEN1/CTNNB1/XRCC5/DBN1/HMGB2/LRP2/SIRT2/BMP2/NOG/PTEN/TP73/DLL3/CXCL12/TNF/WNT2/BDNF/EGFR/IL1B/MAPT/MTOR/RELA/RHEB/STK11/TP53/ULK1/KRAS/HIF1A/VEGFA/IL6ST/TNFRSF1B/RB1/TGFB1/CDKN2B/IL6/HDAC1/HDAC2/VEGFC/BHLHE40/BIN1/BMPR2/BRAF/BTG2/CDH1/CDK5/CUX1/DICER1/EGR2/EIF4G2/EZH2/FXR1/IFNG/KDM1A/KDM4A/LIMK1/LPAR3/MAP2K1/MAP2K2/MDK/MECP2/MME/NF1/NF2/NOTCH1/NR2E1/EPHA4/FGF2/FN1/GPER1/ID4/L1CAM/SERPINF1/PPP1C…	81
GO:0071901	negative regulation of protein serine/threonine kinase activity	30/1981	83/18986	3.97579604444823e-10	4.11687267828349e-09	1.93549609955803e-09	UCHL1/GSTP1/BMP2/PTEN/CDKN2A/TNFAIP3/IL1B/AKT1/ADIPOQ/PTPN1/RB1/ABL1/PRKCD/APOE/AGT/CDKN1B/DUSP1/LATS1/LATS2/MEN1/NF1/PDCD4/PLK1/GADD45A/SMPD1/IRAK3/DUSP10/NUP62/PYCARD/HEG1	30
GO:0030183	B cell differentiation	41/1981	139/18986	3.99448077322671e-10	4.12920987049317e-09	1.94129627587325e-09	TOP2B/MMP14/TCF3/ATM/BCL2/SYK/VCAM1/TNFSF13B/BTK/CD40LG/BAX/PIK3CD/PIK3R1/PIK3R2/TP53/PIK3R3/IL2/IL2RG/IL7/PLCG2/STAT5B/EP300/PTK2B/IL6/ABL1/PRKDC/BAK1/BCL3/BCL6/CEBPG/EZH2/HDAC4/NHEJ1/SLC25A5/IL11/INPP5D/DNAJB9/MSH2/SFRP1/HDAC9/DOCK11	41
GO:0009141	nucleoside triphosphate metabolic process	64/1981	274/18986	4.12139654345512e-10	4.25319754966714e-09	1.99958752949893e-09	PSEN1/PPARA/UCHL1/UCP2/VCP/NCOR1/SIRT6/PARP1/HSPA1A/HSPA1B/HSPA8/MTOR/IGF1/INS/INSR/PRKAA1/PRKAA2/PRKACA/PRKAG1/PRKAG2/PRKAG3/RPTOR/FBP1/GCK/ENO1/ENO2/GAPDH/HIF1A/HK3/STAT3/EP300/TGFB1/APP/SDHC/ABCC6/ALDOA/ATP6V0C/DDIT4/ENTPD7/FIS1/HDAC4/IFNG/LRRK2/NADK/NUDT5/OGT/OPA1/PINK1/ATP5F1C/ATP6V1A/BPGM/DTYMK/DUT/IMPDH2/LIPA/PFKP/TYMS/ZBTB20/STOML2/RRM2B/AK3/NUDT15/TIGAR/FIGNL1	64
GO:1901292	nucleoside phosphate catabolic process	49/1981	184/18986	4.27230378057389e-10	4.40148323610138e-09	2.06930218675023e-09	PSEN1/PPARA/UCHL1/UCP2/VCP/NCOR1/SIRT6/GSK3A/MTOR/IGF1/INS/INSR/PRKAA1/PRKAA2/PRKACA/PRKAG1/PRKAG2/PRKAG3/RPTOR/FBP1/GCK/ENO1/ENO2/GAPDH/HIF1A/HK3/STAT3/EP300/APP/ALDOA/DDIT4/ENTPD7/HDAC4/IFNG/NUDT5/OGG1/OGT/AMPD3/BPGM/DUT/HPRT1/LIPA/PFKP/SUCLG2/ZBTB20/NT5C/DERA/NUDT15/TIGAR	49
GO:0071347	cellular response to interleukin-1	31/1981	88/18986	4.28922305985808e-10	4.41146230051846e-09	2.07399371883437e-09	CCL3/MAP3K7/TRAF6/IL1R1/NFKBIA/RPS6KA5/IL1B/MYD88/NFKB1/RELA/IKBKB/PCK1/MAPK3/HIF1A/EGR1/MMP2/RORA/IL6/CXCL8/CCL2/IL1RN/IRAK4/MAP2K7/EDN1/HAS2/SFRP1/AKAP12/IRAK3/ANKRD1/RBMX/PYCARD	31
GO:0038061	NIK/NF-kappaB signaling	40/1981	134/18986	4.38609639240562e-10	4.5035020029094e-09	2.11726503152807e-09	VCP/PRDX1/NLRP3/CALR/RELB/CCL19/MAP3K7/TLR4/TRAF2/TRAF6/RIPK1/TNFSF14/BCL10/MAP3K14/TAB1/TAB2/CARD10/BIRC2/BIRC3/NFKBIA/TNF/IL1B/NFKB2/NFKB1/RELA/ADIPOR1/APP/BCL3/CHUK/EIF2AK2/HDAC7/PDCD4/PHB2/PPM1B/EDN1/TLR3/TNFRSF10B/SPHK1/NMI/PYCARD	40
GO:0045667	regulation of osteoblast differentiation	44/1981	156/18986	4.55364642646718e-10	4.66767891681065e-09	2.19445075023381e-09	CTNNB1/TP63/CEBPA/BMP2/BMP6/NOG/HGF/PTEN/TNF/FGF23/AREG/JUND/ATF4/IGF1/PPARG/PRKACA/GSK3B/CEBPB/VEGFA/PTK2/IL6ST/IL6/VEGFC/ATRAID/BMP4/BMPR2/CDK6/FBXO5/FERMT2/FGFR2/GLI1/HDAC7/IGFBP5/ILK/MEN1/NBR1/NOTCH1/FGF2/SFRP1/SOX11/TWIST1/TOB1/SCUBE3/TMEM119	44
GO:0050671	positive regulation of lymphocyte proliferation	42/1981	145/18986	4.57526811493663e-10	4.68197319345613e-09	2.20117102527153e-09	CD55/IGFBP2/MIF/BMI1/TCF3/BCL2/CDKN1A/PRKCQ/CCL19/SYK/TLR4/TRAF6/VCAM1/ZAP70/TNFSF13B/BTK/CD40LG/TIRAP/TNFRSF13C/TICAM1/IGF2/IL1B/MYD88/IGF1/IRS2/IL2/IL7/LEP/STAT5B/JAK2/IL6ST/IL15/IL6/HMGB1/IL1A/BCL6/CD28/FOXP3/CD81/KITLG/PYCARD/PDCD1LG2	42
GO:0007179	transforming growth factor beta receptor signaling pathway	60/1981	250/18986	4.66534803178473e-10	4.76615705960722e-09	2.24074901500161e-09	JUN/PIN1/PML/PPARA/GDF15/STUB1/SIN3A/BMP2/MAP3K7/TAB1/PARP1/HSPA1A/PPARG/STK11/TP53/SIRT1/APPL1/PDPK1/CREBBP/PTK2/STAT3/EP300/FOS/TGFB1/CDKN2B/HDAC1/HDAC2/ARID4B/CDKN1C/ENG/FERMT1/FERMT2/HIPK2/HSP90AB1/HSPA5/HTRA1/ID1/ING1/ING2/LATS1/LATS2/LOX/MEN1/NLK/OGT/CAV2/DAB2/ITGB5/PSG9/PTPRK/RBBP7/SOX11/TGFB2/THBS1/TSC22D1/CITED2/DKK3/SMURF2/RASL11B/HTRA3	60
GO:0046328	regulation of JNK cascade	41/1981	140/18986	5.0858599065612e-10	5.18706681774528e-09	2.4386344632059e-09	HDAC3/NCOR1/GSTP1/CCL19/CCL21/TLR4/TRAF2/TNFSF11/RIPK1/XIAP/TIRAP/TNF/CDC42/IL1B/MAP3K5/MYD88/HRAS/IGF1R/RB1CC1/PTK2B/HMGB1/APP/IL1A/CCN2/DUSP3/GADD45G/GRIK2/HIPK2/MAP2K7/MEN1/MINK1/NOX1/PDCD4/PINK1/GADD45A/EDN1/TLR3/WNT5A/DUSP10/PYCARD/TNFRSF19	41
GO:0006271	DNA strand elongation involved in DNA replication	12/1981	15/18986	5.43654943144839e-10	5.53547829422433e-09	2.60243575279245e-09	POLA1/RFC4/PCNA/MCM7/DNA2/MCM3/MCM4/POLD2/POLE/RFC3/GINS1/POLD3	12
GO:0035967	cellular response to topologically incorrect protein	36/1981	114/18986	5.79376223903358e-10	5.87956004922892e-09	2.7642014780852e-09	VCP/STUB1/RACK1/HSF1/HSPD1/NFE2L2/FGF21/DDIT3/HSPA1A/ATF4/BAX/ATF6B/CREB3L1/PIK3R1/CREB3/PTPN1/BAK1/AGR2/ATF3/ATF6/BAG3/CAV1/CCND1/CTH/EIF2AK2/EIF2AK3/HSPA5/DNAJB9/WFS1/STC2/OPTN/HSPB8/TM7SF3/EDEM2/RHBDD2/CREBRF	36
GO:0042752	regulation of circadian rhythm	36/1981	114/18986	5.79376223903358e-10	5.87956004922892e-09	2.7642014780852e-09	CSNK1E/PML/PPARA/TOP2A/HDAC3/CLOCK/SIN3A/SIRT6/CDK1/PARP1/ADCY1/MTOR/PPARG/PRKAA1/PRKAA2/TP53/PPARGC1A/GSK3B/PPP1CA/MAPK8/MAPK9/GHRH/RORA/PRKDC/ATG7/BHLHE40/DDB1/EZH2/FBXW11/FXR1/HNRNPD/KAT5/PPP1CC/SFPQ/TIMELESS/OPN3	36
GO:0042098	T cell proliferation	54/1981	215/18986	5.89417926056388e-10	5.97152812461447e-09	2.8074391162399e-09	CTNNB1/CD55/IGFBP2/BMI1/CDKN2A/PRKCQ/CCL19/SYK/TRAF6/VCAM1/ZAP70/TNFSF14/TNFSF13B/CD40LG/TNFRSF13C/ERBB2/IGF2/IL1B/BAX/IGF1/TP53/IL2/LEP/CEBPB/STAT5B/JAK2/IL6ST/IL15/TNFRSF1B/TGFB1/IL6/ABL1/HMGB1/IL1A/ARG2/BCL6/BMP4/CCND3/CD28/FOXP3/GJA1/IRF1/LGALS3/MAD1L1/MSN/CD81/LIPA/KITLG/PRNP/GPNMB/NCSTN/TNFRSF21/PYCARD/PDCD1LG2	54
GO:0019827	stem cell population maintenance	49/1981	186/18986	6.39339916261165e-10	6.46655746148731e-09	3.04017095556501e-09	CTNNB1/TP63/SIN3A/SIRT6/NOG/HESX1/EIF4E/FOXO1/FOXO3/KLF4/STAT3/MYC/HDAC1/HDAC2/ARID1A/ARID4B/BRAF/ELAVL1/ESRRB/FANCD2/HMGA2/ING1/ING2/KDM2B/KDM4C/LEO1/LOXL2/MED12/METTL14/NANOG/NOTCH1/NR2E1/OGT/PAX8/POU5F1/ACTL6A/PRRX1/RBBP7/SFRP1/SOX4/LDB2/SMC3/WDR47/PHF19/GNL3/RIF1/PHF10/MED30/ASPM	49
GO:0045738	negative regulation of DNA repair	20/1981	41/18986	6.58003847210447e-10	6.64431368234522e-09	3.12374081526883e-09	TERF2/TP53BP1/ERCC6/HSF1/ABL1/CSNK2A1/HMGA2/KAT5/OGG1/PLK1/C1QBP/MRE11/TWIST1/MAD2L2/POLQ/SMCHD1/PARPBP/RIF1/CGAS/RMI2	20
GO:1904029	regulation of cyclin-dependent protein kinase activity	31/1981	90/18986	8.14690221032653e-10	8.21288538525315e-09	3.8611851450073e-09	BLM/PTEN/CDKN1A/CDKN2A/TNFAIP3/EGFR/AKT1/CDKN2B/CCND1/CCND3/CDC25A/CDC6/CDK5R1/CDKN1B/CDKN1C/DIRAS3/LATS1/LATS2/MEN1/PIM1/PLK1/CCND2/CCNG1/CDC25C/CDKN2C/CDKN3/GADD45A/PKMYT1/CCNE2/MAPRE3/PSRC1	31
GO:0001678	cellular glucose homeostasis	46/1981	170/18986	8.25368753572906e-10	8.30680532680058e-09	3.90534042857842e-09	UCP2/RACK1/SIN3A/GCLC/GCLM/GPX1/FGF21/NGFR/ADCY5/ADCY8/FOXO1/FOXO3/IGF1R/PIK3CA/PIK3R1/PIK3R2/PRKAA1/PRKAA2/PRKACA/IRS2/PPARGC1A/SIRT1/RPTOR/GCK/PCK1/HIF1A/HK3/TGFB1/EPHA5/GATA4/KAT5/NADK/NOX4/OGT/GAS6/GPER1/ICAM1/PCK2/SERPINF1/TRA2B/SOX4/MPC2/RAB11FIP5/ZBTB20/ENY2/NUCKS1	46
GO:0009755	hormone-mediated signaling pathway	55/1981	223/18986	8.44699985198138e-10	8.47339672651882e-09	3.98366128753415e-09	PML/PPARA/MED1/TP63/CLOCK/NCOR1/ESR1/NR3C1/CALR/BRCA1/NCOR2/PARP1/AR/PPARG/RELA/SIRT1/APPL1/ADIPOR1/ADIPOR2/PTPN11/SST/SSTR3/EP300/GHR/GHRHR/JAK2/HDAC1/CARM1/CYP26A1/ERRFI1/ESRRB/EZH2/FOXA1/FOXP1/KDM1A/KDM4C/LATS1/LATS2/MAPK1/NEDD4/NR1H2/NR2E1/PARK7/PGR/PHB2/PIM1/DAB2/GPER1/SAFB/SFRP1/SKP2/DHRS3/PGRMC2/CALCOCO1/PAGR1	55
GO:0010810	regulation of cell-substrate adhesion	55/1981	223/18986	8.44699985198138e-10	8.47339672651882e-09	3.98366128753415e-09	MMP12/MMP14/CALR/PTEN/BCL2/CDKN2A/SERPINE1/PLAU/CCL21/CDC42/PDGFB/PIK3CB/PIK3R1/TSC1/GSK3B/PTPN1/VEGFA/PTK2/JAK2/PTK2B/ABL1/ABI3BP/ACER2/AGR2/BCL6/BRAF/CDK6/DLC1/DUSP3/EPHA3/FERMT1/FERMT2/ILK/ITGB3/KDR/MDK/MINK1/NF1/NF2/NOTCH1/C1QBP/CD36/COL8A1/DAB2/EMP2/FN1/HAS2/RRAS/SFRP1/THBS1/EDIL3/POSTN/EMILIN1/LIMCH1/RIN2	55
GO:0010950	positive regulation of endopeptidase activity	40/1981	137/18986	9.10325702095322e-10	9.10176468373667e-09	4.27908060829622e-09	VCP/RACK1/FOXL2/HSPD1/RET/FAS/CDKN2A/SYK/BCL10/PIDD1/TNF/MAPT/MAP3K5/NGF/NGFR/SIRT1/STAT3/MYC/HMGB1/AIFM1/HTRA2/BAK1/ACER2/ASPH/CTSD/DLC1/EIF2AK3/IFI16/CASP1/EPHA4/F3/GPER1/PSME1/TNFSF10/ANP32B/NCSTN/CYFIP2/PYCARD/PERP/APH1B	40
GO:1903052	positive regulation of proteolysis involved in cellular protein catabolic process	40/1981	137/18986	9.10325702095322e-10	9.10176468373667e-09	4.27908060829622e-09	PSEN1/CSNK1E/TAF1/SUMO1/VCP/RGN/STUB1/RACK1/SIRT6/CEBPA/CLU/GCLC/GSK3A/NFE2L2/SIRT2/PTEN/MDM2/IKBKG/EGF/HSPA1A/HSPA1B/AKT1/SIRT1/GSK3B/MAPK9/PTK2/PTK2B/AURKA/CAV1/CSNK1A1/FBXO22/KEAP1/LRRK2/PLK1/CDC20/CTSC/DAB2/WFS1/GABARAP/DDA1	40
GO:0030336	negative regulation of cell migration	80/1981	383/18986	9.12636310241813e-10	9.10993266148088e-09	4.28292068067654e-09	GDF15/SIN3A/MIF/NFE2L2/NOG/CALR/PTEN/BCL2/IGFBP3/SERPINE1/CCL21/CXCL12/CARD10/TNF/NGFR/AKT1/FOXO3/PPARG/ADIPOQ/ADIPOR1/KLF4/GSK3B/PTPN1/TIMP1/STAT3/TGFB1/HDAC1/HDAC2/HMGB1/APOE/ALOX15B/ARID4B/BMP4/BRAF/CCL2/CDH1/DLC1/DPP4/DUSP1/DUSP3/ENG/GJA1/HAS1/IGFBP5/IL24/ING1/ING2/MECP2/MITF/NF1/NF2/NOTCH1/OGT/PATZ1/PDCD10/ATP2B4/CDH11/GADD45A/DPYSL3/EPHA4/FGF2/LRP1/SERPINF1/PTPRK/PTPRM/RBBP7/RRAS/SFRP1/STC1…	80
GO:0002697	regulation of immune effector process	84/1981	410/18986	9.32726791166801e-10	9.29526258059856e-09	4.37005121970823e-09	CXCL6/TP53BP1/A2M/AXL/CD55/GRN/HSPD1/MIF/MLH1/ARID5A/NLRP3/CCL19/SYK/MAP3K7/TLR4/TRAF2/TRAF6/BCL10/BTK/CD40LG/IL1R1/TICAM1/TNF/HSPA8/IL1B/MYD88/INS/PRKAA1/ATG5/SIRT1/APPL1/IFNB1/IL2/IL7R/LEP/PCK1/PDPK1/PLCG2/STAT5A/STAT5B/EP300/TNFRSF1B/TGFB1/IL6/HMGB1/AHR/BCL6/BRD4/CD28/CEACAM1/FOXP3/IFNG/IRF5/JUNB/LGALS3/MAVS/NLRX1/OPA1/PHB2/ANGPT1/C1QBP/C3/CD36/CD81/HLA-B/ICAM1/DNAJB9/MSH2/MASP1/TGFB2/TLR3/TWI…	84
GO:0018205	peptidyl-lysine modification	41/1981	143/18986	1.03166139941797e-09	1.02644418842581e-08	4.82569872415996e-09	CTNNB1/PML/UBE2I/SUMO1/TOPORS/SIRT3/SIRT7/SIRT2/CDKN2A/MDM2/PIAS4/EHMT1/PRKAA1/PRKAA2/RELA/EHMT2/SIRT1/CREBBP/EP300/EGR1/HDAC2/CTH/EGR2/EID3/HDAC4/HDAC7/KAT5/LOX/LOXL2/MAGEA2/PARK7/PLOD1/PLOD2/SOX4/HDAC9/UBA2/SAE1/TRIM28/GNL3/NSMCE4A/IFIH1	41
GO:0050871	positive regulation of B cell activation	30/1981	86/18986	1.07317208063315e-09	1.06600594784716e-08	5.01169337844109e-09	TP53BP1/MIF/MLH1/MMP14/BMI1/TCF3/BCL2/CDKN1A/SYK/TLR4/TNFSF13B/BTK/TIRAP/TNFRSF13C/TICAM1/IRS2/IL2/IL2RG/IL7/STAT5B/TGFB1/IL6/BCL6/CD28/CD81/INPP5D/MSH2/MAD2L2/PAXIP1/RIF1	30
GO:2000146	negative regulation of cell motility	82/1981	398/18986	1.11921634807136e-09	1.10993504177028e-08	5.21822050859458e-09	PIN1/RGN/GDF15/SIN3A/MIF/NFE2L2/NOG/CALR/PTEN/BCL2/IGFBP3/SERPINE1/CCL21/CXCL12/CARD10/TNF/NGFR/AKT1/FOXO3/PPARG/ADIPOQ/ADIPOR1/KLF4/GSK3B/PTPN1/TIMP1/STAT3/TGFB1/HDAC1/HDAC2/HMGB1/APOE/ALOX15B/ARID4B/BMP4/BRAF/CCL2/CDH1/DLC1/DPP4/DUSP1/DUSP3/ENG/GJA1/HAS1/IGFBP5/IL24/ING1/ING2/MECP2/MITF/NF1/NF2/NOTCH1/OGT/PATZ1/PDCD10/ATP2B4/CDH11/GADD45A/DPYSL3/EPHA4/FGF2/LRP1/SERPINF1/PTPRK/PTPRM/RBBP7/RRAS/S…	82
GO:0072091	regulation of stem cell proliferation	32/1981	96/18986	1.1274233269368e-09	1.11625890762785e-08	5.24795137145564e-09	CTNNB1/TERT/TP63/SIRT6/CEBPA/HMGB2/FGFR1/TP53/TGFB1/VEGFC/DGCR8/EIF2AK2/FERMT1/FERMT2/GJA1/HMGA2/KDM1A/KDR/NANOG/NF1/NF2/NOTCH1/NR2E1/PIM1/CDKN2C/FGF2/HNRNPU/KITLG/PRRX1/SOX11/WNT5A/TSC22D1	32
GO:0014044	Schwann cell development	20/1981	42/18986	1.13306924283304e-09	1.11821833528134e-08	5.25716337502502e-09	SOD1/SIRT2/ERBB2/AKT1/AKT2/HRAS/GRB2/MAPK3/CDK5/DICER1/ILK/ITGB4/MAP2K1/MAP2K2/MAPK1/MED12/NDRG1/NF1/POU3F1/LAMB2	20
GO:0036297	interstrand cross-link repair	20/1981	42/18986	1.13306924283304e-09	1.11821833528134e-08	5.25716337502502e-09	RAD51/VCP/XPA/ERCC1/ERCC4/SPRTN/ATR/FANCD2/FANCA/FANCE/FANCG/RAD51D/RAD51AP1/RFWD3/FANCI/NEIL3/FANCM/NUCKS1/MCM8/RNF168	20
GO:0070507	regulation of microtubule cytoskeleton organization	45/1981	166/18986	1.17839245604477e-09	1.16097684343841e-08	5.45818714289007e-09	RAE1/GSK3A/HSPA1A/HSPA1B/MAPT/PRKAA1/PRKAA2/GSK3B/ABL1/DCTN1/AURKB/CDK5R1/CDKN1B/CKAP2/DYRK1A/EPHA3/HAUS4/MECP2/MET/PLK1/HNRNPU/STMN1/STIL/TACC3/SPAG5/WDR47/MAPRE3/TPX2/NUP62/CLIP3/GPSM2/STMN3/HAUS6/HAUS7/CDK5RAP2/CENPJ/BORA/CEP70/KIF18A/PSRC1/HAUS8/HAUS1/SKA1/SKA3/SKA2	45
GO:1902107	positive regulation of leukocyte differentiation	50/1981	195/18986	1.18210627934949e-09	1.16097684343841e-08	5.45818714289007e-09	AXL/XRCC6/HSF1/NLRP3/MMP14/CCL19/SYK/TRAF6/ZAP70/TNFSF11/RIPK1/TNFRSF11A/BTK/PRKCA/TNF/CREB1/FOXO3/RPTOR/IL2/IL2RG/IL7/IL7R/PCK1/STAT5B/EP300/FOS/IL15/RB1/TGFB1/PRKDC/HMGB1/ARID1A/ARID1B/BCL6/BRD4/BRD7/FOXP3/IFNG/ITPKB/KAT5/MDK/OPA1/PBRM1/ACTL6A/GAS6/INPP5D/KITLG/SOX4/DUSP10/PHF10	50
GO:1903708	positive regulation of hemopoiesis	50/1981	195/18986	1.18210627934949e-09	1.16097684343841e-08	5.45818714289007e-09	AXL/XRCC6/HSF1/NLRP3/MMP14/CCL19/SYK/TRAF6/ZAP70/TNFSF11/RIPK1/TNFRSF11A/BTK/PRKCA/TNF/CREB1/FOXO3/RPTOR/IL2/IL2RG/IL7/IL7R/PCK1/STAT5B/EP300/FOS/IL15/RB1/TGFB1/PRKDC/HMGB1/ARID1A/ARID1B/BCL6/BRD4/BRD7/FOXP3/IFNG/ITPKB/KAT5/MDK/OPA1/PBRM1/ACTL6A/GAS6/INPP5D/KITLG/SOX4/DUSP10/PHF10	50
GO:0097421	liver regeneration	17/1981	31/18986	1.21913220338799e-09	1.19349716026699e-08	5.61107733721193e-09	UCP2/RGN/TNF/EGFR/CEBPB/TGFB1/IL6/PCNA/AURKA/CCND1/EZH2/GLI1/PNPT1/TYMS/SLC7A5/CLDN1/SULF2	17
GO:1902751	positive regulation of cell cycle G2/M phase transition	17/1981	31/18986	1.21913220338799e-09	1.19349716026699e-08	5.61107733721193e-09	SIN3A/CDK1/APP/BRD4/CCNB1/CCND1/CDC25A/CDC7/CDK4/DTL/FBXO5/HSPA2/NPM1/CDC25B/CDC25C/RRM1/RRM2B	17
GO:0072523	purine-containing compound catabolic process	43/1981	155/18986	1.25920042276338e-09	1.23074733628748e-08	5.78620437180745e-09	PSEN1/PPARA/UCHL1/UCP2/NCOR1/SIRT6/NUDT1/MTOR/IGF1/INS/INSR/PRKAA1/PRKAA2/PRKACA/PRKAG1/PRKAG2/PRKAG3/RPTOR/FBP1/GCK/ENO1/ENO2/GAPDH/HIF1A/HK3/STAT3/EP300/APP/ALDOA/DDIT4/HDAC4/IFNG/OGT/AMPD3/BPGM/HPRT1/LIPA/PFKP/SUCLG2/ZBTB20/NT5C/NUDT15/TIGAR	43
GO:0051607	defense response to virus	70/1981	320/18986	1.33062307764931e-09	1.29847522409331e-08	6.10461854908081e-09	PML/ZMPSTE24/SIN3A/ERCC6/MMP12/HSP90AA1/BCL2/TNFAIP3/TRAF3/TRAF6/TRIM25/MAP3K14/BCL2L1/TICAM1/TNF/IL1B/MYD88/RELA/ATG5/RB1CC1/CREB3/IFNB1/IL15/IL6/ATG12/ATG16L1/ATG7/BECN1/BNIP3L/DDIT4/DHX9/EIF2AK2/FOXP3/IFI16/IFNG/ILF3/IRF1/IRF3/IRF5/IRF7/MAVS/MORC3/PHB2/PPM1B/C1QBP/CASP1/DHX15/IFI6/IFI27/IFIT2/IFIT1/IFIT3/CXCL10/MX1/SKP2/STAT1/TLR3/RIOK3/APOBEC3B/ISG15/TRIM28/TRIM22/IFITM3/SERINC3/PYCARD/ZNFX1/…	70
GO:0031507	heterochromatin assembly	44/1981	161/18986	1.36088571279793e-09	1.32588529750073e-08	6.23348357434264e-09	HDAC3/SIN3A/SIRT6/HELLS/SIRT2/BMI1/BRCA1/PPM1D/EHMT1/EHMT2/SIRT1/RB1/HDAC1/HDAC2/HMGB1/LMNA/LMNB1/ATF7IP/ATRX/BAZ1A/BCL6/CBX5/CDK2/DNMT1/DNMT3A/DOT1L/DYRK1A/EZH2/HMGA2/KDM1A/LBR/MAEL/MECP2/HNRNPU/HAT1/TRIM28/CTCF/CBX3/SMCHD1/UHRF1/MIS18A/RIF1/ZNFX1/LMNB2	44
GO:0007062	sister chromatid cohesion	24/1981	59/18986	1.38543077167126e-09	1.34764629608022e-08	6.33579018220851e-09	CTNNB1/FEN1/RB1/BUB1B/ATRX/BUB1/ESPL1/PHB2/PLK1/PPP2R1A/CDC20/DDX11/KIF22/MRE11/RAD21/SMC3/CTCF/DSCC1/MCMBP/HASPIN/CDCA5/SGO2/SGO1/ESCO2	24
GO:0072089	stem cell proliferation	38/1981	128/18986	1.41351859130387e-09	1.37277864464367e-08	6.45394676954698e-09	CTNNB1/TERT/XRCC5/TP63/SIRT6/BRCA2/CEBPA/ERCC2/HMGB2/FGFR1/TP53/TGFB1/VEGFC/ABCB1/CD34/DGCR8/EIF2AK2/ETV6/FERMT1/FERMT2/GJA1/HMGA2/KDM1A/KDR/NANOG/NF1/NF2/NOTCH1/NR2E1/PIM1/CDKN2C/FGF2/HNRNPU/KITLG/PRRX1/SOX11/WNT5A/TSC22D1	38
GO:0046890	regulation of lipid biosynthetic process	50/1981	196/18986	1.42850466070155e-09	1.38512717418422e-08	6.51200183373948e-09	PTGS2/PPARA/RGN/SIRT3/APOC3/NR3C1/SIRT2/BMP2/BMP6/BRCA1/TNF/IL1B/PDGFB/AKT1/CREB1/MTOR/IGF1R/INS/NFKB1/PRKAA1/PRKACA/SIRT1/RPTOR/LEP/PCK1/EGR1/PRKCD/APOE/IL1A/ASAH1/CEACAM1/IFNG/IGFBP7/KAT5/MAPK1/NR1H2/OGT/ABCA3/APOC1/C3/DAB2/FABP5/GPER1/INSIG1/SPHK1/PRMT3/ZBTB20/DKK3/ORMDL3/PAQR4	50
GO:0051099	positive regulation of binding	34/1981	107/18986	1.44016357948136e-09	1.3942155033741e-08	6.55472947453172e-09	PIN1/TAF1/TERT/TXN/SIRT2/BMP2/TRAF6/BDNF/EGF/NGF/IGF1/GSK3B/PLAUR/RB1/ABL1/HMGB1/AKTIP/BLK/BMP4/CEBPG/GMNN/HIPK2/IFNG/LRRK2/MET/MMP9/PINX1/DDX11/EPHA4/STMN1/LRP1/TWIST1/CDT1/TRIM6	34
GO:0000079	regulation of cyclin-dependent protein serine/threonine kinase activity	30/1981	87/18986	1.47567112166624e-09	1.42632617607645e-08	6.70569377832818e-09	BLM/PTEN/CDKN1A/CDKN2A/TNFAIP3/EGFR/AKT1/CDKN2B/CCND1/CCND3/CDC25A/CDC6/CDK5R1/CDKN1B/DIRAS3/LATS1/LATS2/MEN1/PIM1/PLK1/CCND2/CCNG1/CDC25C/CDKN2C/CDKN3/GADD45A/PKMYT1/CCNE2/MAPRE3/PSRC1	30
GO:0097530	granulocyte migration	43/1981	156/18986	1.5650848346662e-09	1.51035639345398e-08	7.10075131517444e-09	CCL1/CCL3/CCL7/CXCL6/CXCL5/CCL26/CCL4/CCL13/CCL19/CCL21/SYK/CXCL1/CXCL2/IL1R1/TIRAP/IL1B/MYD88/PIK3CD/MAPK3/VEGFA/PTK2/CXCL8/PECAM1/IL1A/CCL2/CXCR2/DPP4/IRAK4/LGALS3/MAPK1/MCU/MDK/PPIB/C1QBP/EDN1/EMP2/FUT4/CXCL10/TGFB2/THBS1/SCG2/SLIT2/PERP	43
GO:1902176	negative regulation of oxidative stress-induced intrinsic apoptotic signaling pathway	18/1981	35/18986	1.58007606406889e-09	1.5224145204986e-08	7.15744108842379e-09	CTNNB1/PYCR1/TRAP1/RACK1/GPX1/NFE2L2/AKT1/ATF4/INS/SOD2/SIRT1/HIF1A/HTRA2/GATA4/HSPB1/PARK7/PINK1/FGF2	18
GO:0042698	ovulation cycle	27/1981	73/18986	1.64372288379193e-09	1.57626821827782e-08	7.41062749991593e-09	A2M/AXL/ESR1/NCOR2/EGFR/HSPA8/PDGFRA/FOXO3/IGF1R/SIRT1/LEP/STAT5B/EGR1/MMP2/PCNA/CASP2/MAP2K6/MDK/NOTCH1/OXTR/PGR/HAS2/SERPINF1/PTX3/TGFB2/SLIT2/PLEKHA1	27
GO:0051101	regulation of DNA binding	27/1981	73/18986	1.64372288379193e-09	1.57626821827782e-08	7.41062749991593e-09	PSEN1/JUN/TXN/SUMO1/SIRT2/TRAF6/EGF/NGF/IGF1/PLAUR/RB1/E2F1/HMGB1/BCL3/CEBPG/DOT1L/HJURP/HMGA2/IFI16/IFNG/KDM1A/MMP9/PINX1/SOX11/TWIST1/MAD2L2/TRIM6	27
GO:0051881	regulation of mitochondrial membrane potential	27/1981	73/18986	1.64372288379193e-09	1.57626821827782e-08	7.41062749991593e-09	PYCR1/SOD1/UCP2/VCP/TRPV1/RACK1/GCLC/GCLM/BCL2/CDKN2A/PARP1/BCL2L1/UBB/MAPT/BAX/SOD2/ABL1/BAK1/BNIP3L/CCN6/KDR/LRRK2/PARK7/PINK1/IFI6/LIPA/MLLT11	27
GO:0031589	cell-substrate adhesion	76/1981	361/18986	1.65827738361847e-09	1.58772900513171e-08	7.46450895311361e-09	CTNNB1/AXL/MMP12/MMP14/CALR/ITGA2/PTEN/BCL2/CDKN2A/SERPINE1/PLAU/CCL21/VCAM1/CDC42/PDGFB/PIK3CB/PIK3R1/TSC1/GSK3B/PTPN1/VEGFA/PTK2/JAK2/PTK2B/ABL1/ABI3BP/ACER2/AGR2/BCL6/BRAF/CCN2/CD34/CDK5/CDK6/DLC1/DUSP3/EPHA3/FERMT1/FERMT2/ILK/ITGB3/ITGB4/KDR/MDK/MINK1/MUC4/NF1/NF2/NOTCH1/NTN4/ANGPT1/C1QBP/CD36/CDH11/COL8A1/DAB2/EMP2/FN1/GAS6/HAS2/ITGAV/ITGB5/L1CAM/LAMC1/PTPRK/RRAS/SFRP1/THBS1/KIF14/EDIL3/POST…	76
GO:0010971	positive regulation of G2/M transition of mitotic cell cycle	16/1981	28/18986	1.6643213757262e-09	1.58852833654993e-08	7.46826690960902e-09	SIN3A/CDK1/APP/BRD4/CCNB1/CCND1/CDC25A/CDC7/CDK4/DTL/FBXO5/HSPA2/CDC25B/CDC25C/RRM1/RRM2B	16
GO:0071480	cellular response to gamma radiation	16/1981	28/18986	1.6643213757262e-09	1.58852833654993e-08	7.46826690960902e-09	WRN/XRCC5/ZMPSTE24/XRCC6/HSF1/CHEK2/ATM/ATR/CDKN1A/MDM2/BCL2L1/HRAS/TP53/EGR1/KDM1A/CRYAB	16
GO:1904659	glucose transmembrane transport	36/1981	118/18986	1.67190340649542e-09	1.59327169940868e-08	7.49056723568014e-09	TERT/SIRT6/GSK3A/NFE2L2/PRKCB/TNF/FGF21/IL1B/AKT1/AKT2/IGF1/INS/INSR/IRS1/SESN2/PIK3R1/RPS6KB1/TSC1/IRS2/ADIPOQ/APPL1/PRKAG2/PTPN11/LEP/GH1/MAPK14/BRAF/GPC3/MEF2A/PEA15/C3/EDN1/FABP5/SORT1/OPN3/CLIP3	36
GO:0051960	regulation of nervous system development	91/1981	463/18986	1.72424099842762e-09	1.640584375883e-08	7.71300185518818e-09	PSEN1/CTNNB1/XRCC5/DBN1/HMGB2/LRP2/SIRT2/BMP2/NOG/PTEN/TP73/DLL3/CXCL12/TNF/WNT2/BDNF/EGFR/IL1B/MAPT/AKT1/MTOR/RELA/RHEB/STK11/TP53/ULK1/KRAS/HIF1A/VEGFA/IL6ST/TNFRSF1B/RB1/TGFB1/CDKN2B/IL6/HDAC1/HDAC2/APP/VEGFC/BHLHE40/BIN1/BMPR2/BRAF/BTG2/CDH1/CDK18/CDK5/CUX1/DICER1/EGR2/EIF2AK3/EIF4G2/EZH2/FXR1/IFNG/KDM1A/KDM4A/LIMK1/LPAR3/MAP2K1/MAP2K2/MDK/MECP2/MME/NF1/NF2/NOTCH1/NR2E1/OXTR/CTSC/EPHA4/FGF2/F…	91
GO:0009205	purine ribonucleoside triphosphate metabolic process	59/1981	252/18986	1.79445605099166e-09	1.70473324844208e-08	8.01458974077929e-09	PSEN1/PPARA/UCHL1/UCP2/VCP/NCOR1/SIRT6/PARP1/HSPA1A/HSPA1B/HSPA8/MTOR/IGF1/INS/INSR/PRKAA1/PRKAA2/PRKACA/PRKAG1/PRKAG2/PRKAG3/RPTOR/FBP1/GCK/ENO1/ENO2/GAPDH/HIF1A/HK3/STAT3/EP300/TGFB1/APP/SDHC/ABCC6/ALDOA/ATP6V0C/DDIT4/ENTPD7/FIS1/HDAC4/IFNG/LRRK2/NADK/NUDT5/OGT/OPA1/PINK1/ATP5F1C/ATP6V1A/BPGM/IMPDH2/LIPA/PFKP/ZBTB20/STOML2/AK3/TIGAR/FIGNL1	59
GO:2000780	negative regulation of double-strand break repair	19/1981	39/18986	1.8151913385856e-09	1.71903289963876e-08	8.08181775893542e-09	TP53BP1/ERCC6/HSF1/ABL1/CSNK2A1/HMGA2/KAT5/OGG1/PLK1/C1QBP/MRE11/TWIST1/MAD2L2/POLQ/SMCHD1/PARPBP/RIF1/CGAS/RMI2	19
GO:0002200	somatic diversification of immune receptors	28/1981	78/18986	1.81796396174291e-09	1.71903289963876e-08	8.08181775893542e-09	POLB/TP53BP1/ERCC1/HMGB2/HSPD1/MLH1/TCF3/ATM/CD40LG/IL2/TGFB1/NBN/PRKDC/HMGB1/BCL11B/BCL6/CD28/FOXP3/MCM3AP/NHEJ1/MSH6/MSH2/EXO1/MAD2L2/POLQ/PAXIP1/RIF1/RNF168	28
GO:0043536	positive regulation of blood vessel endothelial cell migration	28/1981	78/18986	1.81796396174291e-09	1.71903289963876e-08	8.08181775893542e-09	PTGS2/NFE2L2/SP1/PLCG1/PRKCA/FGFR1/PDGFB/AKT1/AKT3/SIRT1/PDPK1/HIF1A/VEGFA/STAT5A/TGFB1/ABL1/HMGB1/VEGFC/ETS1/HDAC7/HSPB1/KDR/MAP2K3/PIK3C2A/ANGPT1/FGF2/THBS1/HDAC9	28
GO:0045740	positive regulation of DNA replication	20/1981	43/18986	1.91077905064658e-09	1.80400022134575e-08	8.4812809743544e-09	CDK1/CDKN1A/CDC42/EGFR/FGFR1/PCNA/ATRX/BAZ1A/CDC25A/CDC7/CDK2/CDKN1B/DHX9/E2F7/ENDOG/GLI1/DNA2/DBF4/E2F8/CDT1	20
GO:0030595	leukocyte chemotaxis	57/1981	240/18986	1.91637258168886e-09	1.80648475668012e-08	8.49296170588215e-09	CCL1/CCL3/CCL7/CXCL6/CXCL5/CCL26/FLT1/MIF/CALR/SERPINE1/CCL4/CCL13/CCL19/CCL21/CXCL12/SYK/TNFSF11/TNFSF14/TNFRSF11A/CXCL1/CXCL2/TIRAP/IL1B/PDGFB/PIK3CD/CREB3/MAPK3/VEGFA/PTK2/PTK2B/MMP2/IL6/CXCL8/HMGB1/APP/VEGFC/CCL2/CXCR2/DPP4/DUSP1/LGALS3/MAPK1/MCU/MDK/NINJ1/PPIB/C1QBP/EDN1/GAS6/CXCL10/TGFB2/THBS1/WNT5A/SCG2/SLIT2/PERP/NUP85	57
GO:0040013	negative regulation of locomotion	84/1981	416/18986	1.93586546242794e-09	1.82204374310926e-08	8.56611033082147e-09	PIN1/RGN/GDF15/SIN3A/MIF/NFE2L2/NOG/CALR/PTEN/BCL2/IGFBP3/SERPINE1/CCL21/CXCL12/CARD10/TNF/NGFR/AKT1/FOXO3/PPARG/ADIPOQ/ADIPOR1/KLF4/GSK3B/PTPN1/TIMP1/STAT3/TGFB1/HDAC1/HDAC2/HMGB1/APOE/ALOX15B/ARID4B/BMP4/BRAF/CCL2/CDH1/DLC1/DPP4/DUSP1/DUSP3/ENG/GJA1/HAS1/IGFBP5/IL24/ING1/ING2/MECP2/MITF/NF1/NF2/NOTCH1/OGT/PATZ1/PDCD10/ATP2B4/CDH11/GADD45A/DPYSL3/EPHA4/FGF2/LRP1/SERPINF1/PTPRK/PTPRM/RBBP7/RRAS/S…	84
GO:0006289	nucleotide-excision repair	29/1981	83/18986	1.94279817592573e-09	1.82575132125902e-08	8.58354104488149e-09	POLD1/RAD52/RPA1/XPA/BRCA2/ERCC8/ERCC1/ERCC2/ERCC3/ERCC4/ERCC5/ERCC6/GTF2H2/TP53/SIRT1/ARID1A/ARID1B/BRD7/BRIP1/DDB1/DDB2/KAT5/OGG1/PBRM1/ACTL6A/POLE/RPA3/POLD3/PHF10	29
GO:0008585	female gonad development	33/1981	103/18986	1.97449438615394e-09	1.84983736730459e-08	8.69677857204839e-09	SOD1/A2M/FOXL2/BRCA2/ESR1/MMP14/ATM/BCL2/BCL2L1/UBB/PDGFRA/BAX/FOXO3/INSR/SIRT1/LEP/CEBPB/VEGFA/STAT5B/MMP2/CASP2/KDR/NOTCH1/PGR/FANCA/FANCG/KITLG/PTX3/SFRP1/SLIT2/FST/NUP107/PLEKHA1	33
GO:1990830	cellular response to leukemia inhibitory factor	33/1981	103/18986	1.97449438615394e-09	1.84983736730459e-08	8.69677857204839e-09	PML/XRCC5/EEF1E1/EPS8/GCLM/HELLS/TRIM25/TNFSF11/CREB1/SIRT1/KLF4/VEGFC/BCLAF1/CTH/KDM5B/MYBL2/PDCD10/SLC25A5/PHC1/HNRNPU/ICAM1/MAT2A/PFKP/RPS16/SRSF3/SRSF7/ADAM23/INA/SYNGR1/GFPT2/MRAS/RIF1/NUP35	33
GO:1905897	regulation of response to endoplasmic reticulum stress	30/1981	88/18986	2.01709292288027e-09	1.88684811911761e-08	8.87077998373566e-09	STUB1/RACK1/CLU/NFE2L2/BCL2L1/HSPA1A/BAX/ATF6B/CREB3L1/PIK3R1/CREB3/SIRT1/PTPN1/BAK1/APP/AGR2/ATF6/CAV1/EIF2AK3/HSPA5/HYOU1/LRRK2/NR1H2/OPA1/PARK7/GRINA/DNAJB9/WFS1/SERINC3/CREBRF	30
GO:0009144	purine nucleoside triphosphate metabolic process	60/1981	259/18986	2.02267621927431e-09	1.8891733937755e-08	8.88171197115051e-09	PSEN1/PPARA/UCHL1/UCP2/VCP/NCOR1/SIRT6/PARP1/HSPA1A/HSPA1B/HSPA8/MTOR/IGF1/INS/INSR/PRKAA1/PRKAA2/PRKACA/PRKAG1/PRKAG2/PRKAG3/RPTOR/FBP1/GCK/ENO1/ENO2/GAPDH/HIF1A/HK3/STAT3/EP300/TGFB1/APP/SDHC/ABCC6/ALDOA/ATP6V0C/DDIT4/ENTPD7/FIS1/HDAC4/IFNG/LRRK2/NADK/NUDT5/OGT/OPA1/PINK1/ATP5F1C/ATP6V1A/BPGM/IMPDH2/LIPA/PFKP/ZBTB20/STOML2/AK3/NUDT15/TIGAR/FIGNL1	60
GO:0071322	cellular response to carbohydrate stimulus	44/1981	163/18986	2.07428130703555e-09	1.93441004458866e-08	9.09438641616747e-09	PPARA/UCP2/RACK1/SIN3A/GCLC/GCLM/GPX1/PRKCB/FGF21/ADCY5/ADCY8/FOXO3/IGF1R/PIK3CA/PRKAA1/PRKAA2/PRKACA/IRS2/RPTOR/LEP/FBP1/PCK1/HIF1A/TGFB1/EPHA5/GATA4/KAT5/MAP2K3/MAP2K6/NADK/NOX4/OGT/GAS6/GPER1/ICAM1/PCK2/SERPINF1/TRA2B/SOX4/MPC2/RAB11FIP5/ZBTB20/ENY2/COLEC12	44
GO:0042060	wound healing	88/1981	444/18986	2.08850597748311e-09	1.94470197811748e-08	9.14277265193087e-09	PPARA/AXL/CD9/GPX1/NRG1/MMP12/NFE2L2/NOG/ITGA2/PTEN/CDKN1A/SERPINE1/PLAU/PRKCQ/SYK/TLR4/TNFAIP3/CFLAR/CD40LG/PRKCA/TNF/ERBB2/PDGFB/PDGFRA/MTOR/HRAS/IGF1/INS/PIK3CA/PIK3CB/PPARG/ADIPOR2/HIF1A/TIMP1/VEGFA/PLCG2/PTK2/JAK2/IL6ST/PLAUR/SERPINB2/TGFB1/MAPK14/IL6/MYLK/PRKCD/APOE/IL1A/ANXA5/CAV1/CD34/CEACAM1/ENG/FERMT1/FERMT2/GATA4/HSPB1/ILK/ITGB3/ITPK1/ITPR3/KDR/MCAM/MRTFA/NF1/PAPSS2/PDCD10/CD36/DGKA/ED…	88
GO:0090231	regulation of spindle checkpoint	15/1981	25/18986	2.12529343113922e-09	1.97593973117654e-08	9.28963303341342e-09	AURKB/BIRC5/CCNB1/DUSP1/INCENP/MAD1L1/MAD2L1/NDC80/ZWINT/CDCA8/CDK5RAP2/KNL1/SKA1/SKA3/GEN1	15
GO:0001890	placenta development	42/1981	152/18986	2.22914653785261e-09	2.0693401422166e-08	9.72874336154852e-09	PTGS2/MED1/SOD1/CEBPA/PARP1/BIRC2/WNT2/EGFR/IGF2/PDGFB/AKT1/PPARG/EPOR/LEP/GRB2/CEBPB/HIF1A/PTK2/MAPK14/BMPR2/CDKN1B/CTSB/E2F7/EGLN1/EPAS1/FGFR2/HSP90AB1/HTRA1/JUNB/KRT19/MAP2K1/MAPK1/MME/CCNF/STC1/STC2/ADAM19/TRIM28/CITED2/PLK4/DAZAP1/E2F8	42
GO:0019079	viral genome replication	38/1981	130/18986	2.29596112435246e-09	2.12812566830177e-08	1.00051161457944e-08	TOP2A/TOP2B/VCP/EEF1A1/BCL2/TNF/HSPA8/ATG5/IFNB1/CXCL8/ATG16L1/CCL2/CD28/DDB1/DEK/EIF2AK2/HMGA2/IFI16/ILF3/MAVS/NOTCH1/PPIB/GAS6/IFI27/IFIT1/MX1/BANF1/APOBEC3B/ISG15/TRIM28/IFITM3/PPIH/ZFYVE1/ZNFX1/FAM111A/IFIH1/NUCKS1/TRIM6	38
GO:2001056	positive regulation of cysteine-type endopeptidase activity	35/1981	114/18986	2.32633074633566e-09	2.15300322031885e-08	1.01220748390997e-08	VCP/RACK1/FOXL2/HSPD1/RET/FAS/CDKN2A/SYK/BCL10/PIDD1/TNF/MAPT/MAP3K5/NGF/NGFR/SIRT1/MYC/HMGB1/AIFM1/HTRA2/BAK1/ACER2/ASPH/CTSD/DLC1/EIF2AK3/IFI16/CASP1/F3/GPER1/TNFSF10/ANP32B/CYFIP2/PYCARD/PERP	35
GO:0045619	regulation of lymphocyte differentiation	54/1981	223/18986	2.43219976474684e-09	2.24757369169561e-08	1.05666860592829e-08	SOD1/AXL/XRCC6/NLRP3/MMP14/CDKN2A/CCL19/SYK/ZAP70/BTK/ERBB2/CAMK4/FOXO3/IFNB1/IL2/IL2RG/IL7/IL7R/PCK1/STAT5A/STAT5B/EP300/IL15/TGFB1/ABL1/PRKDC/HMGB1/ARID1A/ARID1B/BCL6/BMP4/BRAF/BRD4/BRD7/CD28/FANCD2/FOXP3/IFNG/IRF1/ITPKB/JUNB/KAT5/MDK/OPA1/PBRM1/ACTL6A/FANCA/GAS6/INPP5D/PSG9/SFRP1/SOX4/DUSP10/PHF10	54
GO:0090100	positive regulation of transmembrane receptor protein serine/threonine kinase signaling pathway	34/1981	109/18986	2.47801166577899e-09	2.28644374426415e-08	1.07494287404761e-08	GDF11/BMP2/BMP6/PARP1/STK11/CREBBP/EP300/JAK2/TGFB1/CDKN2B/BMP4/BMPR2/CDKN1C/ENG/FERMT1/FOXD1/GATA4/GPC3/HIPK2/HSP90AB1/ILK/ING2/KDR/MEN1/NOTCH1/DAB2/PSG9/SOX11/TGFB2/THBS1/TSC22D1/CITED2/SULF1/SCUBE3	34
GO:0001952	regulation of cell-matrix adhesion	37/1981	125/18986	2.53622629372108e-09	2.33424455818647e-08	1.09741582770255e-08	MMP12/MMP14/PTEN/BCL2/CDKN2A/SERPINE1/PLAU/CCL21/PIK3CB/PIK3R1/TSC1/GSK3B/VEGFA/PTK2/PTK2B/ABL1/ACER2/BCL6/CDK6/DLC1/DUSP3/EPHA3/FERMT1/FERMT2/ITGB3/KDR/MINK1/NF1/NF2/CD36/EMP2/RRAS/SFRP1/THBS1/POSTN/LIMCH1/RIN2	37
GO:0046323	glucose import	28/1981	79/18986	2.5374719496272e-09	2.33424455818647e-08	1.09741582770255e-08	TERT/SIRT6/GSK3A/NFE2L2/TNF/FGF21/AKT1/AKT2/IGF1/INS/INSR/IRS1/SESN2/PIK3R1/RPS6KB1/TSC1/IRS2/ADIPOQ/APPL1/PRKAG2/PTPN11/LEP/MAPK14/GPC3/MEF2A/PEA15/SORT1/OPN3	28
GO:0032757	positive regulation of interleukin-8 production	25/1981	65/18986	2.54859760090859e-09	2.34094830842493e-08	1.10056751186985e-08	SERPINE1/SYK/TLR4/RIPK1/BCL10/CD14/TIRAP/TNF/DDIT3/HSPA1A/HSPA1B/IL1B/MYD88/RELA/ADIPOQ/LEP/STAT3/IL6/HMGB1/MAVS/PARK7/F3/TLR3/WNT5A/PYCARD	25
GO:0038127	ERBB signaling pathway	39/1981	136/18986	2.60363759370165e-09	2.38790762165208e-08	1.12264484451813e-08	PSEN1/STUB1/EFEMP1/NRG1/PLCG1/AREG/EGF/EGFR/ERBB2/AKT1/PIK3CA/PTPN11/GRB2/PDPK1/MAPK3/SHC1/PTK2/PTK2B/PLAUR/TGFB1/ABL1/AGR2/AGT/BRAF/CEACAM1/DUSP3/ERRFI1/MAP2K1/MAP2K2/MAPK1/MMP9/MVP/PIK3C2A/BTC/IFI6/GPER1/NUP62/SNX5/WDR54	39
GO:0070227	lymphocyte apoptotic process	29/1981	84/18986	2.67341524983897e-09	2.44822216347866e-08	1.15100097053285e-08	MIF/CHEK2/FAS/BCL2/PRKCQ/RIPK1/BCL10/BTK/AKT1/BAX/TP53/IRS2/IL2/IL7R/HIF1A/BAK1/ARG2/AURKB/BCL11B/BCL3/BCL6/BMP4/FOXP1/LGALS3/LIPA/WNT5A/TNFRSF21/PERP/ORMDL3	29
GO:0051781	positive regulation of cell division	32/1981	99/18986	2.69802846775713e-09	2.4670578148202e-08	1.15985631597418e-08	SIRT2/CDC42/FGF7/IGF2/IL1B/PDGFB/CAT/IGF1R/VEGFA/TGFB1/IL1A/VEGFC/AURKB/BIRC5/CDC6/CIT/ECT2/FGFR2/GKN1/INCENP/MDK/BTC/CDC25B/FGF2/SVIL/TGFB2/KIF23/KIF20B/KIF14/NUP62/RACGAP1/CDCA8	32
GO:0018210	peptidyl-threonine modification	30/1981	89/18986	2.74126768384978e-09	2.49856316505609e-08	1.17466816158176e-08	TAF1/GSK3A/SIRT2/CDK1/PRKCA/EGF/AKT1/ATF2/STK11/ULK1/PRKAG2/RPTOR/GSK3B/PDPK1/MAPK8/PRKDC/PRKCD/APP/CDK5/CDK5R1/CHEK1/CSNK2A1/DYRK1A/HIPK2/LRRK2/MAPK1/NLK/PLK1/SPHK1/TRIM6	30
GO:0001933	negative regulation of protein phosphorylation	56/1981	236/18986	2.74477343923197e-09	2.49856316505609e-08	1.17466816158176e-08	PSEN1/UCHL1/RACK1/GSTP1/SIRT2/BMP2/PTEN/CDKN1A/CDKN2A/IGFBP3/TNFAIP3/IL1B/AKT1/AKT1S1/TSC2/ADIPOQ/PRKAG2/PDPK1/PTPN1/RB1/TGFB1/ABL1/PRKDC/PRKCD/APOE/AGT/CAV1/CDKN1B/CDKN1C/CEACAM1/DEPTOR/DUSP1/DUSP3/ERRFI1/HSPB1/IFNG/LATS1/LATS2/MEN1/MVP/NF1/NPM1/PAK2/PARK7/PDCD4/PLK1/GADD45A/PRNP/SFRP1/SMPD1/SLIT2/IRAK3/DUSP10/NUP62/PYCARD/HEG1	56
GO:0050821	protein stabilization	56/1981	236/18986	2.74477343923197e-09	2.49856316505609e-08	1.17466816158176e-08	PIN1/PML/TAF1/SUMO1/STUB1/CLU/GRN/HSPD1/CALR/HSP90AA1/PTEN/CHEK2/CDKN2A/HSPA1A/HSPA1B/AKT2/CREB1/IGF1/PIK3R1/TP53/TSC1/PPARGC1A/GAPDH/EP300/CDK7/PRKCD/AAK1/ATF7IP/BAG3/CSNK2A1/HSP90AB1/LAMP2/MORC3/NLK/P3H1/PARK7/PDCD10/PEX19/PHB2/PIM1/PINK1/PPIB/CRYAB/EPHA4/RPL5/SOX4/TCP1/WFS1/RUVBL1/CCT2/CCT5/STX12/MFSD1/MCM8/GLMP/PAQR4	56
GO:0032434	regulation of proteasomal ubiquitin-dependent protein catabolic process	38/1981	131/18986	2.91231211756408e-09	2.64712244486189e-08	1.24451144532819e-08	PSEN1/CSNK1E/TAF1/SUMO1/VCP/STUB1/RACK1/SIRT6/CEBPA/CLU/GCLC/GSK3A/SIRT2/MDM2/HSPA1A/HSPA1B/AKT1/SIRT1/GSK3B/MAPK9/AURKA/CDK2/CSNK1A1/CSNK2A1/FBXO22/HSP90AB1/KEAP1/LRRK2/OGT/PARK7/PLK1/CDC20/DAB2/XPO1/GABARAP/UCHL5/PBK/DDA1	38
GO:0030198	extracellular matrix organization	72/1981	339/18986	2.9898709615307e-09	2.71231117556409e-08	1.27515911016242e-08	MMP7/ERCC2/MMP10/MMP12/MMP14/BMP2/ELN/ITGA2/CFLAR/TNF/NFKB2/PDGFRA/CREB3L1/PPARG/MMP1/MMP3/MMP13/MMP2/TNFRSF11B/TNFRSF1B/RB1/TGFB1/IL6/ABL1/APP/TNFRSF1A/ABI3BP/AGT/BCL3/CAV1/CRISPLD2/DPP4/ENG/FERMT1/FSCN1/HAS1/ITGB3/LOX/LOXL2/MMP9/NF1/NOTCH1/NOX1/NR2E1/NTN4/AEBP1/APLP1/CAV2/COL8A1/COL15A1/GAS6/HAS2/LAMB2/LAMC1/LRP1/LUM/MATN2/PLOD1/PLOD2/PTX3/TGFB2/MAD2L2/POSTN/ADAMTS5/EMILIN1/ADAMTS6/SULF1/COL5A3…	72
GO:0009749	response to glucose	51/1981	206/18986	2.99292576021419e-09	2.71231117556409e-08	1.27515911016242e-08	UCP2/RACK1/SIN3A/GCLC/GCLM/GPX1/PRKCB/FGF21/ADCY5/ADCY8/FOXO3/IGF1R/SESN2/PIK3CA/PRKAA1/PRKAA2/PRKACA/RPS6KB1/IRS2/ADIPOQ/RPTOR/GCK/PCK1/HIF1A/EGR1/PTK2B/TGFB1/CDKN1B/EPHA5/GATA4/KAT5/NADK/NOX4/OGT/COL6A3/GAS6/GLUL/GPER1/ICAM1/PCK2/SERPINF1/TRA2B/SOX4/VAMP2/THBS1/TXNIP/MPC2/RAB11FIP5/ZBTB20/ENY2/RMI1	51
GO:0032885	regulation of polysaccharide biosynthetic process	19/1981	40/18986	3.11943576388999e-09	2.82276538931232e-08	1.32708777461133e-08	GSK3A/EGF/IGF2/PDGFB/AKT1/AKT2/IGF1/INS/INSR/IRS1/NFKB1/IRS2/PRKAG3/GCK/GSK3B/PPP1CA/TGFB1/HAS2/PPP1R3C	19
GO:0002688	regulation of leukocyte chemotaxis	37/1981	126/18986	3.23351469331263e-09	2.92166016511314e-08	1.37358191416508e-08	CCL1/CCL3/CCL7/MIF/CALR/SERPINE1/CCL4/CCL19/CCL21/CXCL12/TNFSF14/TIRAP/CREB3/MAPK3/VEGFA/PTK2/PTK2B/IL6/CXCL8/HMGB1/APP/VEGFC/CCL2/DPP4/DUSP1/MAPK1/MCU/MDK/NINJ1/C1QBP/EDN1/GAS6/CXCL10/THBS1/WNT5A/SLIT2/PERP	37
GO:0016055	Wnt signaling pathway	92/1981	476/18986	3.38053970537233e-09	3.04998693240619e-08	1.43391313569515e-08	PSEN1/CSNK1E/CTNNB1/PIN1/TERT/VCP/RACK1/HBP1/EMD/GSK3A/HIC1/IGFBP1/IGFBP2/TMEM67/BMP2/NOG/HESX1/PTEN/TNFAIP3/PIAS4/XIAP/WNT2/CDC42/DDIT3/EGF/EGFR/FOXO1/FOXO3/NFKB1/PRKAA1/PRKAA2/STK11/TSC2/KLF4/GSK3B/PPP1CA/PLCG2/EGR1/TGFB1/MAPK14/ABL1/HDAC1/APOE/APP/ATP6V0C/BRD7/CAV1/CCND1/CSNK1A1/CSNK2A1/DDB1/FBXW11/FERMT1/FERMT2/FGFR2/FOXD1/GLI1/GPC3/GRK6/ILK/LATS1/LATS2/LEO1/LRRK2/MDK/MED12/MITF/NLK/NOTCH1/PO…	92
GO:0043062	extracellular structure organization	72/1981	340/18986	3.41374671091957e-09	3.07539751697171e-08	1.44585960359868e-08	MMP7/ERCC2/MMP10/MMP12/MMP14/BMP2/ELN/ITGA2/CFLAR/TNF/NFKB2/PDGFRA/CREB3L1/PPARG/MMP1/MMP3/MMP13/MMP2/TNFRSF11B/TNFRSF1B/RB1/TGFB1/IL6/ABL1/APP/TNFRSF1A/ABI3BP/AGT/BCL3/CAV1/CRISPLD2/DPP4/ENG/FERMT1/FSCN1/HAS1/ITGB3/LOX/LOXL2/MMP9/NF1/NOTCH1/NOX1/NR2E1/NTN4/AEBP1/APLP1/CAV2/COL8A1/COL15A1/GAS6/HAS2/LAMB2/LAMC1/LRP1/LUM/MATN2/PLOD1/PLOD2/PTX3/TGFB2/MAD2L2/POSTN/ADAMTS5/EMILIN1/ADAMTS6/SULF1/COL5A3…	72
GO:1990823	response to leukemia inhibitory factor	33/1981	105/18986	3.42203951039261e-09	3.07832138257884e-08	1.44723422237377e-08	PML/XRCC5/EEF1E1/EPS8/GCLM/HELLS/TRIM25/TNFSF11/CREB1/SIRT1/KLF4/VEGFC/BCLAF1/CTH/KDM5B/MYBL2/PDCD10/SLC25A5/PHC1/HNRNPU/ICAM1/MAT2A/PFKP/RPS16/SRSF3/SRSF7/ADAM23/INA/SYNGR1/GFPT2/MRAS/RIF1/NUP35	33
GO:0008645	hexose transmembrane transport	36/1981	121/18986	3.56059772329888e-09	3.19824528930779e-08	1.50361494430915e-08	TERT/SIRT6/GSK3A/NFE2L2/PRKCB/TNF/FGF21/IL1B/AKT1/AKT2/IGF1/INS/INSR/IRS1/SESN2/PIK3R1/RPS6KB1/TSC1/IRS2/ADIPOQ/APPL1/PRKAG2/PTPN11/LEP/GH1/MAPK14/BRAF/GPC3/MEF2A/PEA15/C3/EDN1/FABP5/SORT1/OPN3/CLIP3	36
GO:0007272	ensheathment of neurons	43/1981	160/18986	3.64736931023347e-09	3.26656467299764e-08	1.53573444641409e-08	CTNNB1/SOD1/CD9/CLU/ERCC2/SIRT2/PTEN/TNF/ERBB2/AKT1/AKT2/MTOR/HRAS/TSC1/GRB2/MAPK3/TNFRSF1B/TGFB1/CDK18/DICER1/EGR2/EIF2AK3/ILK/ITGB4/LPAR1/MAP2K1/MAP2K2/MAPK1/NDRG1/NF1/POU3F1/CTSC/GPC1/HEXB/ID4/CLDN11/MALL/KIF14/NCSTN/TNFRSF21/MIOS/POMGNT1/ORMDL3	43
GO:0008366	axon ensheathment	43/1981	160/18986	3.64736931023347e-09	3.26656467299764e-08	1.53573444641409e-08	CTNNB1/SOD1/CD9/CLU/ERCC2/SIRT2/PTEN/TNF/ERBB2/AKT1/AKT2/MTOR/HRAS/TSC1/GRB2/MAPK3/TNFRSF1B/TGFB1/CDK18/DICER1/EGR2/EIF2AK3/ILK/ITGB4/LPAR1/MAP2K1/MAP2K2/MAPK1/NDRG1/NF1/POU3F1/CTSC/GPC1/HEXB/ID4/CLDN11/MALL/KIF14/NCSTN/TNFRSF21/MIOS/POMGNT1/ORMDL3	43
GO:0002690	positive regulation of leukocyte chemotaxis	31/1981	95/18986	3.67291651379121e-09	3.28174193829987e-08	1.5428698475037e-08	CCL1/CCL3/CCL7/CALR/SERPINE1/CCL4/CCL19/CCL21/CXCL12/TNFSF14/TIRAP/CREB3/MAPK3/VEGFA/PTK2/PTK2B/IL6/CXCL8/HMGB1/APP/VEGFC/MAPK1/MCU/MDK/C1QBP/EDN1/GAS6/CXCL10/THBS1/WNT5A/PERP	31
GO:1904356	regulation of telomere maintenance via telomere lengthening	23/1981	57/18986	3.6750774616475e-09	3.28174193829987e-08	1.5428698475037e-08	CTNNB1/PML/TERF1/TERF2/ERCC4/HSP90AA1/ATM/ATR/PARP1/TP53/DKC1/FBXO4/HNRNPA1/HNRNPC/HNRNPD/MCRS1/PINX1/POT1/HNRNPA2B1/HNRNPU/TCP1/CCT2/CCT5	23
GO:0045229	external encapsulating structure organization	72/1981	341/18986	3.89464933172312e-09	3.46765931009917e-08	1.63027657005206e-08	MMP7/ERCC2/MMP10/MMP12/MMP14/BMP2/ELN/ITGA2/CFLAR/TNF/NFKB2/PDGFRA/CREB3L1/PPARG/MMP1/MMP3/MMP13/MMP2/TNFRSF11B/TNFRSF1B/RB1/TGFB1/IL6/ABL1/APP/TNFRSF1A/ABI3BP/AGT/BCL3/CAV1/CRISPLD2/DPP4/ENG/FERMT1/FSCN1/HAS1/ITGB3/LOX/LOXL2/MMP9/NF1/NOTCH1/NOX1/NR2E1/NTN4/AEBP1/APLP1/CAV2/COL8A1/COL15A1/GAS6/HAS2/LAMB2/LAMC1/LRP1/LUM/MATN2/PLOD1/PLOD2/PTX3/TGFB2/MAD2L2/POSTN/ADAMTS5/EMILIN1/ADAMTS6/SULF1/COL5A3…	72
GO:0060485	mesenchyme development	72/1981	341/18986	3.89464933172312e-09	3.46765931009917e-08	1.63027657005206e-08	CTNNB1/NRG1/BMP2/NOG/HGF/RET/PTEN/BCL2/MDM2/DLL3/WNT2/CDC42/FGFR1/IL1B/MTOR/IGF1/ADIPOR1/GSK3B/MAPK3/HIF1A/VEGFA/PTK2/TGFB1/IL6/MYC/HDAC2/AGT/BMP4/BMPR2/ENG/EPHA3/EZH2/FERMT2/FGFR2/FOXA1/FOXD1/GATA4/HMGA2/HNRNPAB/KDM1A/LOXL2/MAPK1/MDK/MEOX1/NOLC1/NOTCH1/PDCD4/DAB2/EDN1/EMP2/EPHA4/FN1/HAS2/HOXA5/KITLG/SFRP1/SOX4/STAT1/TCOF1/TGFB2/TWIST1/WNT5A/DCHS1/TRIM28/CITED2/MAD2L2/SEMA3C/ADAMTS5/SEMA6A/FAM83D…	72
GO:0043401	steroid hormone mediated signaling pathway	39/1981	138/18986	4.11395490713025e-09	3.65758177530429e-08	1.71956623707577e-08	PPARA/MED1/TP63/CLOCK/NCOR1/ESR1/NR3C1/CALR/BRCA1/NCOR2/PARP1/AR/SIRT1/EP300/GHRHR/JAK2/HDAC1/CARM1/ERRFI1/ESRRB/FOXA1/FOXP1/KDM1A/KDM4C/LATS1/MAPK1/NEDD4/NR2E1/PARK7/PGR/PHB2/DAB2/GPER1/SAFB/SFRP1/SKP2/PGRMC2/CALCOCO1/PAGR1	39
GO:0010972	negative regulation of G2/M transition of mitotic cell cycle	26/1981	71/18986	4.20481861190993e-09	3.73292412140301e-08	1.75498749694977e-08	BLM/BRCA1/ATM/ATR/CDK1/CDKN1A/FOXO4/NBN/AURKB/CDC6/CHEK1/CLSPN/DTL/ORC1/PINX1/PLK1/BARD1/CCNG1/FHL1/MRE11/RAD21/RBBP8/PKMYT1/TOPBP1/DONSON/NABP1	26
GO:0030518	intracellular steroid hormone receptor signaling pathway	36/1981	122/18986	4.54901556035282e-09	4.03262295095812e-08	1.8958871460222e-08	MED1/TP63/CLOCK/NCOR1/ESR1/NR3C1/CALR/BRCA1/NCOR2/PARP1/AR/SIRT1/EP300/GHRHR/JAK2/HDAC1/CARM1/ERRFI1/ESRRB/FOXA1/FOXP1/KDM1A/KDM4C/LATS1/MAPK1/NEDD4/PARK7/PGR/PHB2/DAB2/GPER1/SAFB/SFRP1/SKP2/CALCOCO1/PAGR1	36
GO:0009199	ribonucleoside triphosphate metabolic process	59/1981	258/18986	4.61075456499326e-09	4.08142120346791e-08	1.91882903292974e-08	PSEN1/PPARA/UCHL1/UCP2/VCP/NCOR1/SIRT6/PARP1/HSPA1A/HSPA1B/HSPA8/MTOR/IGF1/INS/INSR/PRKAA1/PRKAA2/PRKACA/PRKAG1/PRKAG2/PRKAG3/RPTOR/FBP1/GCK/ENO1/ENO2/GAPDH/HIF1A/HK3/STAT3/EP300/TGFB1/APP/SDHC/ABCC6/ALDOA/ATP6V0C/DDIT4/ENTPD7/FIS1/HDAC4/IFNG/LRRK2/NADK/NUDT5/OGT/OPA1/PINK1/ATP5F1C/ATP6V1A/BPGM/IMPDH2/LIPA/PFKP/ZBTB20/STOML2/AK3/TIGAR/FIGNL1	59
GO:0019058	viral life cycle	69/1981	323/18986	4.94737574081823e-09	4.37304994829716e-08	2.05593463279769e-08	TOP2A/TOP2B/VCP/AGTR1/AXL/CD55/EEF1A1/ITGA2/BCL2/CDK1/TRIM25/TNF/EGFR/HSPA1A/HSPA1B/HSPA8/INSR/ATG5/IFNB1/CXCL8/HMGB1/APOE/ATG16L1/CAV1/CCL2/CD28/CTSB/DDB1/DEK/DPP4/EIF2AK2/HMGA2/HSP90AB1/IFI16/ILF3/ITGB3/MAVS/NEDD4/NOTCH1/PPIB/CAV2/CD81/GAS6/ICAM1/IFI27/IFIT1/ITGAV/ITGB5/KPNA2/MX1/PTX3/SLC20A2/SMPD1/BANF1/CLDN1/APOBEC3B/ISG15/TRIM28/TRIM22/IFITM3/PPIH/ZFYVE1/ZNFX1/FAM111A/IFIH1/NUCKS1/JPT2/TRIM6…	69
GO:0046326	positive regulation of glucose import	18/1981	37/18986	5.01173632853584e-09	4.42352820083069e-08	2.07966635066367e-08	TERT/NFE2L2/FGF21/AKT1/AKT2/IGF1/INS/INSR/IRS1/PIK3R1/IRS2/ADIPOQ/APPL1/PTPN11/MAPK14/GPC3/MEF2A/OPN3	18
GO:0006352	DNA-templated transcription, initiation	51/1981	209/18986	5.07653372767386e-09	4.47424554986747e-08	2.10351047675443e-08	JUN/MED1/TAF1/TBP/ZMPSTE24/SIRT7/APEX1/CEBPA/ERCC1/ERCC2/ERCC3/ERCC6/ESR1/GTF2H2/PPM1D/NFKBIA/ATF2/FOXO1/NFKB1/TP53/PPARGC1A/EP300/EGR1/MYC/CDK7/HMGB1/ARID1A/ARID1B/BCLAF1/BRD7/CAVIN1/CDK4/DPY30/E2F3/ELOA/MDC1/MED12/MEN1/MITF/OGG1/E2F2/POLR2D/TAF5/TAF13/TFAM/TWIST1/TAF1B/WDR5/PAXIP1/ATAD2/MED30	51
GO:0071548	response to dexamethasone	20/1981	45/18986	5.1308315433016e-09	4.50258152267575e-08	2.11683227928111e-08	UCP2/NR3C1/PAPPA/CFLAR/EGFR/EIF4E/FOXO3/IGF1R/PIK3CA/RPS6KB1/PCK1/JAK2/TGFB1/PCNA/DDIT4/EDN1/PCK2/SERPINF1/CLDN1/FBXO32	20
GO:1904646	cellular response to amyloid-beta	20/1981	45/18986	5.1308315433016e-09	4.50258152267575e-08	2.11683227928111e-08	PSEN1/SYK/TLR4/VCAM1/PARP1/TNF/CACNA1A/FOXO3/IGF1/IGF1R/GSK3B/APP/BCL2L2/CDK5/GJA1/CD36/EPHA4/ICAM1/LRP1/PRNP	20
GO:2001239	regulation of extrinsic apoptotic signaling pathway in absence of ligand	20/1981	45/18986	5.1308315433016e-09	4.50258152267575e-08	2.11683227928111e-08	TERT/NRG1/RET/BCL2/RIPK1/BCL2L1/TNF/HSPA1A/HSPA1B/IL1B/AKT1/KLF4/IL7/PPP1CA/HTRA2/IL1A/MCL1/NF1/PPP2R1A/IFI6	20
GO:0032368	regulation of lipid transport	42/1981	156/18986	5.21161958215995e-09	4.56690629764275e-08	2.14707376615301e-08	PON1/PPARA/AGTR1/APOC3/CETP/MIF/BMP6/SYK/TNFSF11/TNFRSF11A/NFKBIA/PTGES/EGF/IL1B/AKT1/AKT2/NFKB1/PPARG/IRS2/ADIPOQ/SIRT1/PTPN11/PRKCD/APOE/IL1A/AGT/CAV1/FIS1/ITGB3/KDM5B/MAP2K6/NR1H2/PLA2R1/ABCA3/APOC1/DAB2/DBI/EDN1/ITGAV/LRP1/THBS1/TMEM30A	42
GO:0042307	positive regulation of protein import into nucleus	19/1981	41/18986	5.24521787374965e-09	4.58317819656148e-08	2.15472379552014e-08	PSEN1/PTGS2/HDAC3/HSP90AA1/CDK1/PIK3R1/PIK3R2/LEP/EP300/JAK2/TGFB1/MAPK14/PRKCD/BAG3/CDH1/ECT2/IFNG/MAVS/TRIM28	19
GO:0070302	regulation of stress-activated protein kinase signaling cascade	19/1981	41/18986	5.24521787374965e-09	4.58317819656148e-08	2.15472379552014e-08	ZMPSTE24/GSTP1/PRDX1/FAS/TLR4/FOXO1/MAPK3/FOXM1/MYC/IL1A/EIF2AK2/MAP2K1/MAP2K2/MAPK1/NBR1/PDCD10/TGFB2/DUSP10/PBK	19
GO:0032922	circadian regulation of gene expression	25/1981	67/18986	5.31740803263988e-09	4.63960966968107e-08	2.18125434544252e-08	CSNK1E/PML/PPARA/TOP1/HDAC3/CLOCK/SIRT6/RELB/NGFR/ATF4/PPARGC1A/SIRT1/PPP1CA/EGR1/RORA/HDAC1/HDAC2/AHR/BHLHE40/MYBBP1A/NAMPT/OGT/GFPT1/HNRNPU/PPP1CC	25
GO:0050730	regulation of peptidyl-tyrosine phosphorylation	43/1981	162/18986	5.49181182457262e-09	4.78493718829549e-08	2.24957825716328e-08	PSEN1/NRG1/BMP6/SYK/RICTOR/AREG/EGF/EGFR/FGF7/FGFR3/MTOR/IGF1/TP53/ADIPOQ/PTPN11/CTF1/PTPN1/VEGFA/PLCG2/GHR/JAK2/IL15/TGFB1/IL6/ABL1/PECAM1/PRKCD/APP/CAV1/ERRFI1/IFNG/ITGB3/MVP/NOX4/PAK2/ANGPT1/CD36/EPHA4/IL11/KITLG/ENPP2/PRNP/SFRP1	43
GO:0046034	ATP metabolic process	54/1981	228/18986	5.62908255466138e-09	4.89754272480453e-08	2.30251833904912e-08	PSEN1/PPARA/UCHL1/UCP2/VCP/NCOR1/SIRT6/PARP1/HSPA1A/HSPA1B/HSPA8/MTOR/IGF1/INS/INSR/PRKAA1/PRKAA2/PRKACA/PRKAG1/PRKAG2/PRKAG3/RPTOR/FBP1/GCK/ENO1/ENO2/GAPDH/HIF1A/HK3/STAT3/EP300/TGFB1/APP/SDHC/ABCC6/ALDOA/ATP6V0C/DDIT4/FIS1/HDAC4/IFNG/NADK/NUDT5/OGT/PINK1/ATP5F1C/ATP6V1A/BPGM/LIPA/PFKP/ZBTB20/STOML2/TIGAR/FIGNL1	54
GO:0046545	development of primary female sexual characteristics	33/1981	107/18986	5.82958160640908e-09	5.06476042984174e-08	2.38113364760209e-08	SOD1/A2M/FOXL2/BRCA2/ESR1/MMP14/ATM/BCL2/BCL2L1/UBB/PDGFRA/BAX/FOXO3/INSR/SIRT1/LEP/CEBPB/VEGFA/STAT5B/MMP2/CASP2/KDR/NOTCH1/PGR/FANCA/FANCG/KITLG/PTX3/SFRP1/SLIT2/FST/NUP107/PLEKHA1	33
GO:0002562	somatic diversification of immune receptors via germline recombination within a single locus	26/1981	72/18986	5.93179284916485e-09	5.13163185632006e-08	2.41257241076895e-08	POLB/TP53BP1/ERCC1/HMGB2/HSPD1/MLH1/TCF3/ATM/CD40LG/IL2/TGFB1/NBN/PRKDC/HMGB1/BCL11B/BCL6/CD28/FOXP3/NHEJ1/MSH6/MSH2/EXO1/MAD2L2/PAXIP1/RIF1/RNF168	26
GO:0016444	somatic cell DNA recombination	26/1981	72/18986	5.93179284916485e-09	5.13163185632006e-08	2.41257241076895e-08	POLB/TP53BP1/ERCC1/HMGB2/HSPD1/MLH1/TCF3/ATM/CD40LG/IL2/TGFB1/NBN/PRKDC/HMGB1/BCL11B/BCL6/CD28/FOXP3/NHEJ1/MSH6/MSH2/EXO1/MAD2L2/PAXIP1/RIF1/RNF168	26
GO:0050918	positive chemotaxis	26/1981	72/18986	5.93179284916485e-09	5.13163185632006e-08	2.41257241076895e-08	CCL3/HMGB2/MIF/HGF/ITGA2/CXCL12/FGF7/PDGFB/TSC2/CREB3/VEGFA/CXCL8/HMGB1/APP/VEGFC/BMP4/KDR/LGALS3/MET/ANGPT1/F3/FGF2/CXCL10/WNT5A/SCG2/GPNMB	26
GO:0048469	cell maturation	51/1981	210/18986	6.03555565626318e-09	5.21400197557354e-08	2.45129769012389e-08	CTNNB1/GDF11/AXL/BRCA2/C1QA/CEBPA/ERCC2/SIRT2/RET/BCL2/CDKN1A/CCL19/CCL21/BTK/FGFR1/FOXO3/PPARG/PRKACA/HIF1A/VEGFA/GHRHR/PTK2B/IL15/RB1/TGFB1/APP/AKR1B1/AURKA/BAP1/EPAS1/FBXO5/FOXA1/G6PD/GJA1/KDM1A/KDR/LRRK2/MECP2/MOS/NTN4/PGR/PPP2R1A/C3/CDC25B/EDN1/HOXA5/P2RX5/TYMS/TRIP13/KIF14/NEMP1	51
GO:0001837	epithelial to mesenchymal transition	48/1981	192/18986	6.16092230193776e-09	5.31477583020063e-08	2.49867525504034e-08	CTNNB1/BMP2/NOG/HGF/PTEN/WNT2/FGFR1/IL1B/MTOR/IGF1/ADIPOR1/GSK3B/HIF1A/VEGFA/PTK2/TGFB1/IL6/HDAC2/AGT/BMP4/ENG/EPHA3/EZH2/FERMT2/FGFR2/FOXA1/HMGA2/HNRNPAB/KDM1A/LOXL2/MDK/NOLC1/NOTCH1/PDCD4/DAB2/EDN1/EMP2/EPHA4/HAS2/SFRP1/TCOF1/TGFB2/TWIST1/WNT5A/TRIM28/MAD2L2/FAM83D/RFLNB	48
GO:0050731	positive regulation of peptidyl-tyrosine phosphorylation	35/1981	118/18986	6.39218714661647e-09	5.5021490891082e-08	2.58676644466836e-08	NRG1/BMP6/SYK/RICTOR/AREG/EGF/FGF7/FGFR3/MTOR/IGF1/TP53/ADIPOQ/PTPN11/CTF1/PTPN1/VEGFA/PLCG2/GHR/JAK2/IL15/TGFB1/IL6/ABL1/PECAM1/IFNG/ITGB3/NOX4/PAK2/ANGPT1/CD36/EPHA4/IL11/KITLG/ENPP2/PRNP	35
GO:0051767	nitric-oxide synthase biosynthetic process	13/1981	20/18986	6.40519077433484e-09	5.5021490891082e-08	2.58676644466836e-08	GSTP1/TLR4/JAK2/CCL2/IFNG/KDR/LRRK2/MAP2K3/MAP2K6/NAMPT/EDN1/STAT1/AKAP12	13
GO:0051769	regulation of nitric-oxide synthase biosynthetic process	13/1981	20/18986	6.40519077433484e-09	5.5021490891082e-08	2.58676644466836e-08	GSTP1/TLR4/JAK2/CCL2/IFNG/KDR/LRRK2/MAP2K3/MAP2K6/NAMPT/EDN1/STAT1/AKAP12	13
GO:0002702	positive regulation of production of molecular mediator of immune response	39/1981	140/18986	6.42740682994323e-09	5.51346754652936e-08	2.59208767558892e-08	TP53BP1/CD55/MIF/MLH1/ARID5A/NLRP3/SYK/MAP3K7/TLR4/TRAF2/TRAF6/BCL10/BTK/IL1R1/TICAM1/IL1B/MYD88/SIRT1/IL2/PLCG2/TGFB1/IL6/CD28/IRF5/MAVS/PHB2/CD36/CD81/DNAJB9/MSH2/TLR3/WNT5A/SLC7A5/MAD2L2/PAXIP1/PYCARD/RIF1/TRIM6/LACC1	39
GO:0034508	centromere complex assembly	16/1981	30/18986	6.48632212784132e-09	5.55619082271127e-08	2.61217348850381e-08	RB1/CENPA/HJURP/CENPE/CENPF/CENPI/NASP/KNTC1/DLGAP5/OIP5/MIS18A/CENPN/CENPK/CENPH/MIS12/CENPW	16
GO:0035265	organ growth	46/1981	181/18986	7.28779811277354e-09	6.23398046140334e-08	2.93082779348861e-08	PPARA/SOD1/ZMPSTE24/ESR1/GSK3A/NRG1/NOG/PTEN/TP73/BCL2/CDK1/WNT2/AR/FGF7/FGFR1/FGFR3/IGF2/AKT1/ATF2/IGF1/EHMT2/PTPN11/IL7/LEP/LEPR/MMP13/MAPK14/ABL1/DUSP6/FGFR2/FOXP1/FXN/G6PD/GATA4/GLI1/LATS1/LATS2/MAEL/NOTCH1/PIM1/EDN1/FGF2/STC1/TGFB2/CITED2/HEG1	46
GO:0015749	monosaccharide transmembrane transport	36/1981	124/18986	7.35057499878202e-09	6.2723729020978e-08	2.94887751837047e-08	TERT/SIRT6/GSK3A/NFE2L2/PRKCB/TNF/FGF21/IL1B/AKT1/AKT2/IGF1/INS/INSR/IRS1/SESN2/PIK3R1/RPS6KB1/TSC1/IRS2/ADIPOQ/APPL1/PRKAG2/PTPN11/LEP/GH1/MAPK14/BRAF/GPC3/MEF2A/PEA15/C3/EDN1/FABP5/SORT1/OPN3/CLIP3	36
GO:0060759	regulation of response to cytokine stimulus	49/1981	199/18986	7.3532490982127e-09	6.2723729020978e-08	2.94887751837047e-08	MED1/AGPAT2/AXL/GSTP1/MMP12/SYK/TLR4/TNFAIP3/TRAF2/RIPK1/PIAS4/XIAP/IL1R1/HSPA1A/HSPA1B/PPARG/ULK1/ADIPOQ/EIF4E2/KLF4/PTPN11/IL7/IKBKB/PTPN1/HIF1A/IL6ST/TNFRSF11B/IL6/TNFRSF1A/CAV1/DHX9/DICER1/IL1RN/IRF3/IRF7/MAVS/NR1H2/ANGPT1/CASP1/EDN1/GAS6/WNT5A/SPHK1/SLIT2/ISG15/IRAK3/PYCARD/IFIH1/TRIM6	49
GO:0042552	myelination	42/1981	158/18986	7.85663602608878e-09	6.69240546412227e-08	3.14635056381444e-08	CTNNB1/SOD1/CD9/CLU/ERCC2/SIRT2/PTEN/TNF/ERBB2/AKT1/AKT2/MTOR/HRAS/TSC1/GRB2/MAPK3/TNFRSF1B/TGFB1/CDK18/DICER1/EGR2/EIF2AK3/ILK/ITGB4/LPAR1/MAP2K1/MAP2K2/MAPK1/NDRG1/NF1/POU3F1/CTSC/GPC1/HEXB/ID4/MALL/KIF14/NCSTN/TNFRSF21/MIOS/POMGNT1/ORMDL3	42
GO:0032755	positive regulation of interleukin-6 production	32/1981	103/18986	8.08430971380376e-09	6.87673709128161e-08	3.2330117683919e-08	HSPD1/ARID5A/SYK/TLR4/TRAF6/BCL10/BTK/TIRAP/TICAM1/TNF/IL1B/MYD88/RELA/PTPN11/LEP/PLCG2/STAT3/TGFB1/IL6/HMGB1/APP/IL1A/DHX9/IFNG/MAVS/CD36/TLR3/TWIST1/WNT5A/ZBTB20/PYCARD/IFIH1	32
GO:0036295	cellular response to increased oxygen levels	10/1981	12/18986	8.11125119103561e-09	6.89004470948832e-08	3.23926817832884e-08	FAS/FOXO1/ATG7/ATP6V0A2/CAV1/NOX1/ATP6V1A/ATP6AP1/ATP6V0D1/ATP6V1G1	10
GO:0010721	negative regulation of cell development	62/1981	281/18986	8.16414170271104e-09	6.92532687688938e-08	3.25585564719784e-08	PSEN1/CTNNB1/CCL3/TRPV1/CEBPA/GSK3A/HSPA9/SIRT2/NOG/PTEN/CDKN2A/DLL3/TLR4/TNF/ERBB2/IL1B/IGF1/PIK3R1/TP53/ULK1/ADIPOQ/IFNB1/IL2/GSK3B/VEGFA/STAT5A/TNFRSF11B/RB1/TGFB1/CDKN2B/IL6/MYC/HMGB1/IL1A/BCL6/BMP4/BTG2/CDH1/CDK5/CDK6/CEACAM1/DICER1/FOXP3/IRF1/KDM4A/MDK/MECP2/NF1/NF2/NOTCH1/NR2E1/ID4/INPP5D/SFRP1/SOX11/TLR3/GPR137B/WNT5A/TSC22D1/DUSP10/PLXNA3/RFLNB	62
GO:0032007	negative regulation of TOR signaling	26/1981	73/18986	8.30391665979675e-09	7.02435335757286e-08	3.30241170615174e-08	GSK3A/ATM/SESN2/SESN3/AKT1S1/PRKAA1/PRKAA2/PRKACA/PRKACB/STK11/TSC1/TSC2/SIRT1/SESN1/GSK3B/MAPK3/HIF1A/YWHAZ/DDIT4/DEPTOR/ENDOG/MAPKAPK5/NLK/MIOS/TMEM127/SEH1L	26
GO:1902750	negative regulation of cell cycle G2/M phase transition	26/1981	73/18986	8.30391665979675e-09	7.02435335757286e-08	3.30241170615174e-08	BLM/BRCA1/ATM/ATR/CDK1/CDKN1A/FOXO4/NBN/AURKB/CDC6/CHEK1/CLSPN/DTL/ORC1/PINX1/PLK1/BARD1/CCNG1/FHL1/MRE11/RAD21/RBBP8/PKMYT1/TOPBP1/DONSON/NABP1	26
GO:0007292	female gamete generation	44/1981	170/18986	8.46285261192381e-09	7.1488833905988e-08	3.36095794064448e-08	CTNNB1/TOP2A/FOXL2/BRCA2/ERCC1/MLH1/SIRT2/PTEN/ATM/BCL2/UBB/AKT1/FOXO3/IGF1/EHMT2/SIRT1/LEP/PTK2B/MMP2/AURKA/DDB1/ETV6/FBXO5/MDK/MOS/NCAPH2/PGR/PLK1/PPP2R1A/CDC25B/EDN1/HEXB/PTX3/TTK/CCNB2/TRIP13/NDC80/NCAPH/MCM8/MASTL/SKA1/SKA3/ASPM/SKA2	44
GO:1901874	negative regulation of post-translational protein modification	31/1981	98/18986	8.52637400140368e-09	7.19258022608037e-08	3.38150146026405e-08	PSEN1/CTNNB1/TAF1/SIRT7/GCLC/CDKN2A/TNFAIP3/HSPA1A/HSPA1B/AKT1/RELA/ATG5/SQSTM1/ABL1/ARRB1/CAV1/CDK5/FBXO5/LIMK1/MAD2L1/MAGEA2/OGT/P3H1/PARK7/PINX1/RPL5/SOX4/ISG15/PRMT3/MAD2L2/CEP78	31
GO:0071675	regulation of mononuclear cell migration	40/1981	147/18986	8.6187571046956e-09	7.26046955546112e-08	3.41341877772475e-08	CCL1/CCL3/CCL7/CCL20/CD9/MIF/MMP14/CALR/SERPINE1/CCL4/CCL21/CXCL12/TNFSF14/TNF/AKT1/CREB3/MAPK3/PTK2/PTK2B/TGFB1/ABL1/HMGB1/APP/CCL2/DUSP1/ITGB3/LGALS3/MAPK1/MDK/MSN/NINJ1/C1QBP/CD81/GAS6/CXCL10/THBS1/WNT5A/SLIT2/EMILIN1/PYCARD	40
GO:0043534	blood vessel endothelial cell migration	46/1981	182/18986	8.7803252315178e-09	7.38637290855545e-08	3.47261066143804e-08	PTGS2/GPX1/NFE2L2/SP1/PLCG1/CARD10/PRKCA/TNF/FGFR1/PDGFB/AKT1/PPARG/PIK3R3/AKT3/SIRT1/KLF4/PDPK1/HIF1A/VEGFA/STAT5A/PTK2B/TGFB1/ABL1/HMGB1/APOE/VEGFC/ETS1/HDAC7/HSPB1/ID1/KDR/MAP2K3/MECP2/NF1/NOTCH1/NR2E1/PDCD10/PIK3C2A/ANGPT1/ATP2B4/GADD45A/EMP2/FGF2/THBS1/SLIT2/HDAC9	46
GO:1905952	regulation of lipid localization	47/1981	188/18986	8.83681898776594e-09	7.42365826534221e-08	3.49013990469398e-08	PON1/PPARA/AGTR1/APOC3/CETP/MIF/BMP6/SYK/TNFSF11/TNFRSF11A/NFKBIA/TNF/PTGES/EGF/IL1B/AKT1/AKT2/NFKB1/PPARG/IRS2/ADIPOQ/SIRT1/PTPN11/LEP/IL6/PRKCD/APOE/IL1A/AGT/CAV1/FIS1/ITGB3/KDM5B/MAP2K6/NR1H2/PLA2R1/ABCA3/APOC1/C3/CD36/DAB2/DBI/EDN1/ITGAV/LRP1/THBS1/TMEM30A	47
GO:1904375	regulation of protein localization to cell periphery	41/1981	153/18986	9.15844861565447e-09	7.68327071621412e-08	3.61219344516655e-08	RACK1/SIRT6/MMP14/TRAF6/BCL2L1/TNF/AR/EGFR/AKT1/HRAS/INS/PIK3R1/PIK3R2/APPL1/PDPK1/TGFB1/SQSTM1/ABI3/AGR2/CDK5/EPHA3/IFNG/KIF2C/LGALS3/OGT/PLK1/PPP2R5A/ATP2B4/DAB2/EPB41L2/GPER1/LRP1/PRNP/TMEM59/GABARAP/CLIP3/GPSM2/TMBIM1/NETO2/SAPCD2/PKDCC	41
GO:0045807	positive regulation of endocytosis	42/1981	159/18986	9.61355558160029e-09	8.05399388628848e-08	3.7864842979004e-08	SOD1/AXL/CLU/CALR/ITGA2/SERPINE1/CCL19/CCL21/SYK/BTK/CD14/CDC42/EGF/HSPA8/INSR/APPL1/IL2RG/VEGFA/PLCG2/IL2RB/IL15/APOE/APP/ARRB1/BIN1/CCL2/GPC3/IFNG/LRRK2/ANGPT1/C3/CD36/DAB2/GAS6/LRP1/PTX3/SMPD1/WNT5A/CLIP3/PYCARD/LYAR/SGIP1	42
GO:0031109	microtubule polymerization or depolymerization	39/1981	142/18986	9.93287949320344e-09	8.31010041550724e-08	3.90688957324181e-08	HSPA1A/HSPA1B/MAPT/ABL1/DCTN1/AURKB/CDK5R1/CDKN1B/CKAP2/DYRK1A/FBXO5/HAUS4/KIF2C/MECP2/MET/CRYAB/STMN1/PCNT/TUBGCP3/WDR47/MAPRE3/TPX2/CLIP3/TUBG2/STMN3/HAUS6/HAUS7/CDK5RAP2/CENPJ/KIF18A/PSRC1/HAUS8/HAUS1/KIF18B/SKA1/SKA3/NCKAP5/SKA2/MZT1	39
GO:0048639	positive regulation of developmental growth	44/1981	171/18986	1.02593067903589e-08	8.57144001567112e-08	4.02975511131042e-08	PEX5/NRG1/BCL2/CDK1/CXCL12/WNT2/BDNF/FGFR1/IGF2/MAPT/AKT1/CREB1/IGF1/INSR/RPS6KB1/IL7/LEP/VEGFA/STAT5B/GH1/GHR/GHRH/GHRHR/MAPK14/AGR2/BMPR2/EIF4G2/FGFR2/GLI1/HOPX/ITSN2/LIMK1/LPAR3/MECP2/NOTCH1/PIM1/PPIB/EDN1/FGF2/FN1/L1CAM/SYT1/RIMS1/TRPV2	44
GO:0046686	response to cadmium ion	21/1981	51/18986	1.13654156492041e-08	9.48258140143584e-08	4.45811681595969e-08	TERT/SUMO1/ERCC1/GCLC/GSS/HSF1/MT1E/NUDT1/HESX1/CDK1/HSPA8/CAT/SOD2/MAPK9/PCNA/CDKN1B/CYBB/MT1G/OGG1/DTYMK/PRNP	21
GO:0000422	autophagy of mitochondrion	34/1981	115/18986	1.14718371056566e-08	9.55829706385244e-08	4.49371358582236e-08	STUB1/GSK3A/HTT/CISD2/CDKN2A/TP53/TSC2/ULK1/ATG5/ATG13/RB1CC1/CAMKK2/HIF1A/SQSTM1/HTRA2/ATG10/ATG12/ATG4D/ATG7/BECN1/BNIP3L/OGT/PARK7/PHB2/PINK1/SLC25A4/SLC25A5/OPTN/GABARAP/GABARAPL1/TIGAR/MAP1LC3B/ATG4A/SPATA18	34
GO:0071677	positive regulation of mononuclear cell migration	30/1981	94/18986	1.17157246045346e-08	9.72166045755872e-08	4.57051683820297e-08	CCL1/CCL3/CCL7/CCL20/MMP14/CALR/SERPINE1/CCL4/CCL21/CXCL12/TNFSF14/TNF/CREB3/MAPK3/PTK2/PTK2B/TGFB1/ABL1/HMGB1/APP/ITGB3/LGALS3/MAPK1/MDK/C1QBP/GAS6/CXCL10/THBS1/WNT5A/PYCARD	30
GO:1903321	negative regulation of protein modification by small protein conjugation or removal	30/1981	94/18986	1.17157246045346e-08	9.72166045755872e-08	4.57051683820297e-08	PSEN1/CTNNB1/TAF1/SIRT7/GCLC/CDKN2A/TNFAIP3/HSPA1A/HSPA1B/AKT1/RELA/ATG5/SQSTM1/ABL1/ARRB1/CAV1/CDK5/FBXO5/LIMK1/MAD2L1/MAGEA2/OGT/PARK7/PINX1/RPL5/SOX4/ISG15/PRMT3/MAD2L2/CEP78	30
GO:2000781	positive regulation of double-strand break repair	30/1981	94/18986	1.17157246045346e-08	9.72166045755872e-08	4.57051683820297e-08	TOP2B/SIRT6/ERCC6/PIAS4/PARP1/SIRT1/CREBBP/FOXM1/NBN/PRKDC/ARID1A/ARID1B/BRD7/KAT5/MORF4L1/PBRM1/ACTL6A/DDX11/FH/FUS/MGMT/SKP2/YEATS4/RUVBL1/TIMELESS/MAD2L2/RAD51AP1/SMCHD1/RIF1/PHF10	30
GO:0051147	regulation of muscle cell differentiation	43/1981	166/18986	1.2128031452021e-08	1.00501173676462e-07	4.72493673845899e-08	PPARA/HDAC3/GSK3A/NRG1/MMP14/BMP2/BCL2/MDM2/BDNF/IGF2/PDGFB/MTOR/IGF1/SOD2/SIRT1/FOXO4/TGFB1/MAPK14/BMP4/BMPR2/CTH/DNMT1/ENG/EZH2/FBXO22/FGFR2/FOXP1/G6PD/HDAC4/HOPX/MAPK12/MECP2/NOTCH1/PDCD4/EDN1/GPER1/LAMB2/LAMC1/PTBP1/HDAC9/RBM24/TMEM119/RBPMS2	43
GO:0090266	regulation of mitotic cell cycle spindle assembly checkpoint	14/1981	24/18986	1.23555841960533e-08	1.02109360449497e-07	4.80054362431167e-08	AURKB/BIRC5/CCNB1/DUSP1/INCENP/MAD1L1/MAD2L1/NDC80/CDCA8/CDK5RAP2/KNL1/SKA1/SKA3/GEN1	14
GO:1903504	regulation of mitotic spindle checkpoint	14/1981	24/18986	1.23555841960533e-08	1.02109360449497e-07	4.80054362431167e-08	AURKB/BIRC5/CCNB1/DUSP1/INCENP/MAD1L1/MAD2L1/NDC80/CDCA8/CDK5RAP2/KNL1/SKA1/SKA3/GEN1	14
GO:0043409	negative regulation of MAPK cascade	44/1981	172/18986	1.24121829320846e-08	1.02438300003768e-07	4.81600830524871e-08	PIN1/UCHL1/HDAC3/NCOR1/SIRT3/GSTP1/BMP2/TLR4/IL1B/FOXO1/IGF1R/PIK3CB/PIK3R2/PPARG/ADIPOQ/PTPN1/FOXM1/MYC/ABL1/PRKCD/APOE/AGT/ATF3/CAV1/DUSP1/DUSP16/DUSP3/DUSP6/MEN1/NF1/NF2/PDCD4/PEBP1/PINK1/DAB2/EPHA4/GPER1/SMPD1/EMILIN1/IRAK3/DUSP10/NUP62/PBK/SEMA6A	44
GO:0051962	positive regulation of nervous system development	64/1981	297/18986	1.24425315461083e-08	1.02549999864479e-07	4.82125973422461e-08	CTNNB1/XRCC5/DBN1/LRP2/BMP2/TP73/CXCL12/TNF/WNT2/BDNF/EGFR/IL1B/MAPT/MTOR/RELA/RHEB/STK11/KRAS/HIF1A/VEGFA/IL6ST/TNFRSF1B/TGFB1/IL6/HDAC1/HDAC2/VEGFC/BIN1/BMPR2/BRAF/CUX1/DICER1/EGR2/EIF4G2/FXR1/IFNG/KDM1A/LIMK1/LPAR3/MAP2K1/MAP2K2/MDK/MECP2/MME/NOTCH1/NR2E1/OXTR/EPHA4/FGF2/FN1/GPER1/ID4/L1CAM/SERPINF1/PPP1CC/SOX11/TGM2/SLC7A5/SLIT2/TRPV2/LRRN3/PLXNA3/LINGO2/ASPM	64
GO:0062207	regulation of pattern recognition receptor signaling pathway	46/1981	184/18986	1.26750879423869e-08	1.04325723833492e-07	4.90474317139879e-08	ESR1/SIRT2/MAP3K7/TLR4/TNFAIP3/TAB1/PARP1/BIRC2/BIRC3/XIAP/BTK/CD14/TIRAP/HSPA1A/HSPA1B/HSPA8/MYD88/AKT1/PIK3R1/APPL1/IKBKB/PDPK1/MAPK8/PLCG2/SQSTM1/PRKDC/HMGB1/APP/AURKB/CAV1/CSNK1A1/EIF2AK2/IFI16/IRF1/IRF7/LAMP2/MAVS/NINJ1/NLRX1/OGT/C1QBP/CD36/RIOK3/BANF1/IRAK3/CGAS	46
GO:0000731	DNA synthesis involved in DNA repair	20/1981	47/18986	1.28593603008679e-08	1.05557521500664e-07	4.9626545951072e-08	POLA1/POLD1/VCP/WRN/SPRTN/SIRT1/PCNA/DTL/POLD2/POLE/POLE2/RFC3/RRM1/USP1/PCLAF/MAD2L2/POLD3/POLQ/RRM2B/PRIMPOL	20
GO:0042771	intrinsic apoptotic signaling pathway in response to DNA damage by p53 class mediator	20/1981	47/18986	1.28593603008679e-08	1.05557521500664e-07	4.9626545951072e-08	PML/TP63/TOPORS/BRCA2/MIF/TP73/CHEK2/BCL2/CDKN1A/TP53/SIRT1/EP300/BCL3/DDIT4/HIPK2/IFI16/ING2/KDM1A/MSH2/PYCARD	20
GO:0006171	cAMP biosynthetic process	9/1981	10/18986	1.30718013713712e-08	1.07013310824151e-07	5.03109670584459e-08	ADCY1/ADCY2/ADCY3/ADCY5/ADCY6/ADCY7/ADCY8/ADCY9/ADCY4	9
GO:1902423	regulation of attachment of mitotic spindle microtubules to kinetochore	9/1981	10/18986	1.30718013713712e-08	1.07013310824151e-07	5.03109670584459e-08	CDK1/SIRT1/AURKB/BECN1/BIRC5/INCENP/KAT5/HNRNPU/CDCA8	9
GO:0002819	regulation of adaptive immune response	52/1981	221/18986	1.35846872630995e-08	1.11063012892284e-07	5.22148837373824e-08	TP53BP1/CD55/HSPD1/MLH1/ARID5A/NLRP3/PRKCQ/CCL19/MAP3K7/TNFAIP3/TRAF2/TRAF6/TNFSF13B/BTK/IL1R1/TNF/HSPA8/IL1B/ADCY7/PRKAA1/SIRT1/IFNB1/IL2/IL7R/STAT5A/EP300/JAK2/IL6ST/TNFRSF1B/TGFB1/IL6/HMGB1/AHR/BCL6/BRD4/CD28/CEACAM1/FOXP3/IRF1/IRF7/JUNB/OPA1/C3/CD81/HLA-B/MSH2/MAD2L2/DUSP10/PAXIP1/PYCARD/RIF1/ULBP2	52
GO:0032615	interleukin-12 production	24/1981	65/18986	1.36611820162136e-08	1.1138977154664e-07	5.2368505223988e-08	HSPD1/CCL19/SYK/TLR4/TRAF6/CD40LG/TIRAP/NFKB1/RELA/LEP/PLCG2/MAPK14/HMGB1/FOXP1/IFNG/IRF1/IRF5/MDK/C1QBP/CD36/HLA-B/THBS1/TLR3/IRAK3	24
GO:0032655	regulation of interleukin-12 production	24/1981	65/18986	1.36611820162136e-08	1.1138977154664e-07	5.2368505223988e-08	HSPD1/CCL19/SYK/TLR4/TRAF6/CD40LG/TIRAP/NFKB1/RELA/LEP/PLCG2/MAPK14/HMGB1/FOXP1/IFNG/IRF1/IRF5/MDK/C1QBP/CD36/HLA-B/THBS1/TLR3/IRAK3	24
GO:0043276	anoikis	17/1981	35/18986	1.38510289646843e-08	1.12786950141001e-07	5.30253712315369e-08	BCL2/MAP3K7/IKBKG/BCL2L1/AKT1/MTOR/PIK3CA/STK11/TSC2/PIK3R3/PTK2/E2F1/TFDP1/CAV1/MCL1/MYBBP1A/NOTCH1	17
GO:0044771	meiotic cell cycle phase transition	11/1981	15/18986	1.42473112460962e-08	1.15704861904049e-07	5.43971908814439e-08	CDC25A/MOS/CDC20/CDC25B/CDC25C/TTK/PKMYT1/CCNB2/NDC80/ZWINT/KNL1	11
GO:0090235	regulation of metaphase plate congression	11/1981	15/18986	1.42473112460962e-08	1.15704861904049e-07	5.43971908814439e-08	CDK1/SIRT1/AURKB/BECN1/BIRC5/INCENP/KAT5/MAD1L1/HNRNPU/SPAG5/CDCA8	11
GO:0032872	regulation of stress-activated MAPK cascade	18/1981	39/18986	1.44038409189436e-08	1.1682051298489e-07	5.49217002564424e-08	GSTP1/PRDX1/FAS/TLR4/FOXO1/MAPK3/FOXM1/MYC/IL1A/EIF2AK2/MAP2K1/MAP2K2/MAPK1/NBR1/PDCD10/TGFB2/DUSP10/PBK	18
GO:0014909	smooth muscle cell migration	31/1981	100/18986	1.46020878311221e-08	1.18271093867216e-07	5.56036726804732e-08	TERT/NFE2L2/ITGA2/BCL2/IGFBP3/MDM2/SERPINE1/PLAU/MAP3K7/TLR4/DDIT3/PDGFB/PDGFRB/IGF1/RPS6KB1/ADIPOQ/PTPN1/FOXO4/BMP4/IGFBP5/ITGB3/LPAR1/MDK/NF1/FAT1/HAS2/LRP1/PLAT/TPM1/SLIT2/POSTN	31
GO:0006367	transcription initiation from RNA polymerase II promoter	43/1981	167/18986	1.47066321612076e-08	1.18959880041386e-07	5.59274968688113e-08	MED1/TAF1/TBP/ZMPSTE24/SIRT7/APEX1/ERCC1/ERCC2/ERCC3/ERCC6/ESR1/GTF2H2/PPM1D/NFKBIA/ATF2/FOXO1/NFKB1/TP53/PPARGC1A/EP300/EGR1/MYC/CDK7/HMGB1/ARID1A/ARID1B/BRD7/CDK4/DPY30/E2F3/ELOA/MDC1/MED12/MEN1/OGG1/E2F2/POLR2D/TAF5/TAF13/WDR5/PAXIP1/ATAD2/MED30	43
GO:0051383	kinetochore organization	13/1981	21/18986	1.52000631694404e-08	1.22625906442351e-07	5.76510332408182e-08	CENPA/CENPE/CENPF/KNTC1/DLGAP5/SMC4/NDC80/SMC2/CENPK/CENPH/MIS12/NUF2/CENPW	13
GO:0071731	response to nitric oxide	13/1981	21/18986	1.52000631694404e-08	1.22625906442351e-07	5.76510332408182e-08	TXN/CCL19/TRAF2/CFLAR/FOXO1/PTPN1/MMP3/CCNA2/AIFM1/CDK2/EGLN1/HNRNPD/GUCY1B1	13
GO:0051235	maintenance of location	71/1981	345/18986	1.52676943525047e-08	1.23008808264103e-07	5.78310497340232e-08	PSEN1/PML/PPARA/CCL3/TXN/DGAT1/TOPORS/SUN1/BSCL2/DBN1/HTT/NRG1/CALR/PLCG1/CCL19/CCL21/NFKBIA/TNF/DDIT3/IL1B/AKT1/BAX/NFKB1/PPARG/PRKACA/ATG5/CREB3/SIRT1/LEP/PDPK1/PLCG2/STAT5B/PTK2B/TGFB1/IL6/ABL1/APOE/ASPH/CAV1/CDK5/HSPA5/ITGB3/ITPR1/ITPR2/ITPR3/LATS1/MAD1L1/MORC3/NR1H2/PARK7/PGR/PINK1/BARD1/C3/CD36/FGF2/GM2A/GPER1/HEXB/HNRNPU/CXCL10/INSIG1/ITGAV/LIPA/PLCB4/PLA2G4C/NPC2/GPSM2/ZFYVE1/MCOLN1/ASPM	71
GO:0034101	erythrocyte homeostasis	40/1981	150/18986	1.60753840587882e-08	1.2934533954426e-07	6.08100905098446e-08	MED1/AXL/ERCC2/HMGB2/HSPA9/PRDX1/CFLAR/HSPA1A/HSPA1B/FOXO3/HIF1A/VEGFA/STAT3/STAT5B/JAK2/RB1/MAPK14/PRKDC/BAP1/BCL6/BMP4/CDK6/CEBPG/EPAS1/ETS1/G6PD/HIPK2/NCAPG2/SLC25A5/BPGM/HOXA5/INPP5D/SELENOW/STAT1/ISG15/CITED2/NEMP1/RACGAP1/LYAR/SLC25A40	40
GO:0050864	regulation of B cell activation	37/1981	133/18986	1.62142867730345e-08	1.30291086994384e-07	6.12547218219902e-08	TP53BP1/MIF/MLH1/MMP14/BMI1/TCF3/ATM/BCL2/CDKN1A/CDKN2A/SYK/TLR4/TNFAIP3/TNFSF13B/BTK/TIRAP/TNFRSF13C/TICAM1/IRS2/IL2/IL2RG/IL7/STAT5B/TGFB1/IL6/AHR/BCL6/CD28/FOXP3/CD81/INPP5D/MSH2/SFRP1/MAD2L2/PAXIP1/TNFRSF21/RIF1	37
GO:0045685	regulation of glial cell differentiation	27/1981	80/18986	1.63541121223711e-08	1.31232376278878e-07	6.16972571834321e-08	CTNNB1/BMP2/NOG/TP73/CDK1/MTOR/RELA/RHEB/IL6ST/TNFRSF1B/TGFB1/IL6/HDAC1/HDAC2/BIN1/DICER1/EGR2/KDM4A/MDK/MECP2/NF1/NOTCH1/NR2E1/EPHA4/ID4/DUSP10/TNFRSF21	27
GO:0030968	endoplasmic reticulum unfolded protein response	28/1981	85/18986	1.63744611162857e-08	1.31232376278878e-07	6.16972571834321e-08	VCP/STUB1/RACK1/NFE2L2/FGF21/DDIT3/ATF4/BAX/ATF6B/CREB3L1/PIK3R1/CREB3/PTPN1/BAK1/AGR2/ATF3/ATF6/CCND1/CTH/EIF2AK2/EIF2AK3/HSPA5/DNAJB9/WFS1/STC2/EDEM2/RHBDD2/CREBRF	28
GO:0030218	erythrocyte differentiation	38/1981	139/18986	1.75466910868339e-08	1.40442610155643e-07	6.60273332235605e-08	MED1/ERCC2/HMGB2/HSPA9/CFLAR/HSPA1A/HSPA1B/FOXO3/HIF1A/VEGFA/STAT3/STAT5B/JAK2/RB1/MAPK14/PRKDC/BAP1/BCL6/BMP4/CDK6/CEBPG/EPAS1/ETS1/G6PD/HIPK2/NCAPG2/SLC25A5/BPGM/HOXA5/INPP5D/SELENOW/STAT1/ISG15/CITED2/NEMP1/RACGAP1/LYAR/SLC25A40	38
GO:0010165	response to X-ray	15/1981	28/18986	1.79411436103469e-08	1.43223867643332e-07	6.73349065783757e-08	TP53BP1/XRCC5/BLM/BRCA2/ERCC8/ERCC1/ERCC6/XRCC6/ATM/CDKN1A/TP53/CCND2/MSH2/SFRP1/NUCKS1	15
GO:1902894	negative regulation of miRNA transcription	15/1981	28/18986	1.79411436103469e-08	1.43223867643332e-07	6.73349065783757e-08	PPARA/NCOR1/ESR1/NCOR2/TNF/PDGFB/PPARG/RELA/HIF1A/VEGFA/TGFB1/APP/BMP4/POU5F1/TWIST1	15
GO:0048762	mesenchymal cell differentiation	60/1981	274/18986	1.8997241870574e-08	1.51456442050498e-07	7.12053482703042e-08	CTNNB1/NRG1/BMP2/NOG/HGF/RET/PTEN/BCL2/WNT2/CDC42/FGFR1/IL1B/MTOR/IGF1/ADIPOR1/GSK3B/MAPK3/HIF1A/VEGFA/PTK2/TGFB1/IL6/HDAC2/AGT/BMP4/ENG/EPHA3/EZH2/FERMT2/FGFR2/FOXA1/HMGA2/HNRNPAB/KDM1A/LOXL2/MAPK1/MDK/NOLC1/NOTCH1/PDCD4/DAB2/EDN1/EMP2/EPHA4/FN1/HAS2/KITLG/SFRP1/STAT1/TCOF1/TGFB2/TWIST1/WNT5A/TRIM28/CITED2/MAD2L2/SEMA3C/SEMA6A/FAM83D/RFLNB	60
GO:0010507	negative regulation of autophagy	30/1981	96/18986	2.02190939319278e-08	1.60777384473048e-07	7.55874725459018e-08	SIRT2/HGF/BCL2/TAB2/BCL2L1/AKT1/MTOR/PIK3CA/TP53/TSC1/TSC2/EHMT2/RPTOR/LEP/LEPR/STAT3/EP300/HTRA2/BECN1/EIF4G2/GATA4/KDM4A/LRRK2/MCL1/MET/PINK1/CTSA/SLC7A5/TIGAR/NRBP2	30
GO:1990874	vascular associated smooth muscle cell proliferation	30/1981	96/18986	2.02190939319278e-08	1.60777384473048e-07	7.55874725459018e-08	JUN/TERT/PTEN/CDKN1A/MDM2/MAP3K7/TNF/DDIT3/MAP3K5/PDGFB/IGF1/PPARG/SOD2/ADIPOQ/JAK2/MMP2/BMP4/CDKN1B/DNMT1/FGFR2/GJA1/IGFBP5/MMP9/NF1/PDCD4/CNN1/EDN1/FGF2/GPER1/TPM1	30
GO:0030316	osteoclast differentiation	33/1981	112/18986	2.0581055741355e-08	1.63442524695995e-07	7.6840454823809e-08	CTNNB1/CCL3/BMP2/TLR4/TRAF6/TNFSF11/TNFRSF11A/TNF/CAMK4/CREB1/MTOR/PIK3R1/RPTOR/CEBPB/FOS/TNFRSF11B/TGFB1/MAPK14/FOXP1/GPC3/IFNG/JUNB/MITF/NF1/ATP6AP1/CD81/INPP5D/P2RX5/SFRP1/TLR3/GPR137B/SH3PXD2A/OSTM1	33
GO:0051146	striated muscle cell differentiation	66/1981	314/18986	2.07221092324325e-08	1.64348692078811e-07	7.72664780633032e-08	PPARA/HDAC3/GDF15/ZMPSTE24/SIRT6/CD9/GPX1/GSK3A/NRG1/MMP14/BMP2/CALR/BCL2/CDK1/TNFSF14/CFLAR/BDNF/IGF2/PDGFRA/PDGFRB/AKT1/MTOR/IGF1/TSC1/KRAS/ATG5/VEGFA/RB1/TGFB1/MAPK14/LMNA/BMP4/CHUK/ERVW-1/EZH2/FBXO22/FOXP1/G6PD/GATA4/HDAC4/HOPX/IGFBP5/KDM6B/KRT19/MEF2A/NOTCH1/NOX4/CAV2/CD81/EDN1/FLNC/HNRNPU/CXCL10/SORT1/TPM1/HDAC9/CTCF/ADAMTS5/LMOD1/ANKRD1/PLEKHO1/MYOZ2/TANC1/DNER/RBM24/TMEM119	66
GO:0061136	regulation of proteasomal protein catabolic process	48/1981	199/18986	2.10997581418652e-08	1.67126525853553e-07	7.85724418023796e-08	PSEN1/CSNK1E/TAF1/SUMO1/VCP/STUB1/RACK1/SIRT6/CEBPA/CLU/GCLC/GPX1/GSK3A/NFE2L2/SIRT2/MDM2/UBB/HSPA1A/HSPA1B/AKT1/PRKACA/SIRT1/GSK3B/MAPK9/APOE/AURKA/CAV1/CDK2/CSNK1A1/CSNK2A1/FBXO22/HSP90AB1/KEAP1/LRRK2/OGT/PARK7/PINK1/PLK1/CDC20/DAB2/PSME1/WFS1/XPO1/GABARAP/UCHL5/NUDT15/PBK/DDA1	48
GO:0031397	negative regulation of protein ubiquitination	27/1981	81/18986	2.21089929751297e-08	1.74666772221912e-07	8.2117394142696e-08	PSEN1/TAF1/SIRT7/GCLC/CDKN2A/TNFAIP3/HSPA1A/HSPA1B/AKT1/ATG5/SQSTM1/ABL1/ARRB1/CAV1/CDK5/FBXO5/LIMK1/MAD2L1/OGT/PARK7/PINX1/RPL5/SOX4/ISG15/PRMT3/MAD2L2/CEP78	27
GO:2000027	regulation of animal organ morphogenesis	27/1981	81/18986	2.21089929751297e-08	1.74666772221912e-07	8.2117394142696e-08	CTNNB1/HOXB7/BMP2/NOG/HGF/PRKCB/TNF/WNT2/FGF7/FGFR1/NGFR/VEGFA/TNFRSF11B/TGFB1/AGT/BMP4/CD34/NTN4/PAX8/PHB2/POU5F1/EDN1/FGF2/WNT5A/CITED2/SULF1/SAPCD2	27
GO:0002377	immunoglobulin production	32/1981	107/18986	2.26072030071899e-08	1.78371709108475e-07	8.3859223791905e-08	POLB/TP53BP1/ERCC1/HSPD1/MLH1/TCF3/TRAF2/TRAF6/BTK/CD40LG/TNF/IL2/TGFB1/IL6/NBN/PRKDC/BCL6/CD28/FOXP3/MCM3AP/NHEJ1/PHB2/MSH6/DNAJB9/MSH2/EXO1/MAD2L2/POLQ/PAXIP1/RIF1/CGAS/RNF168	32
GO:0071621	granulocyte chemotaxis	36/1981	129/18986	2.30693180998786e-08	1.81782649988578e-07	8.5462834902855e-08	CCL1/CCL3/CCL7/CXCL6/CXCL5/CCL26/CCL4/CCL13/CCL19/CCL21/SYK/CXCL1/CXCL2/TIRAP/IL1B/PIK3CD/MAPK3/VEGFA/PTK2/CXCL8/CCL2/CXCR2/DPP4/LGALS3/MAPK1/MCU/MDK/PPIB/C1QBP/EDN1/CXCL10/TGFB2/THBS1/SCG2/SLIT2/PERP	36
GO:0045981	positive regulation of nucleotide metabolic process	18/1981	40/18986	2.36365360458055e-08	1.85772207916711e-07	8.73384755680606e-08	PSEN1/PPARA/UCHL1/VCP/MTOR/IGF1/INS/INSR/PRKAA1/PRKAA2/RPTOR/ENO1/HIF1A/APP/IFNG/PINK1/ZBTB20/TIGAR	18
GO:1900544	positive regulation of purine nucleotide metabolic process	18/1981	40/18986	2.36365360458055e-08	1.85772207916711e-07	8.73384755680606e-08	PSEN1/PPARA/UCHL1/VCP/MTOR/IGF1/INS/INSR/PRKAA1/PRKAA2/RPTOR/ENO1/HIF1A/APP/IFNG/PINK1/ZBTB20/TIGAR	18
GO:1903580	positive regulation of ATP metabolic process	17/1981	36/18986	2.36924579899178e-08	1.85972073720088e-07	8.74324399709221e-08	PSEN1/PPARA/UCHL1/VCP/MTOR/IGF1/INS/INSR/PRKAA1/PRKAA2/RPTOR/ENO1/HIF1A/APP/IFNG/PINK1/ZBTB20	17
GO:0035264	multicellular organism growth	41/1981	158/18986	2.49078120009187e-08	1.95260598192292e-07	9.17993233534061e-08	PEX5/SOD1/HDAC3/GDF15/ZMPSTE24/ERCC1/ERCC2/ERCC6/GPX4/HESX1/ATM/BCL2/AR/IGF2/CREB1/MTOR/PIK3CA/TP53/PTPN11/SOCS2/STAT3/STAT5A/STAT5B/EP300/GH1/GHR/GHRH/GHRHR/HTRA2/APP/ATRX/FXN/PPIB/HOXA5/STIL/STC2/HEG1/PLEKHA1/RMI1/PKDCC/SELENOM	41
GO:0042129	regulation of T cell proliferation	45/1981	182/18986	2.60568758507099e-08	2.04006271904339e-07	9.59109922536772e-08	CTNNB1/CD55/IGFBP2/BMI1/CDKN2A/PRKCQ/CCL19/SYK/TRAF6/VCAM1/ZAP70/TNFSF13B/CD40LG/TNFRSF13C/ERBB2/IGF2/IL1B/IGF1/IL2/LEP/CEBPB/STAT5B/JAK2/IL6ST/IL15/TNFRSF1B/TGFB1/IL6/HMGB1/IL1A/ARG2/BCL6/BMP4/CD28/FOXP3/IRF1/LGALS3/MAD1L1/CD81/KITLG/PRNP/GPNMB/TNFRSF21/PYCARD/PDCD1LG2	45
GO:0001776	leukocyte homeostasis	33/1981	113/18986	2.61877850786478e-08	2.0450614749638e-07	9.61460024991397e-08	CXCL6/AXL/MIF/FAS/BCL2/TNFAIP3/TNFSF14/BCL10/TNFSF13B/BTK/AKT1/BAX/PIK3CB/PIK3CD/IL2/IL7R/HIF1A/STAT5B/TGFB1/IL6/ABL1/HMGB1/BAK1/BAP1/FOXP3/ITPKB/NF1/PPP2R1A/LIPA/KITLG/MTHFD1/CCNB2/DOCK11	33
GO:0038202	TORC1 signaling	33/1981	113/18986	2.61877850786478e-08	2.0450614749638e-07	9.61460024991397e-08	ATM/SYK/RPS6KA5/AKT1/MTOR/SESN2/SESN3/AKT1S1/PRKAA1/PRKAA2/PRKACA/PRKACB/RHEB/RPS6KB1/RPS6KB2/STK11/TSC1/TSC2/SESN1/RPTOR/MAPK3/EP300/YWHAZ/CSNK1A1/DEPTOR/NLK/OGT/PIM1/MAT2A/GPR137B/MIOS/SEH1L/GPR155	33
GO:0046330	positive regulation of JNK cascade	30/1981	97/18986	2.63751982758472e-08	2.05706309826588e-07	9.67102437789848e-08	CCL19/CCL21/TLR4/TNFSF11/RIPK1/XIAP/TIRAP/TNF/CDC42/IL1B/MAP3K5/MYD88/HRAS/RB1CC1/PTK2B/HMGB1/APP/IL1A/CCN2/GADD45G/HIPK2/MAP2K7/MINK1/NOX1/GADD45A/EDN1/TLR3/WNT5A/PYCARD/TNFRSF19	30
GO:0009636	response to toxic substance	59/1981	270/18986	2.69653913251401e-08	2.10040768444482e-07	9.87480351813965e-08	PTGS2/PON1/CCL3/SOD1/TXN/ADH5/ERCC6/GPX1/GPX4/GSR/GSTP1/MT1E/NFE2L2/PRDX1/BCL2/CDK1/CDKN1A/MDM2/CCL4/TNF/PTGES/ATF4/BAX/CAT/SESN2/EHMT1/RPS6KB1/SOD2/EHMT2/SESN1/FOS/AIFM1/HTRA2/BAK1/APOE/ABCB1/AHR/BRIP1/CDH1/CHUK/DHRS2/DNMT3A/KDM1A/KDM5B/KDM6B/MT1G/NQO1/PARK7/PIM1/PINK1/CD36/DHX15/DHFR/PTGS1/SELENOW/TYMS/CLDN1/RAB40B/TP53INP1	59
GO:2000241	regulation of reproductive process	49/1981	207/18986	2.87467704075942e-08	2.23630807035608e-07	1.05137221522941e-07	CTNNB1/SOD1/RGN/CNR1/ESR1/SIRT2/CALR/BCL2L1/AR/BAX/IGF1/INSR/STK11/TIMP1/VEGFA/HDAC2/IL1A/AGO2/ANAPC1/AURKA/BMP4/CDC25A/CDKN1B/DDB1/DUSP1/FBXO5/GJA1/MAEL/MOS/OXTR/PPP2R1A/C1QBP/CDC20/CDC25B/CDC25C/SERPINF1/PLAT/SFRP1/TTK/WNT5A/PKMYT1/TRIP13/CITED2/RAD51AP1/ZWINT/SULF1/KNL1/SMURF2/ASPM	49
GO:0033143	regulation of intracellular steroid hormone receptor signaling pathway	25/1981	72/18986	2.88695994720131e-08	2.24300238445615e-07	1.0545194631145e-07	MED1/TP63/CLOCK/NCOR1/CALR/BRCA1/NCOR2/PARP1/AR/SIRT1/EP300/GHRHR/HDAC1/CARM1/FOXA1/FOXP1/KDM1A/KDM4C/LATS1/PARK7/PHB2/DAB2/SFRP1/SKP2/PAGR1	25
GO:0007422	peripheral nervous system development	28/1981	87/18986	2.90755599465227e-08	2.25613028134659e-07	1.06069137932674e-07	SOD1/NRG1/SIRT2/CDK1/ERBB2/AKT1/AKT2/HRAS/RELA/GRB2/MAPK3/CDK5/DICER1/EGR2/ILK/ITGB4/MAP2K1/MAP2K2/MAPK1/MED12/NDRG1/NF1/POU3F1/GPC1/LAMB2/SERPINI1/CLDN1/CITED2	28
GO:0030850	prostate gland development	20/1981	49/18986	3.03154870744777e-08	2.34935394748716e-07	1.10451931774062e-07	CTNNB1/TP63/ESR1/NOG/AR/STK11/MMP2/ALOX15B/BMP4/CDKN1B/FGFR2/FOXA1/GLI1/HOXA9/NOTCH1/ID4/SERPINF1/SFRP1/WNT5A/SULF1	20
GO:0031663	lipopolysaccharide-mediated signaling pathway	22/1981	58/18986	3.08345757162275e-08	2.38654920422934e-07	1.12200620158968e-07	CD55/MIF/BMP6/TLR4/TNFAIP3/TRAF6/BCL10/CD14/NFKBIA/TICAM1/PRKCA/MYD88/AKT1/MAPK3/PLCG2/MAPK14/IRAK4/IRF3/MAPK1/MTDH/CD36/IRAK3	22
GO:0007173	epidermal growth factor receptor signaling pathway	33/1981	114/18986	3.32021887147818e-08	2.56329302495511e-07	1.20510009405817e-07	PSEN1/EFEMP1/PLCG1/AREG/EGF/EGFR/ERBB2/AKT1/PIK3CA/PTPN11/GRB2/PDPK1/SHC1/PTK2/PTK2B/PLAUR/TGFB1/ABL1/AGR2/AGT/BRAF/CEACAM1/DUSP3/ERRFI1/MMP9/MVP/PIK3C2A/BTC/IFI6/GPER1/NUP62/SNX5/WDR54	33
GO:1901800	positive regulation of proteasomal protein catabolic process	33/1981	114/18986	3.32021887147818e-08	2.56329302495511e-07	1.20510009405817e-07	PSEN1/CSNK1E/TAF1/SUMO1/VCP/STUB1/RACK1/SIRT6/CEBPA/CLU/GCLC/GSK3A/NFE2L2/SIRT2/MDM2/HSPA1A/HSPA1B/AKT1/SIRT1/GSK3B/MAPK9/AURKA/CAV1/CSNK1A1/FBXO22/KEAP1/LRRK2/PLK1/CDC20/DAB2/WFS1/GABARAP/DDA1	33
GO:1990776	response to angiotensin	19/1981	45/18986	3.46526301539788e-08	2.67188863854762e-07	1.2561549609347e-07	PTGS2/AGTR1/HSF1/NFE2L2/MAP3K7/PRKCA/IGF1R/NFKB1/RELA/KL/PTPN1/PRKCD/AGT/ARID1B/BRIP1/CAV1/CDC6/CYBB/FAT1	19
GO:0002285	lymphocyte activation involved in immune response	52/1981	227/18986	3.51297884858019e-08	2.70525984816801e-07	1.27184401695009e-07	PSEN1/TP53BP1/ERCC1/HSPD1/MLH1/NLRP3/RELB/CCL19/TLR4/CD40LG/MTOR/TP53/TSC1/IFNB1/IL2/PCK1/PLCG2/STAT3/STAT5A/EP300/PTK2B/IL6ST/RORA/TGFB1/IL6/NBN/ABL1/HMGB1/BCL3/BCL6/BRD4/CD28/CEACAM1/ENTPD7/FOXP1/FOXP3/IFNG/JUNB/LGALS3/MDK/MEN1/OPA1/CD81/MSH6/ICAM1/MSH2/EXO1/MAD2L2/PAXIP1/RIF1/DOCK11/RNF168	52
GO:0014910	regulation of smooth muscle cell migration	29/1981	93/18986	3.65584495430034e-08	2.81065826297147e-07	1.3213957608813e-07	TERT/NFE2L2/ITGA2/BCL2/IGFBP3/MDM2/SERPINE1/PLAU/MAP3K7/TLR4/PDGFB/PDGFRB/IGF1/RPS6KB1/ADIPOQ/PTPN1/FOXO4/BMP4/IGFBP5/ITGB3/LPAR1/MDK/NF1/FAT1/HAS2/LRP1/TPM1/SLIT2/POSTN	29
GO:0097696	receptor signaling pathway via STAT	41/1981	160/18986	3.65906322478988e-08	2.81065826297147e-07	1.3213957608813e-07	CSF2RB/ERCC6/TNF/EGF/FGFR3/IGF1/PPARG/ADIPOR1/CTF1/IFNB1/IL2/IL7R/LEP/SOCS2/STAT3/STAT5A/STAT5B/EP300/GH1/GHR/JAK2/PTK2B/IL6ST/IL15/TGFB1/IL6/TNFRSF1A/BCL3/CAV1/CCL2/DOT1L/IFNG/MST1/NF2/NLK/NOTCH1/GADD45A/STAT1/USP1/NMI/CENPJ	41
GO:0016445	somatic diversification of immunoglobulins	24/1981	68/18986	3.78850158688264e-08	2.90528379375102e-07	1.36588276838788e-07	POLB/TP53BP1/ERCC1/HSPD1/MLH1/TCF3/CD40LG/IL2/TGFB1/NBN/PRKDC/BCL6/CD28/FOXP3/MCM3AP/NHEJ1/MSH6/MSH2/EXO1/MAD2L2/POLQ/PAXIP1/RIF1/RNF168	24
GO:0002066	columnar/cuboidal epithelial cell development	21/1981	54/18986	3.79177881591377e-08	2.90528379375102e-07	1.36588276838788e-07	CLOCK/GDF11/GSK3A/BMP6/CDKN1A/AKT1/RHEB/GSK3B/PDPK1/HIF1A/IL6ST/TGFB1/BMP4/CDK6/FASN/GJA1/PGR/HOXA5/TYMS/WNT5A/TIGAR	21
GO:0051438	regulation of ubiquitin-protein transferase activity	18/1981	41/18986	3.80297415717627e-08	2.91020569443137e-07	1.36819673831449e-07	PSEN1/STUB1/BMI1/PTEN/CDKN2A/ABL1/FBXO5/LIMK1/MAD2L1/MAGEA2/PINK1/PLK1/CDC20/RPL5/MAD2L2/UBE2C/UBE2S/ARRDC4	18
GO:0034219	carbohydrate transmembrane transport	37/1981	137/18986	3.82071825755728e-08	2.91646566368484e-07	1.37113978441289e-07	TERT/SIRT6/GSK3A/NFE2L2/PRKCB/TNF/FGF21/IL1B/AKT1/AKT2/IGF1/INS/INSR/IRS1/SESN2/PIK3R1/RPS6KB1/TSC1/IRS2/ADIPOQ/APPL1/PRKAG2/PTPN11/LEP/GH1/MAPK14/BRAF/GPC3/MEF2A/PEA15/C3/EDN1/FABP5/SORT1/OPN3/CLIP3/SLC17A5	37
GO:0045621	positive regulation of lymphocyte differentiation	37/1981	137/18986	3.82071825755728e-08	2.91646566368484e-07	1.37113978441289e-07	AXL/XRCC6/NLRP3/MMP14/CCL19/SYK/ZAP70/BTK/FOXO3/IL2/IL2RG/IL7/IL7R/PCK1/STAT5B/EP300/IL15/TGFB1/PRKDC/ARID1A/ARID1B/BCL6/BRD4/BRD7/FOXP3/IFNG/ITPKB/KAT5/MDK/OPA1/PBRM1/ACTL6A/GAS6/INPP5D/SOX4/DUSP10/PHF10	37
GO:0031571	mitotic G1 DNA damage checkpoint signaling	16/1981	33/18986	3.83238855652965e-08	2.91806963873587e-07	1.3718938731831e-07	PML/CHEK2/ATM/CDKN1A/MDM2/PIDD1/TP53/PRKDC/CASP2/CCND1/CDK2/CDKN1B/E2F7/FBXO31/GTSE1/RFWD3	16
GO:0044819	mitotic G1/S transition checkpoint signaling	16/1981	33/18986	3.83238855652965e-08	2.91806963873587e-07	1.3718938731831e-07	PML/CHEK2/ATM/CDKN1A/MDM2/PIDD1/TP53/PRKDC/CASP2/CCND1/CDK2/CDKN1B/E2F7/FBXO31/GTSE1/RFWD3	16
GO:0002263	cell activation involved in immune response	66/1981	319/18986	3.93245441358339e-08	2.99052861202557e-07	1.4059595514636e-07	PSEN1/CCL3/TP53BP1/ERCC1/GRN/HSPD1/MLH1/NLRP3/RELB/CCL19/SYK/TLR4/BTK/CD40LG/TICAM1/TNF/MYD88/MTOR/PIK3CD/TP53/TSC1/IFNB1/IL2/PCK1/PDPK1/PLCG2/STAT3/STAT5A/EP300/PTK2B/IL6ST/RORA/TGFB1/IL6/NBN/ABL1/HMGB1/APP/BCL3/BCL6/BRD4/CD28/CEACAM1/ENTPD7/FOXP1/FOXP3/IFNG/JUNB/LGALS3/MDK/MEN1/OPA1/CD81/MSH6/ICAM1/LRP1/MSH2/VAMP2/NMI/EXO1/MAD2L2/PAXIP1/PYCARD/RIF1/DOCK11/RNF168	66
GO:0002067	glandular epithelial cell differentiation	25/1981	73/18986	3.95808926033759e-08	3.00253562174117e-07	1.41160449661686e-07	CTNNB1/TP63/CLOCK/GDF11/GSK3A/BMP2/BMP6/AKT1/RHEB/KLF4/GSK3B/PDPK1/HIF1A/AGR2/BMP4/CAV1/CDK6/FASN/FGFR2/FOXA1/NOTCH1/PGR/FGF2/HOXA5/WNT5A	25
GO:0032722	positive regulation of chemokine production	25/1981	73/18986	3.95808926033759e-08	3.00253562174117e-07	1.41160449661686e-07	MIF/SYK/TLR4/TIRAP/TICAM1/TNF/IL1B/MYD88/ADIPOQ/IL7/HIF1A/EGR1/TGFB1/IL6/HMGB1/APP/ALOX15B/EIF2AK2/IFNG/MAVS/TLR3/TWIST1/WNT5A/POSTN/PYCARD	25
GO:0051770	positive regulation of nitric-oxide synthase biosynthetic process	11/1981	16/18986	4.12647006179927e-08	3.12637775241164e-07	1.46982732243756e-07	TLR4/JAK2/CCL2/IFNG/KDR/LRRK2/MAP2K3/MAP2K6/NAMPT/STAT1/AKAP12	11
GO:0007160	cell-matrix adhesion	54/1981	241/18986	4.27655044499563e-08	3.23606466054942e-07	1.52139524776911e-07	CTNNB1/MMP12/MMP14/ITGA2/PTEN/BCL2/CDKN2A/SERPINE1/PLAU/CCL21/VCAM1/PIK3CB/PIK3R1/TSC1/GSK3B/VEGFA/PTK2/PTK2B/ABL1/ACER2/BCL6/CCN2/CD34/CDK5/CDK6/DLC1/DUSP3/EPHA3/FERMT1/FERMT2/ILK/ITGB3/ITGB4/KDR/MINK1/MUC4/NF1/NF2/CD36/CDH11/EMP2/FN1/ITGAV/ITGB5/L1CAM/PTPRK/RRAS/SFRP1/THBS1/POSTN/EMILIN1/LIMCH1/COL5A3/RIN2	54
GO:0045580	regulation of T cell differentiation	46/1981	191/18986	4.33459393753002e-08	3.27592173791767e-07	1.54013355322921e-07	SOD1/NLRP3/CDKN2A/CCL19/SYK/ZAP70/ERBB2/CAMK4/FOXO3/IFNB1/IL2/IL2RG/IL7/IL7R/PCK1/STAT5A/STAT5B/EP300/IL15/TGFB1/ABL1/HMGB1/ARID1A/ARID1B/BCL6/BMP4/BRAF/BRD4/BRD7/CD28/FANCD2/FOXP3/IFNG/IRF1/ITPKB/JUNB/KAT5/MDK/OPA1/PBRM1/ACTL6A/FANCA/PSG9/SOX4/DUSP10/PHF10	46
GO:0043280	positive regulation of cysteine-type endopeptidase activity involved in apoptotic process	30/1981	99/18986	4.42784907457251e-08	3.34225884972992e-07	1.57132111505153e-07	VCP/RACK1/FOXL2/HSPD1/RET/FAS/CDKN2A/SYK/BCL10/PIDD1/TNF/MAPT/MAP3K5/NGF/NGFR/SIRT1/MYC/HMGB1/AIFM1/HTRA2/ACER2/CTSD/DLC1/EIF2AK3/CASP1/F3/GPER1/TNFSF10/ANP32B/PYCARD	30
GO:0061082	myeloid leukocyte cytokine production	20/1981	50/18986	4.55842381120273e-08	3.43656697460142e-07	1.61565889814797e-07	AXL/MIF/SYK/TLR4/BCL10/TICAM1/MYD88/SIRT1/PLCG2/TGFB1/BCL6/MAVS/NLRX1/CD36/TGFB2/TLR3/TWIST1/WNT5A/IRAK3/PYCARD	20
GO:0046883	regulation of hormone secretion	57/1981	261/18986	4.71748356270318e-08	3.55209040110206e-07	1.66997078944814e-07	UCP2/CLOCK/SIRT3/SIRT6/AGTR1/FOXL2/CNR1/BMP6/PRKCB/TNFSF11/PRKCA/TNF/FGF23/EGFR/FGFR1/IL1B/ADCY5/ADCY8/CREB1/FOXO1/INS/IRS1/PPARG/PRKACA/IRS2/ADIPOQ/PTPN11/LEP/GCK/HIF1A/GHRH/GHRHR/JAK2/IL6/AGT/BLK/EPHA5/GJA1/IFNG/ITPR1/KDM5B/MCU/NADK/ORAI1/PAX8/DAB2/EDN1/GPER1/IL11/PCK2/SFRP1/SOX4/SOX11/MPC2/RAB11FIP5/TM7SF3/ENY2	57
GO:1904705	regulation of vascular associated smooth muscle cell proliferation	29/1981	94/18986	4.76421268232436e-08	3.58285242287253e-07	1.68443316849264e-07	JUN/TERT/PTEN/CDKN1A/MDM2/MAP3K7/TNF/MAP3K5/PDGFB/IGF1/PPARG/SOD2/ADIPOQ/JAK2/MMP2/BMP4/CDKN1B/DNMT1/FGFR2/GJA1/IGFBP5/MMP9/NF1/PDCD4/CNN1/EDN1/FGF2/GPER1/TPM1	29
GO:0033598	mammary gland epithelial cell proliferation	14/1981	26/18986	4.96877179766951e-08	3.73208610763378e-07	1.75459351527764e-07	MED1/BRCA2/ESR1/GPX1/TNFSF11/AREG/BAX/CEBPB/CCND1/KDM5B/MAPK1/PHB2/HOXA5/WNT5A	14
GO:2000134	negative regulation of G1/S transition of mitotic cell cycle	28/1981	89/18986	5.05327114962063e-08	3.79088570006595e-07	1.78223740681901e-07	PML/PTEN/CHEK2/ATM/BCL2/CDKN1A/MDM2/PIDD1/TP53/KLF4/RB1/CDKN2B/PRKDC/BRD7/CASP2/CCL2/CCND1/CDK2/CDKN1B/E2F7/EZH2/FBXO31/GTSE1/FHL1/RBL1/GPNMB/RFWD3/SLFN11	28
GO:0032602	chemokine production	31/1981	105/18986	5.1962749305218e-08	3.88859887131932e-07	1.82817602980192e-07	CXCL6/GSTP1/MIF/SYK/TLR4/TIRAP/TICAM1/TNF/IL1B/MYD88/ADIPOQ/KLF4/IL7/HIF1A/EGR1/TGFB1/IL6/HMGB1/APP/ACKR1/ALOX15B/ARG2/EIF2AK2/FOXP1/IFNG/MAVS/TLR3/TWIST1/WNT5A/POSTN/PYCARD	31
GO:0032642	regulation of chemokine production	31/1981	105/18986	5.1962749305218e-08	3.88859887131932e-07	1.82817602980192e-07	CXCL6/GSTP1/MIF/SYK/TLR4/TIRAP/TICAM1/TNF/IL1B/MYD88/ADIPOQ/KLF4/IL7/HIF1A/EGR1/TGFB1/IL6/HMGB1/APP/ACKR1/ALOX15B/ARG2/EIF2AK2/FOXP1/IFNG/MAVS/TLR3/TWIST1/WNT5A/POSTN/PYCARD	31
GO:0043535	regulation of blood vessel endothelial cell migration	40/1981	156/18986	5.2469810183629e-08	3.92173250379845e-07	1.84375339190151e-07	PTGS2/NFE2L2/SP1/PLCG1/CARD10/PRKCA/TNF/FGFR1/PDGFB/AKT1/PPARG/AKT3/SIRT1/KLF4/PDPK1/HIF1A/VEGFA/STAT5A/TGFB1/ABL1/HMGB1/APOE/VEGFC/ETS1/HDAC7/HSPB1/KDR/MAP2K3/MECP2/NF1/NOTCH1/NR2E1/PDCD10/PIK3C2A/ANGPT1/ATP2B4/GADD45A/FGF2/THBS1/HDAC9	40
GO:0051294	establishment of spindle orientation	19/1981	46/18986	5.32752961589474e-08	3.97706280628422e-07	1.8697662402496e-07	HDAC3/HTT/DCTN1/CENPA/FBXW11/GJA1/KAT5/MAD2L1/MOS/PLK1/ZW10/NDC80/SPAG5/GPSM2/CDK5RAP2/SAPCD2/SKA1/SKA3/SKA2	19
GO:0051259	protein complex oligomerization	59/1981	275/18986	5.38306692853966e-08	4.01299152683343e-07	1.88665767797901e-07	PEX5/TP53BP1/TRPV1/TP63/ALDH9A1/BLM/KCNA3/MIF/NLRP3/TP73/BCL10/MAPT/ADCY8/SOD2/TP53/APP/ALDOA/CTH/ECT2/ELAVL1/GNMT/ITPR1/ITPR3/KCNA1/KCNJ12/MCU/ME1/NINJ1/OPA1/PNPT1/ABCA3/FUS/GLS/HPRT1/KCNJ2/MAT2A/PRNP/RRM1/RRM2/SHMT2/SYT1/TGM2/TK1/CLDN1/ISG15/CEP57/POLQ/NUDT21/RBMX/PYCARD/STOML2/THG1L/MCOLN1/KCTD16/IFIH1/GSDMD/LRRC8C/TIFA/KCTD4	59
GO:0014015	positive regulation of gliogenesis	25/1981	74/18986	5.38881793814819e-08	4.01299152683343e-07	1.88665767797901e-07	LRP2/BMP2/TP73/TNF/EGFR/IL1B/MTOR/RELA/RHEB/KRAS/IL6ST/TNFRSF1B/TGFB1/IL6/HDAC1/HDAC2/VEGFC/BIN1/DICER1/EGR2/MDK/MECP2/NOTCH1/PPP1CC/SLC7A5	25
GO:0044818	mitotic G2/M transition checkpoint	21/1981	55/18986	5.53291801663017e-08	4.11527646139359e-07	1.93474565819006e-07	BLM/BRCA1/ATM/ATR/CDK1/CDKN1A/FOXO4/NBN/CDC6/CHEK1/CLSPN/DTL/ORC1/PLK1/BARD1/CCNG1/MRE11/RBBP8/TOPBP1/DONSON/NABP1	21
GO:0002821	positive regulation of adaptive immune response	37/1981	139/18986	5.77078491740874e-08	4.28696920965601e-07	2.01546485223686e-07	TP53BP1/CD55/HSPD1/MLH1/ARID5A/NLRP3/PRKCQ/MAP3K7/TRAF2/TRAF6/TNFSF13B/BTK/IL1R1/TNF/HSPA8/IL1B/PRKAA1/SIRT1/IL2/EP300/JAK2/IL6ST/TGFB1/IL6/BRD4/CD28/FOXP3/OPA1/C3/CD81/HLA-B/MSH2/MAD2L2/PAXIP1/PYCARD/RIF1/ULBP2	37
GO:0039531	regulation of viral-induced cytoplasmic pattern recognition receptor signaling pathway	34/1981	122/18986	5.82465177079309e-08	4.32172155110305e-07	2.03180323007304e-07	SIRT2/MAP3K7/TLR4/TNFAIP3/TAB1/PARP1/BIRC2/BIRC3/XIAP/BTK/TIRAP/HSPA1A/HSPA1B/HSPA8/MYD88/AKT1/MAPK8/PLCG2/PRKDC/HMGB1/AURKB/CAV1/CSNK1A1/EIF2AK2/IFI16/LAMP2/MAVS/NLRX1/OGT/C1QBP/CD36/RIOK3/BANF1/CGAS	34
GO:0006476	protein deacetylation	18/1981	42/18986	6.00703900848131e-08	4.45163194565341e-07	2.09287897411308e-07	HDAC3/SIRT3/SIRT7/SIRT6/SIRT2/MAPT/PRKAA1/PRKAA2/SIRT1/EP300/HDAC1/DYRK1A/HDAC4/HDAC7/IFNG/HDAC9/FRY/WDR5	18
GO:2000629	negative regulation of miRNA metabolic process	15/1981	30/18986	6.06578255299096e-08	4.48970968333639e-07	2.11078074531775e-07	PPARA/NCOR1/ESR1/NCOR2/TNF/PDGFB/PPARG/RELA/HIF1A/VEGFA/TGFB1/APP/BMP4/POU5F1/TWIST1	15
GO:0001959	regulation of cytokine-mediated signaling pathway	45/1981	187/18986	6.212711083375e-08	4.59288786636414e-07	2.1592886751022e-07	MED1/AGPAT2/AXL/GSTP1/MMP12/SYK/TNFAIP3/TRAF2/RIPK1/PIAS4/XIAP/IL1R1/HSPA1A/HSPA1B/PPARG/ULK1/ADIPOQ/EIF4E2/PTPN11/IL7/IKBKB/PTPN1/HIF1A/IL6ST/TNFRSF11B/IL6/TNFRSF1A/CAV1/DICER1/IL1RN/IRF3/IRF7/MAVS/NR1H2/ANGPT1/CASP1/EDN1/GAS6/WNT5A/SPHK1/SLIT2/ISG15/IRAK3/PYCARD/TRIM6	45
GO:0010718	positive regulation of epithelial to mesenchymal transition	22/1981	60/18986	6.31484423233796e-08	4.66274031150475e-07	2.19212892683683e-07	CTNNB1/BMP2/IL1B/MTOR/PTK2/TGFB1/IL6/HDAC2/AGT/BMP4/ENG/EZH2/FERMT2/KDM1A/LOXL2/MDK/NOTCH1/DAB2/EMP2/TGFB2/TWIST1/MAD2L2	22
GO:0010742	macrophage derived foam cell differentiation	17/1981	38/18986	6.46479951895373e-08	4.76769193060445e-07	2.24147061536689e-07	PPARA/AGTR1/CETP/NFKBIA/NFKB1/PPARG/ADIPOQ/MAPK9/TGFB1/AGT/ALOX15B/ITGB3/NR1H2/PLA2G2A/CD36/ITGAV/WNT5A	17
GO:0001660	fever generation	9/1981	11/18986	6.51777158163708e-08	4.79516150499452e-07	2.25438509153443e-07	PTGS2/TRPV1/CNR1/TNFSF11/TNFRSF11A/TNF/PTGES/IL1B/IL1A	9
GO:0051987	positive regulation of attachment of spindle microtubules to kinetochore	9/1981	11/18986	6.51777158163708e-08	4.79516150499452e-07	2.25438509153443e-07	SIRT2/AURKB/BECN1/BIRC5/CCNB1/INCENP/KAT5/HNRNPU/CDCA8	9
GO:2000191	regulation of fatty acid transport	16/1981	34/18986	6.53754710975354e-08	4.80391564125143e-07	2.25850073899412e-07	PPARA/MIF/SYK/TNFSF11/TNFRSF11A/PTGES/IL1B/AKT1/AKT2/IRS2/IL1A/FIS1/MAP2K6/PLA2R1/EDN1/THBS1	16
GO:0002720	positive regulation of cytokine production involved in immune response	27/1981	85/18986	6.9628537887967e-08	5.10414005503258e-07	2.39964748490413e-07	CD55/MIF/ARID5A/NLRP3/SYK/MAP3K7/TLR4/TRAF2/TRAF6/BCL10/IL1R1/TICAM1/IL1B/MYD88/SIRT1/PLCG2/IL6/IRF5/MAVS/CD36/CD81/TLR3/WNT5A/SLC7A5/PYCARD/TRIM6/LACC1	27
GO:0006970	response to osmotic stress	27/1981	85/18986	6.9628537887967e-08	5.10414005503258e-07	2.39964748490413e-07	PTGS2/XRCC5/XRCC6/NLRP3/HSP90AA1/ITGA2/RELB/TNF/BAX/ATF2/MTOR/TP53/RPTOR/FBP1/PCK1/PDPK1/SST/PTK2B/MYLK/AKR1B1/MAP2K7/NINJ1/NLK/CASP1/TLR3/PYCARD/LRRC8C	27
GO:0071359	cellular response to dsRNA	13/1981	23/18986	6.9855051268805e-08	5.11459733119378e-07	2.40456384224711e-07	NFKB1/IFNB1/CAV1/DHX9/IRF3/MAVS/NPM1/IFIT1/TLR3/RIOK3/IFIH1/COLEC12/CGAS	13
GO:0006360	transcription by RNA polymerase I	25/1981	75/18986	7.28729321745305e-08	5.32916083132448e-07	2.50543818305467e-07	TAF1/TBP/ZMPSTE24/SIRT7/CEBPA/ERCC2/ERCC6/ERBB2/ATF4/MTOR/CREBBP/CARM1/CAVIN1/DEK/EIF2AK3/MYBBP1A/DDX11/TCOF1/TTF1/TAF1B/TAF1A/BAZ1B/NOL11/LYAR/WDR75	25
GO:0002460	adaptive immune response based on somatic recombination of immune receptors built from immunoglobulin superfamily domains	77/1981	400/18986	7.63498992767356e-08	5.57674294238096e-07	2.62183581001989e-07	TP53BP1/C1QA/CLU/CSF2RB/CD55/ERCC1/HSPD1/MLH1/ARID5A/NLRP3/PRKCQ/RELB/CCL19/MAP3K7/TLR4/TNFAIP3/TRAF2/TRAF6/BCL10/TNFSF13B/BTK/CD40LG/IL1R1/TNF/HSPA8/IL1B/MYD88/NFKB2/MTOR/HRAS/PRKAA1/IFNB1/IL2/IL7R/STAT3/STAT5A/EP300/JAK2/IL2RB/IL6ST/TNFRSF1B/RORA/TGFB1/IL6/NBN/HMGB1/PRKCD/AHR/BCL3/BCL6/BRD4/CD28/CEACAM1/ENTPD7/FOXP3/IRF7/JUNB/NOTCH1/OPA1/C1QBP/C3/CD81/CTSC/EMP2/MSH6/HLA-B/HPRT1/ICAM1/INPP5D/MSH…	77
GO:0030261	chromosome condensation	19/1981	47/18986	8.07003954912158e-08	5.88042666787247e-07	2.76460890798053e-07	TOP2A/CDK1/AIFM1/HMGA2/KDM4A/NCAPG2/NCAPH2/PLK1/DFFB/GPER1/BAZ1B/NCAPD2/SMC4/SMC2/NCAPD3/NCAPH/NUSAP1/NCAPG/CDCA5	19
GO:2000378	negative regulation of reactive oxygen species metabolic process	19/1981	47/18986	8.07003954912158e-08	5.88042666787247e-07	2.76460890798053e-07	PPARA/TFAP2A/TRAP1/SIRT3/SIRT2/BRCA1/BCL2/CFLAR/INS/TP53/ATG5/MMP3/HIF1A/BECN1/G6PD/PARK7/PINK1/CRYAB/TIGAR	19
GO:0002244	hematopoietic progenitor cell differentiation	36/1981	135/18986	8.25730659395118e-08	6.00970321199383e-07	2.8253866551844e-07	PSEN1/MED1/TOP2A/XRCC5/SIN3A/EEF2/ERCC2/HSPA9/NFE2L2/BCL2/PDGFRA/ATF2/TP53/VEGFA/TGFB1/ABL1/PRKDC/ANLN/BMP4/BRAF/CDK6/EIF2AK2/KAT5/KDR/MEOX1/METTL14/NOTCH1/LIPA/KITLG/SFRP1/SOX4/CITED2/FST/NUDT21/HERC6/ESCO2	36
GO:0014009	glial cell proliferation	22/1981	61/18986	8.90837067353791e-08	6.46811342117949e-07	3.04090247051595e-07	CLU/TNF/AREG/EGFR/IL1B/TP53/KRAS/LEPR/PTK2B/RB1/CDKN2B/IL6/VEGFC/DICER1/MECP2/NF1/NF2/NOTCH1/PPP1CC/SOX4/SOX11/SLC7A5	22
GO:0070228	regulation of lymphocyte apoptotic process	22/1981	61/18986	8.90837067353791e-08	6.46811342117949e-07	3.04090247051595e-07	MIF/BCL2/PRKCQ/BCL10/BTK/BAX/TP53/IRS2/IL2/IL7R/HIF1A/ARG2/AURKB/BCL11B/BCL3/BCL6/BMP4/FOXP1/LGALS3/WNT5A/PERP/ORMDL3	22
GO:0006997	nucleus organization	39/1981	153/18986	9.09472083631463e-08	6.5768184646576e-07	3.09200878448189e-07	PML/UBE2I/SUMO1/ZMPSTE24/SUN1/EMD/HMGB2/SIRT2/ATR/CDK1/CDKN2A/PRKCB/PRKCA/SIRT1/LMNA/LMNB1/DCTN1/BIN1/CHD5/CHEK1/ETS1/FXR1/HIPK2/KAT5/NEK6/NOLC1/PLK1/DDX11/GPER1/VRK1/BANF1/NUP205/NEMP1/NUP54/NDC1/NUP107/SEH1L/LMNB2/NUP35	39
GO:0010565	regulation of cellular ketone metabolic process	39/1981	153/18986	9.09472083631463e-08	6.5768184646576e-07	3.09200878448189e-07	PTGS2/PPARA/RGN/GDF15/NCOR1/APOC3/CNR1/SIRT2/BMP2/BMP6/BRCA1/NCOR2/IL1B/AKT1/AKT2/CREB1/INS/IRS1/PPARG/IRS2/ADIPOQ/PPARGC1A/SIRT1/PRKAG2/EGR1/CAV1/CEACAM1/NR1H2/PARK7/APOC1/ATP2B4/DAB2/FABP5/FH/INSIG1/PDK2/TWIST1/PRMT3/DKK3	39
GO:0071326	cellular response to monosaccharide stimulus	39/1981	153/18986	9.09472083631463e-08	6.5768184646576e-07	3.09200878448189e-07	PPARA/UCP2/RACK1/SIN3A/GCLC/GCLM/GPX1/FGF21/ADCY5/ADCY8/FOXO3/IGF1R/PIK3CA/PRKAA1/PRKAA2/PRKACA/IRS2/RPTOR/LEP/PCK1/HIF1A/TGFB1/EPHA5/GATA4/KAT5/NADK/NOX4/OGT/GAS6/GPER1/ICAM1/PCK2/SERPINF1/TRA2B/SOX4/MPC2/RAB11FIP5/ZBTB20/ENY2	39
GO:0002755	MyD88-dependent toll-like receptor signaling pathway	12/1981	20/18986	9.11200459523803e-08	6.5768184646576e-07	3.09200878448189e-07	HSPD1/MAP3K7/TLR4/TRAF6/BTK/TIRAP/MYD88/IKBKB/IRAK4/IRF1/IRF7/IRAK3	12
GO:0055093	response to hyperoxia	12/1981	20/18986	9.11200459523803e-08	6.5768184646576e-07	3.09200878448189e-07	POLB/FAS/CDKN1A/CAT/FOXO1/SOD2/MMP2/HDAC2/ATG7/CAV1/NOX1/SLC7A5	12
GO:0002070	epithelial cell maturation	14/1981	27/18986	9.32668108911973e-08	6.72380945183703e-07	3.16111475510292e-07	GDF11/CEBPA/CDKN1A/HIF1A/VEGFA/TGFB1/AKR1B1/EPAS1/FOXA1/GJA1/KDR/PGR/HOXA5/TYMS	14
GO:0050688	regulation of defense response to virus	23/1981	66/18986	9.50598093259869e-08	6.8369077485754e-07	3.21428650203561e-07	PML/ZMPSTE24/SIN3A/ERCC6/MMP12/HSP90AA1/TNFAIP3/TRAF3/IL1B/ATG5/CREB3/IL15/ATG12/DHX9/FOXP3/MAVS/PPM1B/C1QBP/STAT1/TRIM22/PYCARD/CGAS/TRIM6	23
GO:0070192	chromosome organization involved in meiotic cell cycle	23/1981	66/18986	9.50598093259869e-08	6.8369077485754e-07	3.21428650203561e-07	RAD51/TERF1/SUN1/SIRT7/MLH1/ATM/EHMT2/ATRX/BRIP1/FANCD2/MAEL/NCAPH2/MRE11/CCNE2/TRIP13/NCAPD2/SMC4/SMC2/NCAPD3/NCAPH/PSMC3IP/NDC1/MND1	23
GO:2000242	negative regulation of reproductive process	25/1981	76/18986	9.79039974746958e-08	7.03317409420695e-07	3.30655866494416e-07	SOD1/RGN/CALR/BCL2L1/IGF1/STK11/TIMP1/IL1A/BMP4/CDKN1B/DDB1/DUSP1/FBXO5/GJA1/MAEL/MOS/SERPINF1/PLAT/TTK/WNT5A/PKMYT1/TRIP13/ZWINT/SULF1/KNL1	25
GO:0045910	negative regulation of DNA recombination	20/1981	52/18986	9.9201679170312e-08	7.1180122501145e-07	3.34644426080409e-07	TERF2/TP53BP1/BLM/MLH1/ABL1/BCL6/CSNK2A1/FOXP3/KAT5/PLK1/C1QBP/MSH6/MSH2/MAD2L2/POLQ/SMCHD1/PARPBP/RIF1/CGAS/RMI2	20
GO:0051231	spindle elongation	10/1981	14/18986	1.00928673291462e-07	7.22492932399794e-07	3.39670998327084e-07	AURKB/BIRC5/INCENP/KIF11/PPP2R1A/PRC1/KIF23/KIF4A/RACGAP1/CDCA8	10
GO:0070141	response to UV-A	10/1981	14/18986	1.00928673291462e-07	7.22492932399794e-07	3.39670998327084e-07	EGFR/AKT1/MMP1/MMP3/TIMP1/MMP2/CCND1/MME/MMP9/OPN3	10
GO:0090077	foam cell differentiation	17/1981	39/18986	1.03473023489542e-07	7.39838183191932e-07	3.47825650626906e-07	PPARA/AGTR1/CETP/NFKBIA/NFKB1/PPARG/ADIPOQ/MAPK9/TGFB1/AGT/ALOX15B/ITGB3/NR1H2/PLA2G2A/CD36/ITGAV/WNT5A	17
GO:0008643	carbohydrate transport	37/1981	142/18986	1.05080228830978e-07	7.50450018313972e-07	3.52814671928489e-07	TERT/SIRT6/GSK3A/NFE2L2/PRKCB/TNF/FGF21/IL1B/AKT1/AKT2/IGF1/INS/INSR/IRS1/SESN2/PIK3R1/RPS6KB1/TSC1/IRS2/ADIPOQ/APPL1/PRKAG2/PTPN11/LEP/GH1/MAPK14/BRAF/GPC3/MEF2A/PEA15/C3/EDN1/FABP5/SORT1/OPN3/CLIP3/SLC17A5	37
GO:1990266	neutrophil migration	31/1981	108/18986	1.06081258669974e-07	7.56712978512484e-07	3.55759124182223e-07	CCL3/CXCL6/CXCL5/CCL19/CCL21/SYK/CXCL1/CXCL2/IL1R1/TIRAP/IL1B/MYD88/PIK3CD/CXCL8/PECAM1/IL1A/CXCR2/DPP4/IRAK4/LGALS3/MCU/MDK/PPIB/C1QBP/EDN1/EMP2/FUT4/CXCL10/TGFB2/SLIT2/PERP	31
GO:0042100	B cell proliferation	28/1981	92/18986	1.11498324043288e-07	7.94425558808424e-07	3.73489221217308e-07	HSPD1/MIF/BMI1/TCF3/ATM/BCL2/CDKN1A/CDKN2A/TLR4/TNFSF13B/BTK/CD40LG/TIRAP/TNFRSF13C/TICAM1/BAX/IRS2/IFNB1/IL2/IL7/IL7R/ABL1/PRKCD/AHR/BCL6/CD81/INPP5D/TNFRSF21	28
GO:0007517	muscle organ development	72/1981	369/18986	1.15617304959147e-07	8.2281206878161e-07	3.86834783158776e-07	CTNNB1/MED1/FOXL2/EMD/GPX1/NRG1/LRP2/SIRT2/BMP2/NOG/ELN/BCL2/CFLAR/WNT2/HSPA8/IGF2/CREB1/IGF1/PRKAA1/RPS6KB1/KRAS/SIRT1/CTF1/EP300/FOS/EGR1/FOXO4/RB1/TGFB1/MAPK14/MYLK/LMNA/ATF3/BMP4/BTG2/CAV1/CDK5/EGLN1/EGR2/ENG/FBXO22/FGFR2/FXR1/GJA1/LOX/MAPK12/MEF2A/MRTFB/NF1/NOTCH1/PITX1/CAV2/CENPF/COL6A3/CRYAB/FHL1/GPC1/CXCL10/SOX11/SVIL/TGFB2/TPM1/TWIST1/HDAC9/CITED2/ANKRD1/MYOZ2/MCUB/HEG1/DNER/RBM24/CAVIN4	72
GO:0014812	muscle cell migration	32/1981	114/18986	1.17880644544065e-07	8.37941784468824e-07	3.93947829392753e-07	TERT/NFE2L2/ITGA2/BCL2/IGFBP3/MDM2/SERPINE1/PLAU/MAP3K7/TLR4/DDIT3/PDGFB/PDGFRB/IGF1/RPS6KB1/ADIPOQ/PTPN1/FOXO4/BMP4/IGFBP5/ITGB3/LPAR1/MDK/NF1/FAT1/HAS2/LRP1/PLAT/TPM1/SLIT2/POSTN/PLEKHO1	32
GO:0032210	regulation of telomere maintenance via telomerase	19/1981	48/18986	1.20543390213117e-07	8.54876903383489e-07	4.01909663329903e-07	CTNNB1/PML/TERF1/TERF2/HSP90AA1/ATM/ATR/TP53/DKC1/FBXO4/HNRNPA1/HNRNPC/HNRNPD/PINX1/POT1/HNRNPU/TCP1/CCT2/CCT5	19
GO:0032881	regulation of polysaccharide metabolic process	19/1981	48/18986	1.20543390213117e-07	8.54876903383489e-07	4.01909663329903e-07	GSK3A/EGF/IGF2/PDGFB/AKT1/AKT2/IGF1/INS/INSR/IRS1/NFKB1/IRS2/PRKAG3/GCK/GSK3B/PPP1CA/TGFB1/HAS2/PPP1R3C	19
GO:0140719	constitutive heterochromatin assembly	22/1981	62/18986	1.24540879069397e-07	8.8220072177033e-07	4.14755614139053e-07	SIRT6/HELLS/SIRT2/BMI1/PPM1D/EHMT1/EHMT2/SIRT1/HDAC1/ATF7IP/ATRX/DNMT1/DNMT3A/DOT1L/DYRK1A/EZH2/KDM1A/MAEL/HAT1/TRIM28/CTCF/RIF1	22
GO:0002366	leukocyte activation involved in immune response	64/1981	315/18986	1.26865980609197e-07	8.97628324519136e-07	4.22008708242098e-07	PSEN1/CCL3/TP53BP1/ERCC1/GRN/HSPD1/MLH1/NLRP3/RELB/CCL19/SYK/TLR4/BTK/CD40LG/TICAM1/TNF/MYD88/MTOR/PIK3CD/TP53/TSC1/IFNB1/IL2/PCK1/PDPK1/PLCG2/STAT3/STAT5A/EP300/PTK2B/IL6ST/RORA/TGFB1/IL6/NBN/ABL1/HMGB1/BCL3/BCL6/BRD4/CD28/CEACAM1/ENTPD7/FOXP1/FOXP3/IFNG/JUNB/LGALS3/MDK/MEN1/OPA1/CD81/MSH6/ICAM1/MSH2/VAMP2/NMI/EXO1/MAD2L2/PAXIP1/PYCARD/RIF1/DOCK11/RNF168	64
GO:0030308	negative regulation of cell growth	42/1981	173/18986	1.30068550054285e-07	9.19221421530807e-07	4.32160432210616e-07	PML/PPARA/RACK1/GSK3A/BRCA1/BCL2/CDKN1A/CDKN2A/HSPA1A/HSPA1B/SESN2/STK11/TP53/ULK1/ADIPOR1/FBP1/ENO1/RB1/TGFB1/BCL6/BMPR2/BTG1/CDH1/CDK5/CDKN1B/CDKN2AIP/FOXP1/G6PD/GJA1/ING1/MECP2/CDKN2C/CRYAB/DAB2/FHL1/RBBP7/SFRP1/TGFB2/WNT5A/SLIT2/PLXNA3/PSRC1	42
GO:0006801	superoxide metabolic process	25/1981	77/18986	1.30703724688139e-07	9.2264122323259e-07	4.3376820912584e-07	SOD1/GSTP1/NFE2L2/PRDX1/SYK/EGFR/MAPT/SOD2/SHC1/TGFB1/PRKCD/APP/AGT/CBS/CYBB/ELAVL1/NOX1/NOX4/NQO1/PARK7/CD36/DHFR/EDN1/SLC1A1/SH3PXD2A	25
GO:0035051	cardiocyte differentiation	41/1981	167/18986	1.31687217264429e-07	9.28509061382373e-07	4.36526899699793e-07	PPARA/HDAC3/ZMPSTE24/SIRT6/GSK3A/NRG1/BMP2/CALR/CDK1/VCAM1/CDC42/EGFR/PDGFRA/PDGFRB/MTOR/IGF1/TSC1/ATG5/MAPK3/VEGFA/TGFB1/LMNA/BMP4/FOXP1/G6PD/GATA4/KDM6B/MAPK1/MEF2A/NOTCH1/NOX4/PDCD4/POU5F1/EDN1/GPER1/HNRNPU/TGFB2/TWIST1/CITED2/SEMA3C/CTCF	41
GO:0046626	regulation of insulin receptor signaling pathway	24/1981	72/18986	1.32392030890812e-07	9.32400688687142e-07	4.3835649950963e-07	GSK3A/PRKCB/PRKCQ/IGF2/IL1B/INS/IRS1/SESN3/PRKAA1/RELA/RPS6KB1/RPS6KB2/TSC2/SIRT1/ADIPOR1/PTPN11/LEP/PTPN1/PRKCD/CTSD/OGT/SNX5/NUCKS1/PIP4K2C	24
GO:0071824	protein-DNA complex subunit organization	56/1981	262/18986	1.33032485842192e-07	9.35830601097499e-07	4.3996902984779e-07	MED1/RAD51/RAD52/TAF1/TBP/TERF1/ESR1/HMGB2/TP53/RB1/MYC/HMGB1/ARID1A/ASF1A/ATRX/BAZ1A/CDC45/CENPA/CHAF1B/GMNN/HIRA/HJURP/HMGA1/LIN54/MCM3AP/NPM1/CENPE/CENPF/CHD1/CENPI/MCM2/NAP1L3/NASP/SET/SSRP1/TAF5/TAF13/HAT1/TAF1B/KNTC1/DLGAP5/CHAF1A/ANP32B/SUPT16H/OIP5/ATAD2/MIS18A/ASF1B/CENPN/CENPK/CENPH/MIS12/CDT1/MED30/NAP1L5/CENPW	56
GO:0060348	bone development	49/1981	217/18986	1.38375699304477e-07	9.72296532324888e-07	4.57113030445543e-07	TFAP2A/RGN/ZMPSTE24/MMP14/BMP2/BMP6/TNFSF11/FGFR3/ATF2/IGF1/TP53/LEP/LEPR/MMP13/GH1/GHR/TGFB1/MAPK14/BMP4/BMPR2/CBS/ENG/FGFR2/FOXP1/GJA1/KDR/LOX/MAP2K6/P3H1/PAPSS2/PPIB/ATP6AP1/BGN/HAS2/INSIG1/LIPA/P2RX5/STC1/TGM2/TWIST1/DCHS1/DHRS3/CITED2/EBP/SULF1/SULF2/VKORC1/TMEM119/RFLNB	49
GO:0032886	regulation of microtubule-based process	57/1981	269/18986	1.40592634964477e-07	9.86737031816274e-07	4.63902050321887e-07	RAE1/RGN/GSK3A/TMEM67/BRCA1/ERBB2/HSPA1A/HSPA1B/MAPT/PRKAA1/PRKAA2/STK11/SIRT1/GSK3B/ABL1/DCTN1/AURKA/AURKB/CDK5R1/CDKN1B/CKAP2/DYRK1A/EPHA3/HAUS4/MECP2/MET/NPM1/PLK1/CCNF/HNRNPU/STMN1/STIL/XPO1/TACC3/SPAG5/PLK4/WDR47/MAPRE3/TPX2/NUP62/CLIP3/GPSM2/STMN3/HAUS6/HAUS7/CDK5RAP2/CENPJ/BORA/CEP70/KIF18A/PSRC1/HAUS8/HAUS1/SKA1/SKA3/SKA2/GEN1	57
GO:0032735	positive regulation of interleukin-12 production	18/1981	44/18986	1.42466766720493e-07	9.98741161181942e-07	4.6954564131473e-07	HSPD1/CCL19/SYK/TLR4/TRAF6/CD40LG/TIRAP/RELA/LEP/PLCG2/MAPK14/HMGB1/IFNG/IRF1/IRF5/MDK/CD36/TLR3	18
GO:0007259	receptor signaling pathway via JAK-STAT	35/1981	132/18986	1.44828854283449e-07	1.01413453762888e-06	4.76782644350854e-07	CSF2RB/ERCC6/TNF/EGF/FGFR3/ADIPOR1/CTF1/IFNB1/IL7R/LEP/SOCS2/STAT3/STAT5A/STAT5B/EP300/GH1/GHR/JAK2/PTK2B/IL15/IL6/TNFRSF1A/BCL3/CAV1/CCL2/DOT1L/IFNG/MST1/NF2/NOTCH1/GADD45A/STAT1/USP1/NMI/CENPJ	35
GO:0042102	positive regulation of T cell proliferation	30/1981	104/18986	1.50173602733117e-07	1.05035413196018e-06	4.93810832743856e-07	CD55/IGFBP2/BMI1/PRKCQ/CCL19/SYK/TRAF6/VCAM1/ZAP70/TNFSF13B/CD40LG/TNFRSF13C/IGF2/IL1B/IGF1/IL2/LEP/STAT5B/JAK2/IL6ST/IL15/IL6/HMGB1/IL1A/CD28/FOXP3/CD81/KITLG/PYCARD/PDCD1LG2	30
GO:0033028	myeloid cell apoptotic process	17/1981	40/18986	1.62482601165347e-07	1.13514477034072e-06	5.33674088833913e-07	MIF/BCL2/CDKN2A/PIK3CB/PIK3CD/ADIPOQ/SIRT1/STAT5B/IL6/BAP1/IRF3/IRF7/ITPKB/NF1/GAS6/LIPA/KITLG	17
GO:0023061	signal release	89/1981	493/18986	1.63300443409815e-07	1.13955309422936e-06	5.35746607067729e-07	PSEN1/PTGS2/SNCG/UCP2/CLOCK/SIRT3/SIRT6/AGTR1/FOXL2/CNR1/MIF/BMP6/PRKCB/CXCL12/SYK/TNFSF11/TNFRSF11A/BTK/PRKCA/TNF/PTGES/FGF23/EGFR/FGFR1/IL1B/ADCY5/ADCY8/CREB1/FOXO1/INS/IRS1/PPARG/PRKACA/IRS2/ADIPOQ/PTPN11/LEP/GCK/HIF1A/GHRH/GHRHR/JAK2/IL6/IL1A/AGT/BLK/BRAF/CDK5/EPHA5/FOXD1/GJA1/IFNG/IL1RN/ITPR1/KDM5B/LRRK2/MAP2K6/MCU/NADK/NF1/ORAI1/OXTR/PARK7/PAX8/PINK1/DAB2/EDN1/GPER1/IL11/PCK2/SFRP1/SOX4/SOX…	89
GO:1903432	regulation of TORC1 signaling	29/1981	99/18986	1.67338697533221e-07	1.16639853286299e-06	5.48367653630669e-07	ATM/SYK/AKT1/SESN2/SESN3/AKT1S1/PRKAA1/PRKAA2/PRKACA/PRKACB/RHEB/RPS6KB1/STK11/TSC1/TSC2/SESN1/MAPK3/EP300/YWHAZ/CSNK1A1/DEPTOR/NLK/OGT/PIM1/MAT2A/GPR137B/MIOS/SEH1L/GPR155	29
GO:0016447	somatic recombination of immunoglobulin gene segments	22/1981	63/18986	1.72608525233116e-07	1.20175730068125e-06	5.64991135225917e-07	POLB/TP53BP1/ERCC1/HSPD1/MLH1/TCF3/CD40LG/IL2/TGFB1/NBN/PRKDC/BCL6/CD28/FOXP3/NHEJ1/MSH6/MSH2/EXO1/MAD2L2/PAXIP1/RIF1/RNF168	22
GO:2000352	negative regulation of endothelial cell apoptotic process	16/1981	36/18986	1.76822088606057e-07	1.22968975873243e-06	5.78123230346154e-07	TERT/NFE2L2/SERPINE1/TNFAIP3/FGF21/PDPK1/ABL1/BRAF/ITGB3/KDR/PAK4/ANGPT1/GAS6/ICAM1/SCG2/ANGPTL4	16
GO:0032620	interleukin-17 production	19/1981	49/18986	1.77687728867588e-07	1.23149711177661e-06	5.78972934731232e-07	CCL1/ARID5A/PRKCQ/TLR4/BTK/DDIT3/MYD88/IL2/JAK2/IL15/TGFB1/IL6/ARG2/FOXP3/IFNG/OPA1/PRNP/SLC7A5/SPHK1	19
GO:0032660	regulation of interleukin-17 production	19/1981	49/18986	1.77687728867588e-07	1.23149711177661e-06	5.78972934731232e-07	CCL1/ARID5A/PRKCQ/TLR4/BTK/DDIT3/MYD88/IL2/JAK2/IL15/TGFB1/IL6/ARG2/FOXP3/IFNG/OPA1/PRNP/SLC7A5/SPHK1	19
GO:1902041	regulation of extrinsic apoptotic signaling pathway via death domain receptors	19/1981	49/18986	1.77687728867588e-07	1.23149711177661e-06	5.78972934731232e-07	GPX1/HMGB2/BRCA1/HGF/SERPINE1/TNFAIP3/CFLAR/BCL2L1/GSK3B/ATF3/LGALS3/PARK7/PEA15/GRINA/ICAM1/SFRP1/THBS1/FAIM/TMBIM1	19
GO:1902042	negative regulation of extrinsic apoptotic signaling pathway via death domain receptors	15/1981	32/18986	1.80571744788228e-07	1.25006478032168e-06	5.87702291419001e-07	GPX1/HMGB2/BRCA1/HGF/SERPINE1/TNFAIP3/CFLAR/BCL2L1/GSK3B/PARK7/PEA15/GRINA/ICAM1/FAIM/TMBIM1	15
GO:0046661	male sex differentiation	42/1981	175/18986	1.8294147227381e-07	1.26503405827434e-06	5.94739909862582e-07	CTNNB1/ERCC1/ESR1/HMGB2/LRP2/NUDT1/MMP14/BMP6/BCL2/BCL2L1/UBB/AR/PDGFRA/BAX/INSR/PRKACG/STAT5B/IL1A/ARID4B/ATRX/BCL2L2/BRIP1/DHCR24/GATA4/GJA1/HOXA9/ING2/PATZ1/FANCA/KITLG/MSH2/NASP/RRM1/SFRP1/TGFB2/TLR3/WNT5A/TNFSF10/CITED2/PLEKHA1/KIF18A/ASPM	42
GO:0032102	negative regulation of response to external stimulus	81/1981	437/18986	1.89226427169812e-07	1.30528316546683e-06	6.13662523231876e-07	PPARA/SOD1/A2M/CD9/GPX1/GRN/GSTP1/MIF/MMP12/NLRP3/MVK/HGF/PTEN/SERPINE1/PLAU/PLCG1/SYK/TNFAIP3/PARP1/TNF/PDGFB/PDGFRA/IGF1/INS/NFKB1/PPARG/ADIPOQ/EIF4E2/ATG5/KLF4/IL2/STAT3/TNFRSF1B/PLAUR/SERPINB2/RORA/RB1/TGFB1/MAPK14/YWHAZ/PRKCD/APOE/TNFRSF1A/AHR/ARG2/ATG12/AURKB/CCL2/CEACAM1/DPP4/DUSP1/DUSP3/FOXP3/FXR1/IFI16/MAVS/MDK/NLRX1/NOTCH1/NR1H2/PIM1/PPM1B/C1QBP/EDN1/EPHA4/FGF2/GPER1/HLA-B/PLAT/THBS1/WN…	81
GO:0008584	male gonad development	38/1981	151/18986	1.89404099268429e-07	1.30528316546683e-06	6.13662523231876e-07	ERCC1/ESR1/HMGB2/LRP2/NUDT1/MMP14/BCL2/BCL2L1/UBB/AR/PDGFRA/BAX/INSR/PRKACG/IL1A/ARID4B/ATRX/BCL2L2/BRIP1/GATA4/GJA1/HOXA9/ING2/PATZ1/FANCA/KITLG/MSH2/NASP/RRM1/SFRP1/TGFB2/TLR3/WNT5A/TNFSF10/CITED2/PLEKHA1/KIF18A/ASPM	38
GO:0071331	cellular response to hexose stimulus	38/1981	151/18986	1.89404099268429e-07	1.30528316546683e-06	6.13662523231876e-07	PPARA/UCP2/RACK1/SIN3A/GCLC/GCLM/GPX1/FGF21/ADCY5/ADCY8/FOXO3/IGF1R/PIK3CA/PRKAA1/PRKAA2/PRKACA/IRS2/RPTOR/PCK1/HIF1A/TGFB1/EPHA5/GATA4/KAT5/NADK/NOX4/OGT/GAS6/GPER1/ICAM1/PCK2/SERPINF1/TRA2B/SOX4/MPC2/RAB11FIP5/ZBTB20/ENY2	38
GO:1901970	positive regulation of mitotic sister chromatid separation	12/1981	21/18986	1.92346689662968e-07	1.32406598222849e-06	6.22493029157566e-07	RB1/AURKB/BIRC5/ESPL1/INCENP/MAD1L1/CDC20/DLGAP5/UBE2C/CDCA8/SKA1/SKA3	12
GO:1905475	regulation of protein localization to membrane	45/1981	194/18986	1.95533423148539e-07	1.34448517224683e-06	6.32092855463858e-07	RACK1/SIRT6/MMP14/TRAF6/BCL2L1/TNF/AR/EGFR/ERBB2/AKT1/AKT2/HRAS/INS/PIK3CA/PIK3R1/PIK3R2/APPL1/PDPK1/TGFB1/SQSTM1/ABI3/AGR2/CDK5/CDK5R1/EPHA3/GPC3/IFNG/KIF2C/LGALS3/OGT/PPP2R5A/ATP2B4/CD81/DAB2/GPC1/GPER1/LRP1/PRNP/SLC1A1/TMEM59/GABARAP/CLIP3/TMBIM1/NETO2/PKDCC	45
GO:0009791	post-embryonic development	27/1981	89/18986	2.01170783184408e-07	1.38013566551372e-06	6.48853488123055e-07	PSEN1/ERCC1/ERCC2/ATM/BCL2/BAX/MTOR/SOD2/KLF4/VEGFA/JAK2/ABL1/BAK1/AGO2/ATRX/BCL11B/BMP4/FGFR2/ITPR1/KDM5B/KDR/MECP2/MORC3/IGF2R/SEMA3C/HEG1/PLEKHA1	27
GO:0033077	T cell differentiation in thymus	27/1981	89/18986	2.01170783184408e-07	1.38013566551372e-06	6.48853488123055e-07	CTNNB1/SOD1/BMI1/BCL2/CDKN2A/ZAP70/ERBB2/IL1B/CAMK4/STK11/TP53/ATG5/IL2RG/IL7R/STAT5B/ABL1/PRKDC/IL1A/BCL11B/BMP4/BRAF/CD28/CDK6/FOXP3/ITPKB/NCAPH2/FZD8	27
GO:0002548	monocyte chemotaxis	20/1981	54/18986	2.06011859285922e-07	1.41017545430397e-06	6.62976318382482e-07	CCL1/CCL3/CCL7/CCL26/FLT1/SERPINE1/CXCL12/TNFSF11/TNFRSF11A/PDGFB/CREB3/IL6/HMGB1/APP/CCL2/DUSP1/LGALS3/NINJ1/CXCL10/SLIT2	20
GO:0033138	positive regulation of peptidyl-serine phosphorylation	20/1981	54/18986	2.06011859285922e-07	1.41017545430397e-06	6.62976318382482e-07	PTGS2/TXN/ERCC6/TNF/EGFR/AKT1/RPTOR/IFNB1/IL6/APP/BRAF/CAV1/IFNG/LATS1/PARK7/PDCD10/PINK1/IL11/MAD2L2/TRIM6	20
GO:0034248	regulation of cellular amide metabolic process	26/1981	84/18986	2.16265605162478e-07	1.47870395278694e-06	6.95194133186913e-07	CSNK1E/PIN1/SIRT3/CLU/GSK3A/NFE2L2/SP1/TNF/MTOR/IGF1/PRKAA1/RELA/TP53/RPTOR/PRKCD/APOE/TNFRSF1A/BIN1/IFNG/EPHA4/PDK2/PRNP/SPHK1/TIGAR/ORMDL3/PAQR4	26
GO:0006473	protein acetylation	21/1981	59/18986	2.25930600114179e-07	1.54133191285948e-06	7.24637883799628e-07	PML/CLOCK/ARID5A/MAPT/FOXO1/PRKAA1/PRKAA2/SIRT1/GSK3B/CREBBP/EP300/HDAC2/ING5/KAT5/MAGEA2/PARK7/SOX4/HAT1/SPHK1/DSCC1/ESCO2	21
GO:0010656	negative regulation of muscle cell apoptotic process	21/1981	59/18986	2.25930600114179e-07	1.54133191285948e-06	7.24637883799628e-07	STUB1/ESR1/NRG1/HSF1/NFE2L2/CFLAR/HSPA8/IGF1/IGF1R/ATG5/PDPK1/JAK2/PTK2B/BAG3/DNMT1/GATA4/MDK/NOTCH1/PAX8/EDN1/SLC7A5	21
GO:0046546	development of primary male sexual characteristics	38/1981	152/18986	2.27457394636995e-07	1.55001413395646e-06	7.28719721248072e-07	ERCC1/ESR1/HMGB2/LRP2/NUDT1/MMP14/BCL2/BCL2L1/UBB/AR/PDGFRA/BAX/INSR/PRKACG/IL1A/ARID4B/ATRX/BCL2L2/BRIP1/GATA4/GJA1/HOXA9/ING2/PATZ1/FANCA/KITLG/MSH2/NASP/RRM1/SFRP1/TGFB2/TLR3/WNT5A/TNFSF10/CITED2/PLEKHA1/KIF18A/ASPM	38
GO:0032465	regulation of cytokinesis	28/1981	95/18986	2.3587238529457e-07	1.60541647217572e-06	7.54766436293553e-07	PIN1/BRCA2/BCL2L1/CDC42/IGF1R/ATXN10/AURKA/AURKB/BECN1/BIRC5/CDC6/CIT/E2F7/ECT2/INCENP/KIF20A/PLK1/CDC25B/SVIL/PRC1/KIF23/KIF20B/KIF14/NUP62/RACGAP1/CDCA8/E2F8/MYO19	28
GO:0007056	spindle assembly involved in female meiosis	9/1981	12/18986	2.36377109692375e-07	1.60541647217572e-06	7.54766436293553e-07	PTEN/AURKA/DDB1/FBXO5/CCNB2/NDC80/SKA1/SKA3/SKA2	9
GO:0009650	UV protection	9/1981	12/18986	2.36377109692375e-07	1.60541647217572e-06	7.54766436293553e-07	XPA/ERCC1/ERCC2/ERCC3/ERCC4/FEN1/GPX1/CAT/SCARA3	9
GO:1902170	cellular response to reactive nitrogen species	11/1981	18/18986	2.46344457963842e-07	1.67125122260453e-06	7.85717819206728e-07	TRAF2/CFLAR/MAP3K5/FOXO1/PTPN1/MMP3/CCNA2/AIFM1/CDK2/HNRNPD/GUCY1B1	11
GO:1903844	regulation of cellular response to transforming growth factor beta stimulus	43/1981	183/18986	2.47510733455371e-07	1.67729773704923e-06	7.88560512201672e-07	PIN1/PPARA/GDF15/STUB1/SIN3A/BMP2/CFLAR/HSPA1A/PPARG/STK11/TP53/SIRT1/PDPK1/CREBBP/EP300/CDKN2B/HDAC1/HDAC2/ARID4B/CDKN1C/ENG/FERMT1/HIPK2/HSP90AB1/HSPA5/HTRA1/ING1/ING2/LATS1/LATS2/LOX/MEN1/OGT/CAV2/RBBP7/SOX11/THBS1/TSC22D1/CITED2/DKK3/SMURF2/RASL11B/HTRA3	43
GO:0032728	positive regulation of interferon-beta production	17/1981	41/18986	2.50636710044136e-07	1.69579957832108e-06	7.97258921021847e-07	HMGB2/HSP90AA1/TLR4/TICAM1/PTPN11/DHX9/IRF1/IRF3/IRF5/IRF7/MAVS/TLR3/RIOK3/ISG15/ZBTB20/IFIH1/ARRDC4	17
GO:0002274	myeloid leukocyte activation	53/1981	247/18986	2.50797051917629e-07	1.69579957832108e-06	7.97258921021847e-07	PSEN1/CCL3/CXCL6/TRPV1/C1QA/CEBPA/CLU/CNR1/GRN/HSPD1/MIF/ATM/RELB/SYK/TLR4/TRAF6/BTK/TICAM1/TNF/MAPT/MYD88/CAMK4/PIK3CD/PDPK1/PLCG2/JAK2/IL15/RORA/TGFB1/IL6/CXCL8/HMGB1/PRKCD/APP/CXCR2/DHRS2/FOXP1/IFNG/LRRK2/MT1G/NDRG1/PLA2G2A/CTSC/FN1/VAMP2/THBS1/TLR3/GPR137B/WNT5A/SPHK1/NMI/PYCARD/MCUB	53
GO:0032635	interleukin-6 production	42/1981	177/18986	2.55477546237705e-07	1.72362561338912e-06	8.10340982710188e-07	HSPD1/ARID5A/HGF/SYK/TLR4/TNFAIP3/TRAF6/BCL10/BTK/TIRAP/TICAM1/TNF/IL1B/MYD88/RELA/PTPN11/LEP/CEBPB/PLCG2/STAT3/TGFB1/IL6/HMGB1/APP/IL1A/ARRB1/DHX9/FOXP3/IFNG/MAVS/NLRX1/CD36/GAS6/HLA-B/INPP5D/TLR3/TWIST1/WNT5A/IRAK3/ZBTB20/PYCARD/IFIH1	42
GO:0032675	regulation of interleukin-6 production	42/1981	177/18986	2.55477546237705e-07	1.72362561338912e-06	8.10340982710188e-07	HSPD1/ARID5A/HGF/SYK/TLR4/TNFAIP3/TRAF6/BCL10/BTK/TIRAP/TICAM1/TNF/IL1B/MYD88/RELA/PTPN11/LEP/CEBPB/PLCG2/STAT3/TGFB1/IL6/HMGB1/APP/IL1A/ARRB1/DHX9/FOXP3/IFNG/MAVS/NLRX1/CD36/GAS6/HLA-B/INPP5D/TLR3/TWIST1/WNT5A/IRAK3/ZBTB20/PYCARD/IFIH1	42
GO:0006312	mitotic recombination	13/1981	25/18986	2.59611397259968e-07	1.74379946243232e-06	8.19825465031479e-07	RAD51/RAD52/TERF2/BRCA2/ERCC1/ERCC2/ERCC4/MLH1/MRE11/MSH2/RAD51D/RAD54B/GEN1	13
GO:0030813	positive regulation of nucleotide catabolic process	13/1981	25/18986	2.59611397259968e-07	1.74379946243232e-06	8.19825465031479e-07	PSEN1/UCHL1/MTOR/IGF1/INS/INSR/PRKAA1/PRKAA2/RPTOR/HIF1A/APP/IFNG/ZBTB20	13
GO:0033123	positive regulation of purine nucleotide catabolic process	13/1981	25/18986	2.59611397259968e-07	1.74379946243232e-06	8.19825465031479e-07	PSEN1/UCHL1/MTOR/IGF1/INS/INSR/PRKAA1/PRKAA2/RPTOR/HIF1A/APP/IFNG/ZBTB20	13
GO:0045821	positive regulation of glycolytic process	13/1981	25/18986	2.59611397259968e-07	1.74379946243232e-06	8.19825465031479e-07	PSEN1/UCHL1/MTOR/IGF1/INS/INSR/PRKAA1/PRKAA2/RPTOR/HIF1A/APP/IFNG/ZBTB20	13
GO:0061351	neural precursor cell proliferation	41/1981	171/18986	2.62228724949959e-07	1.75944223704048e-06	8.27179719487798e-07	CTNNB1/HDAC3/DBN1/LRP2/SIRT2/WNT2/EGF/FGFR1/FOXO1/FOXO3/TP53/HIF1A/VEGFA/RORA/TGFB1/NBN/VEGFC/BTG2/FGFR2/ILK/KCNA1/KDM1A/KDM2B/LRRK2/MDK/NF1/NF2/NOTCH1/NR2E1/FGF2/ID4/RRM1/WNT5A/MELK/KIF14/WDR47/RACGAP1/MIOS/SHCBP1/DAGLB/ASPM	41
GO:0090306	meiotic spindle assembly	10/1981	15/18986	2.74291397382193e-07	1.8383552006967e-06	8.64279660461648e-07	PTEN/AURKA/DDB1/FBXO5/CCNB2/NDC80/SKA1/SKA3/ASPM/SKA2	10
GO:0045069	regulation of viral genome replication	26/1981	85/18986	2.80885329724128e-07	1.87770655149561e-06	8.82780204912632e-07	TOP2A/TOP2B/BCL2/TNF/IFNB1/CXCL8/CD28/DDB1/EIF2AK2/HMGA2/IFI16/ILF3/MAVS/NOTCH1/IFIT1/MX1/BANF1/APOBEC3B/ISG15/TRIM28/IFITM3/PPIH/ZNFX1/FAM111A/IFIH1/TRIM6	26
GO:0051216	cartilage development	47/1981	209/18986	2.81121316430757e-07	1.87770655149561e-06	8.82780204912632e-07	CTNNB1/TRPS1/ZMPSTE24/EFEMP1/HOXC4/ARID5A/BMP2/BMP6/NOG/FGFR1/FGFR3/ATF2/CREB3L2/PTPN11/LEP/MAPK3/MMP13/HIF1A/TIMP1/GHR/RB1/TGFB1/MAPK14/BMP4/BMPR2/CBS/CCN2/EIF2AK3/ERRFI1/HMGA2/LOXL2/MAF/MDK/PITX1/BGN/EDN1/FGF2/HOXA5/PRRX1/STC1/TYMS/WNT5A/SULF1/CYTL1/SULF2/PKDCC/RFLNB	47
GO:0051353	positive regulation of oxidoreductase activity	16/1981	37/18986	2.81394292190029e-07	1.87770655149561e-06	8.82780204912632e-07	TERF2/TERT/SIRT3/ESR1/TNF/FGF23/IL1B/AKT1/INS/HIF1A/ABL1/FXN/IFNG/PARK7/DHFR/EDN1	16
GO:1904385	cellular response to angiotensin	16/1981	37/18986	2.81394292190029e-07	1.87770655149561e-06	8.82780204912632e-07	AGTR1/HSF1/NFE2L2/MAP3K7/PRKCA/IGF1R/NFKB1/RELA/PTPN1/PRKCD/AGT/ARID1B/BRIP1/CAV1/CDC6/FAT1	16
GO:0044403	biological process involved in symbiotic interaction	64/1981	322/18986	2.91143041185463e-07	1.94063541878704e-06	9.12365423283522e-07	JUN/PPARA/CCL3/CXCL6/AGTR1/AXL/CD55/EEF1A1/GPX1/HSPD1/SP1/ITGA2/CDK1/CCL4/TRIM25/CDC42/EGFR/HSPA1A/HSPA1B/HSPA8/MYD88/AKT1/INSR/GAPDH/EP300/CXCL8/HDAC1/HMGB1/APOE/BECN1/BRD4/CAV1/CTSB/DAO/DDB1/DPP4/FASN/HMGA2/HSP90AB1/ILF3/ITGB3/PPIB/CAV2/CD81/CHD1/FN1/GAS6/ICAM1/IFI27/IFIT1/IGF2R/ITGAV/ITGB5/PTX3/SLC20A2/SMPD1/CLDN1/TRIM22/IFITM3/ZFYVE1/NUCKS1/JPT2/TRIM6/TRIM59	64
GO:0034198	cellular response to amino acid starvation	20/1981	55/18986	2.92116247354276e-07	1.94499671682722e-06	9.14415832903987e-07	UCP2/FAS/CDKN1A/MAP3K5/ATF4/ATF2/MTOR/SESN2/SESN3/SESN1/MAPK3/MAPK8/ATF3/BECN1/EIF2AK2/EIF2AK3/MAPK1/MIOS/SEH1L/GPR155	20
GO:0045639	positive regulation of myeloid cell differentiation	30/1981	107/18986	2.98196044478434e-07	1.98331262298143e-06	9.32429576030825e-07	MED1/HMGB2/HSF1/TRAF6/TNFSF11/RIPK1/TNFRSF11A/PRKCA/TNF/HSPA1A/HSPA1B/CREB1/FOXO3/RPTOR/HIF1A/STAT3/STAT5B/FOS/RB1/TGFB1/MAPK14/PRKDC/ETS1/IFNG/HOXA5/INPP5D/KITLG/STAT1/ISG15/FAXDC2	30
GO:0010743	regulation of macrophage derived foam cell differentiation	15/1981	33/18986	2.99111627474003e-07	1.98723509364264e-06	9.34273676458187e-07	PPARA/AGTR1/CETP/NFKBIA/NFKB1/PPARG/ADIPOQ/MAPK9/AGT/ALOX15B/ITGB3/NR1H2/PLA2G2A/CD36/ITGAV	15
GO:1904019	epithelial cell apoptotic process	25/1981	80/18986	3.00002739803104e-07	1.99098662683257e-06	9.36037412775506e-07	PPARA/ESR1/BCL2/CFLAR/PIAS4/BCL2L1/BAX/ATF2/IGF1R/PRKAA1/PRKAA2/JAK2/RB1/E2F1/IL6/ABL1/CARM1/CDKN1B/DNMT3A/MDK/PLA2R1/BTC/E2F2/WFS1/USP53	25
GO:0002761	regulation of myeloid leukocyte differentiation	34/1981	130/18986	3.09475015219296e-07	2.05161751937227e-06	9.64542267113687e-07	CTNNB1/CCL3/HSF1/TLR4/TRAF6/TNFSF11/RIPK1/TNFRSF11A/PRKCA/TNF/CAMK4/CREB1/MTOR/PIK3R1/ADIPOQ/RPTOR/CEBPB/FOS/TNFRSF11B/RB1/TGFB1/MYC/CDK6/CEACAM1/FOXP1/IFNG/IRF7/MITF/NF1/INPP5D/KITLG/SFRP1/TLR3/GPR137B	34
GO:0060443	mammary gland morphogenesis	18/1981	46/18986	3.17886290225764e-07	2.10280746647173e-06	9.88608579261308e-07	PML/MED1/ESR1/NR3C1/AR/AREG/BAX/NFKB1/TGFB1/BMP4/CAV1/FGFR2/IGFBP5/KDM5B/PGR/PHB2/WNT5A/PERP	18
GO:1903573	negative regulation of response to endoplasmic reticulum stress	18/1981	46/18986	3.17886290225764e-07	2.10280746647173e-06	9.88608579261308e-07	RACK1/CLU/BCL2L1/HSPA1A/ATF6B/CREB3L1/CREB3/PTPN1/HSPA5/HYOU1/LRRK2/NR1H2/OPA1/PARK7/GRINA/DNAJB9/WFS1/CREBRF	18
GO:0072006	nephron development	39/1981	160/18986	3.22798002226136e-07	2.13293457012537e-06	1.00277245950959e-06	CTNNB1/HOXB7/BMP2/NOG/RET/BCL2/CFLAR/PDGFB/PDGFRA/PDGFRB/ADIPOQ/VEGFA/EGR1/TGFB1/MYC/PECAM1/AGT/BMP4/CD34/FOXD1/GPC3/HS2ST1/ILK/ITGB3/NOTCH1/NOTCH3/PAX8/ANGPT1/EDN1/FGF2/LAMB2/PODXL/STAT1/DCHS1/HS3ST3A1/SULF1/SULF2/NUP107/NUP85	39
GO:0048645	animal organ formation	23/1981	70/18986	3.23251259102934e-07	2.13293457012537e-06	1.00277245950959e-06	CTNNB1/TP63/LRP2/BMP2/NOG/WNT2/AR/FGFR1/MAPK3/BMP4/FGFR2/MAP2K1/MAP2K2/MAPK1/NOTCH1/PAX8/PIM1/POU5F1/EMP2/FGF2/WNT5A/CITED2/SULF1	23
GO:0040014	regulation of multicellular organism growth	22/1981	65/18986	3.23489830687976e-07	2.13293457012537e-06	1.00277245950959e-06	PEX5/SOD1/HDAC3/GDF15/ZMPSTE24/BCL2/IGF2/CREB1/PIK3CA/SOCS2/STAT3/STAT5A/STAT5B/GH1/GHR/GHRH/GHRHR/HTRA2/APP/FXN/PPIB/STC2	22
GO:0035148	tube formation	36/1981	142/18986	3.24058764108366e-07	2.13437840420834e-06	1.00345126001045e-06	CTNNB1/LRP2/NOG/HESX1/RET/TRAF6/BCL10/EGF/PIK3CD/PRKACA/PRKACB/TSC1/TSC2/HIF1A/VEGFA/TGFB1/ABL1/YWHAZ/BMP4/DLC1/FGFR2/HS2ST1/KDM2B/MED12/NOTCH1/OPA1/PAX8/FGF2/MTHFD1/PODXL/STIL/TGFB2/TGM2/TWIST1/KIF20B/CITED2	36
GO:0071333	cellular response to glucose stimulus	37/1981	148/18986	3.26447238175462e-07	2.14779040521267e-06	1.00975674421162e-06	UCP2/RACK1/SIN3A/GCLC/GCLM/GPX1/FGF21/ADCY5/ADCY8/FOXO3/IGF1R/PIK3CA/PRKAA1/PRKAA2/PRKACA/IRS2/RPTOR/PCK1/HIF1A/TGFB1/EPHA5/GATA4/KAT5/NADK/NOX4/OGT/GAS6/GPER1/ICAM1/PCK2/SERPINF1/TRA2B/SOX4/MPC2/RAB11FIP5/ZBTB20/ENY2	37
GO:0006403	RNA localization	46/1981	204/18986	3.45039854910251e-07	2.26767033954485e-06	1.06611679307569e-06	TERF1/RAE1/HSF1/ATM/ATR/EIF4E/DHX9/DKC1/FXR1/HNRNPA1/MAGOHB/MCM3AP/MVP/NSUN2/NUTF2/PNPT1/FBL/HNRNPA2B1/HNRNPU/SRSF3/SRSF7/TCP1/XPO1/PABPN1/KHSRP/RUVBL1/EIF4A3/THOC1/ALYREF/DDX39A/CCT2/KHDRBS1/CCT5/NUP205/NUP62/NXT1/NOP58/NUP54/NDC1/NXT2/ENY2/NUP107/NUP37/NUP85/SEH1L/NUP35	46
GO:0030278	regulation of ossification	33/1981	125/18986	3.63458472172524e-07	2.3835841094411e-06	1.12061219943175e-06	CCL3/TFAP2A/ZMPSTE24/BMP2/BMP6/BCL2/FGF23/KL/PTPN11/MAPK3/HIF1A/PTK2B/TGFB1/MAPK14/ATRAID/BMP4/BMPR2/EGR2/GJA1/MAPK1/MDK/NBR1/NOTCH1/SFRP1/SLC20A2/SOX11/TWIST1/WNT5A/DHRS3/ISG15/PKDCC/TMEM119/RFLNB	33
GO:0062014	negative regulation of small molecule metabolic process	33/1981	125/18986	3.63458472172524e-07	2.3835841094411e-06	1.12061219943175e-06	PPARA/NCOR1/SIRT6/APOC3/CNR1/GSK3A/BMP2/BRCA1/PARP1/AKT1/INS/NFKB1/PRKACA/TP53/ADIPOQ/SIRT1/LEPR/FBP1/GCK/STAT3/EP300/APOE/CEACAM1/DDIT4/FIS1/HDAC4/MST1/APOC1/ATP2B4/INSIG1/PRMT3/DKK3/TIGAR	33
GO:0060251	regulation of glial cell proliferation	17/1981	42/18986	3.80221807616476e-07	2.49084082132426e-06	1.17103759844794e-06	TNF/EGFR/IL1B/TP53/KRAS/RB1/CDKN2B/IL6/VEGFC/DICER1/MECP2/NF1/NF2/NOTCH1/PPP1CC/SOX11/SLC7A5	17
GO:2000648	positive regulation of stem cell proliferation	20/1981	56/18986	4.10037955140444e-07	2.68328485879997e-06	1.26151275107586e-06	CTNNB1/TERT/TP63/SIRT6/FGFR1/TGFB1/VEGFC/FERMT2/GJA1/HMGA2/KDM1A/KDR/NANOG/NR2E1/FGF2/HNRNPU/KITLG/PRRX1/SOX11/WNT5A	20
GO:0017015	regulation of transforming growth factor beta receptor signaling pathway	42/1981	180/18986	4.16177383926956e-07	2.7205421913939e-06	1.27902881910874e-06	PIN1/PPARA/GDF15/STUB1/SIN3A/BMP2/HSPA1A/PPARG/STK11/TP53/SIRT1/PDPK1/CREBBP/EP300/CDKN2B/HDAC1/HDAC2/ARID4B/CDKN1C/ENG/FERMT1/HIPK2/HSP90AB1/HSPA5/HTRA1/ING1/ING2/LATS1/LATS2/LOX/MEN1/OGT/CAV2/RBBP7/SOX11/THBS1/TSC22D1/CITED2/DKK3/SMURF2/RASL11B/HTRA3	42
GO:0050878	regulation of body fluid levels	72/1981	381/18986	4.20318574969073e-07	2.7446712941503e-06	1.29037281439846e-06	MED1/AXL/CD9/NFE2L2/ITGA2/SERPINE1/NCOR2/PLAU/PRKCQ/SYK/TLR4/CD40LG/PRKCA/EGFR/PDGFB/PDGFRA/ADCY6/CREB1/PIK3CA/PIK3CB/PRKACA/PRKACB/PRKACG/ATG5/SOCS2/HIF1A/VEGFA/PLCG2/STAT5A/STAT5B/GHRHR/JAK2/IL6ST/PLAUR/SERPINB2/MAPK14/IL6/PRKCD/APOE/AGR2/AKR1B1/ANXA5/CAV1/CCND1/CEACAM1/GJA1/HSPB1/ILK/ITGB3/ITPK1/ITPR3/NR1H2/OXTR/PAPSS2/BTC/CD36/DGKA/EDN1/EMP2/F3/GAS6/HAS2/PLAT/PRRG1/THBS1/UMPS/WFS1/EMILIN1/AK3…	72
GO:0046620	regulation of organ growth	29/1981	103/18986	4.24214625908401e-07	2.76714973627309e-06	1.30094077227637e-06	PPARA/SOD1/GSK3A/NRG1/NOG/PTEN/TP73/CDK1/WNT2/FGFR1/IGF2/AKT1/IGF1/IL7/MAPK14/DUSP6/FGFR2/FOXP1/FXN/G6PD/GLI1/LATS1/LATS2/MAEL/NOTCH1/PIM1/EDN1/FGF2/CITED2	29
GO:1902808	positive regulation of cell cycle G1/S phase transition	23/1981	71/18986	4.31239472083968e-07	2.80830254168021e-06	1.32028824803667e-06	TERT/TP63/MDM2/EGFR/AKT1/RPTOR/PLCG2/TFDP1/CCND1/CCND3/CDC6/CUL4B/EZH2/GLI1/PHB2/CCND2/RRM1/RRM2/STIL/CCNE2/CENPJ/PAGR1/FAM83D	23
GO:0051293	establishment of spindle localization	21/1981	61/18986	4.31444414093188e-07	2.80830254168021e-06	1.32028824803667e-06	HDAC3/HTT/DCTN1/CENPA/ESPL1/FBXW11/GJA1/KAT5/MAD2L1/MOS/PLK1/ZW10/NDC80/SPAG5/GPSM2/NUSAP1/CDK5RAP2/SAPCD2/SKA1/SKA3/SKA2	21
GO:0000271	polysaccharide biosynthetic process	22/1981	66/18986	4.37704841368967e-07	2.83647409398928e-06	1.33353275032608e-06	GSK3A/EGF/IGF2/PDGFB/AKT1/AKT2/IGF1/INS/INSR/IRS1/NFKB1/IRS2/PRKAG3/GCK/GSK3B/PPP1CA/TGFB1/HAS1/HS2ST1/NDST2/HAS2/PPP1R3C	22
GO:0001655	urogenital system development	22/1981	66/18986	4.37704841368967e-07	2.83647409398928e-06	1.33353275032608e-06	CTNNB1/TP63/ESR1/HELLS/NOG/AR/STK11/MMP2/ALOX15B/BMP4/CDKN1B/FGFR2/FOXA1/GLI1/HOXA9/NOTCH1/PAX8/ID4/SERPINF1/SFRP1/WNT5A/SULF1	22
GO:0051341	regulation of oxidoreductase activity	22/1981	66/18986	4.37704841368967e-07	2.83647409398928e-06	1.33353275032608e-06	TERF2/TERT/SIRT3/ESR1/TNF/FGF23/IL1B/AKT1/INS/NFKB1/LEP/HIF1A/ABL1/IL1A/ENG/FXN/IFNG/PARK7/PHB2/ATP2B4/DHFR/EDN1	22
GO:0051653	spindle localization	22/1981	66/18986	4.37704841368967e-07	2.83647409398928e-06	1.33353275032608e-06	HDAC3/HTT/DCTN1/CENPA/ESPL1/FBXW11/GJA1/KAT5/MAD2L1/MOS/PLK1/ZW10/NDC80/SPAG5/GPSM2/NUSAP1/CDK5RAP2/SAPCD2/SKA1/SKA3/ASPM/SKA2	22
GO:0043516	regulation of DNA damage response, signal transduction by p53 class mediator	16/1981	38/18986	4.39027962735839e-07	2.83647409398928e-06	1.33353275032608e-06	EEF1E1/ZMPSTE24/HIC1/MIF/ATM/ATR/CDKN2A/MDM2/TP53/SIRT1/DYRK1A/KDM1A/PLA2R1/SOX4/TWIST1/ANKRD1	16
GO:0070229	negative regulation of lymphocyte apoptotic process	16/1981	38/18986	4.39027962735839e-07	2.83647409398928e-06	1.33353275032608e-06	MIF/BCL2/PRKCQ/BCL10/IRS2/IL2/IL7R/HIF1A/ARG2/AURKB/BCL11B/BCL3/BCL6/BMP4/FOXP1/ORMDL3	16
GO:0071392	cellular response to estradiol stimulus	16/1981	38/18986	4.39027962735839e-07	2.83647409398928e-06	1.33353275032608e-06	ESR1/HSF1/ITGA2/CFLAR/EGFR/IGF1R/SSTR3/MMP2/CCNA2/AIFM1/BCL2L2/HNRNPD/KAT5/GPER1/SFRP1/KIF18A	16
GO:0001783	B cell apoptotic process	13/1981	26/18986	4.69535076543239e-07	3.02077471712787e-06	1.4201793787517e-06	MIF/BCL2/BCL10/BTK/BAX/IRS2/IL2/BAK1/AURKB/BCL6/FOXP1/TNFRSF21/ORMDL3	13
GO:0019985	translesion synthesis	13/1981	26/18986	4.69535076543239e-07	3.02077471712787e-06	1.4201793787517e-06	POLD1/VCP/SPRTN/PCNA/DTL/POLD2/POLE2/USP1/PCLAF/MAD2L2/POLD3/POLQ/PRIMPOL	13
GO:0060740	prostate gland epithelium morphogenesis	13/1981	26/18986	4.69535076543239e-07	3.02077471712787e-06	1.4201793787517e-06	TP63/ESR1/NOG/AR/MMP2/BMP4/FGFR2/FOXA1/NOTCH1/ID4/SFRP1/WNT5A/SULF1	13
GO:2000042	negative regulation of double-strand break repair via homologous recombination	13/1981	26/18986	4.69535076543239e-07	3.02077471712787e-06	1.4201793787517e-06	TP53BP1/ABL1/CSNK2A1/KAT5/PLK1/C1QBP/MAD2L2/POLQ/SMCHD1/PARPBP/RIF1/CGAS/RMI2	13
GO:1902807	negative regulation of cell cycle G1/S phase transition	28/1981	98/18986	4.79920291540059e-07	3.08433494004512e-06	1.45006142105831e-06	PML/PTEN/CHEK2/ATM/BCL2/CDKN1A/MDM2/PIDD1/TP53/KLF4/RB1/CDKN2B/PRKDC/BRD7/CASP2/CCL2/CCND1/CDK2/CDKN1B/E2F7/EZH2/FBXO31/GTSE1/FHL1/RBL1/GPNMB/RFWD3/SLFN11	28
GO:0070498	interleukin-1-mediated signaling pathway	15/1981	34/18986	4.83640171981741e-07	3.10170495154221e-06	1.45822771429328e-06	MAP3K7/TRAF6/IL1R1/NFKBIA/RPS6KA5/IL1B/MYD88/RELA/IKBKB/MAPK3/EGR1/IL6/IL1RN/IRAK4/IRAK3	15
GO:1902235	regulation of endoplasmic reticulum stress-induced intrinsic apoptotic signaling pathway	15/1981	34/18986	4.83640171981741e-07	3.10170495154221e-06	1.45822771429328e-06	BCL2L1/HSPA1A/CREB3L1/CREB3/SIRT1/PTPN1/APP/EIF2AK3/HYOU1/LRRK2/OPA1/PARK7/GRINA/WFS1/SERINC3	15
GO:0048738	cardiac muscle tissue development	53/1981	252/18986	4.88140889106539e-07	3.12728075909746e-06	1.47025185971496e-06	PPARA/MED1/HDAC3/ZMPSTE24/SIRT6/GSK3A/NRG1/LRP2/BMP2/NOG/CALR/TP73/CDK1/WNT2/CDC42/FGFR1/PDGFRA/PDGFRB/CREB1/MTOR/IGF1/TSC1/ATG5/VEGFA/TGFB1/MAPK14/ABL1/LMNA/BMP4/EGLN1/ENG/FGFR2/FOXP1/G6PD/GATA4/GJA1/GLI1/HOPX/KDM6B/MECP2/MEF2A/NOTCH1/NOX4/PIM1/EDN1/FGF2/HNRNPU/TGFB2/TPM1/CITED2/CTCF/ANKRD1/HEG1	53
GO:0050680	negative regulation of epithelial cell proliferation	41/1981	175/18986	5.07163037994405e-07	3.24458381223009e-06	1.52540042017496e-06	MED1/RGN/BRCA2/FLT1/TNF/AR/NGFR/PPARG/STK11/RB1/TGFB1/CDKN2B/APOE/BMP4/CAV1/CCL2/CDK6/CDKN1B/CDKN1C/CEACAM1/ENG/FGFR2/GPC3/NF1/NOTCH1/PDCD10/PHB2/CAV2/DAB2/SERPINF1/PTPRK/PTPRM/SFRP1/SPARC/STAT1/TGFB2/THBS1/WNT5A/SCG2/DUSP10/SULF1	41
GO:0002224	toll-like receptor signaling pathway	25/1981	82/18986	5.07514831426054e-07	3.24458381223009e-06	1.52540042017496e-06	ESR1/HSPD1/MAP3K7/TLR4/TRAF3/TRAF6/BCL10/BIRC2/BIRC3/BTK/TIRAP/TICAM1/MYD88/RELA/IKBKB/PDPK1/PLCG2/APP/IRAK4/IRF1/IRF3/IRF7/CD36/TLR3/IRAK3	25
GO:0031055	chromatin remodeling at centromere	8/1981	10/18986	5.14218193925003e-07	3.27713350548442e-06	1.54070325056559e-06	CENPA/HJURP/CENPI/NASP/OIP5/MIS18A/CENPN/CENPW	8
GO:0034080	CENP-A containing chromatin assembly	8/1981	10/18986	5.14218193925003e-07	3.27713350548442e-06	1.54070325056559e-06	CENPA/HJURP/CENPI/NASP/OIP5/MIS18A/CENPN/CENPW	8
GO:0051409	response to nitrosative stress	8/1981	10/18986	5.14218193925003e-07	3.27713350548442e-06	1.54070325056559e-06	ADH5/GCLC/GCLM/ATM/DDIT3/ATG5/DUSP6/PARK7	8
GO:0008202	steroid metabolic process	65/1981	334/18986	5.19342347729246e-07	3.30633505094016e-06	1.55443199122565e-06	PON1/MED1/STUB1/CEBPA/CETP/ESR1/NR3C1/LRP2/NFE2L1/BMP2/BMP6/MVK/PIAS4/TNF/FGF23/FGFR1/PDGFRA/CAT/CREB1/IGF1R/NFKB1/PRKAA1/PRKAA2/PRKACA/SIRT1/PRKAG2/LEP/LEPR/STAT5B/EGR1/RORA/APOE/APP/IL1A/ACLY/AKR1B1/ASAH1/CYB5R3/DHCR24/DHRS2/ERRFI1/FDPS/G6PD/HMGCR/IFNG/IGFBP7/LBR/LIMA1/MAPK1/MECP2/PMVK/APOC1/STS/DAB2/CLN8/INSIG1/LIPA/SMPD1/NPC2/EBP/FAXDC2/APOL2/DKK3/CYB5R1/PLEKHA1	65
GO:0007076	mitotic chromosome condensation	11/1981	19/18986	5.29667780001491e-07	3.35804967799282e-06	1.5787449750783e-06	NCAPH2/PLK1/BAZ1B/NCAPD2/SMC4/SMC2/NCAPD3/NCAPH/NUSAP1/NCAPG/CDCA5	11
GO:0060749	mammary gland alveolus development	11/1981	19/18986	5.29667780001491e-07	3.35804967799282e-06	1.5787449750783e-06	ESR1/TNFSF11/AR/AREG/EGF/SOCS2/HIF1A/VEGFA/CCND1/PHB2/HOXA5	11
GO:0061377	mammary gland lobule development	11/1981	19/18986	5.29667780001491e-07	3.35804967799282e-06	1.5787449750783e-06	ESR1/TNFSF11/AR/AREG/EGF/SOCS2/HIF1A/VEGFA/CCND1/PHB2/HOXA5	11
GO:0090201	negative regulation of release of cytochrome c from mitochondria	11/1981	19/18986	5.29667780001491e-07	3.35804967799282e-06	1.5787449750783e-06	CLU/GPX1/HGF/BCL2L1/AKT1/IGF1/BAK1/LMNA/BCL2L2/FXN/OPA1	11
GO:0045911	positive regulation of DNA recombination	24/1981	77/18986	5.43504803636585e-07	3.43862634582939e-06	1.61662708572402e-06	TP53BP1/ERCC2/ERCC6/MLH1/PIAS4/PARP1/IL2/CREBBP/TGFB1/NBN/CD28/KAT5/MORF4L1/ACTL6A/FUS/MSH2/SKP2/YEATS4/RUVBL1/TIMELESS/MAD2L2/RAD51AP1/PAXIP1/RIF1	24
GO:1900076	regulation of cellular response to insulin stimulus	24/1981	77/18986	5.43504803636585e-07	3.43862634582939e-06	1.61662708572402e-06	GSK3A/PRKCB/PRKCQ/IGF2/IL1B/INS/IRS1/PPARG/PRKAA1/RELA/RPS6KB1/RPS6KB2/TSC2/SIRT1/ADIPOR1/PTPN11/LEP/PTPN1/PRKCD/CTSD/SNX5/NUCKS1/ECHDC3/PIP4K2C	24
GO:0002824	positive regulation of adaptive immune response based on somatic recombination of immune receptors built from immunoglobulin superfamily domains	34/1981	133/18986	5.53044203923555e-07	3.4948142986253e-06	1.64304314761787e-06	TP53BP1/CD55/HSPD1/MLH1/ARID5A/NLRP3/PRKCQ/MAP3K7/TRAF2/TRAF6/TNFSF13B/BTK/IL1R1/TNF/HSPA8/IL1B/PRKAA1/IL2/EP300/JAK2/TGFB1/IL6/BRD4/CD28/FOXP3/OPA1/C3/CD81/HLA-B/MSH2/MAD2L2/PAXIP1/RIF1/ULBP2	34
GO:0006631	fatty acid metabolic process	75/1981	405/18986	5.53531826934258e-07	3.4948142986253e-06	1.64304314761787e-06	PTGS2/PPARA/PEX5/UCP3/RGN/GDF15/NCOR1/ADH5/APOC3/CNR1/GPX1/GPX4/GSTP1/FADS1/MIF/SIRT2/BRCA1/PTGES/IL1B/AKT1/AKT2/INS/IRS1/SESN2/PPARG/PRKAA1/PRKAA2/PRKAB1/PRKAB2/PRKAG1/IRS2/ADIPOQ/PPARGC1A/SIRT1/ADIPOR1/PRKAG2/PRKAG3/ADIPOR2/LEP/PCK1/MAPK14/TNFRSF1A/ACLY/AKR1B1/ALOX15B/ASAH1/CAV1/CEACAM1/CPT1C/FASN/NR1H2/APOC1/C3/CD36/DBI/EDN1/FABP5/INSIG1/LIPA/PCK2/PDK2/PRKAR2B/PTGS1/SCD/TWIST1/PLA2G4C/PLA2G15/…	75
GO:0034103	regulation of tissue remodeling	26/1981	88/18986	5.97222640493845e-07	3.76676409966077e-06	1.77089693866569e-06	SYK/TNFAIP3/TNFSF11/TNFRSF11A/PRKCA/EGFR/PPARG/TP53/IL2/LEP/LEPR/IL15/TNFRSF11B/TGFB1/IL6/CEACAM1/GJA1/ITGB3/MDK/NF1/INPP5D/SFRP1/GPR137B/GPNMB/TMBIM1/TMEM119	26
GO:0043393	regulation of protein binding	31/1981	116/18986	6.08704525613955e-07	3.83521580756148e-06	1.80307865134016e-06	CSNK1E/PIN1/TAF1/TERT/RACK1/BMP2/NOG/CDKN1A/BDNF/AKT1/BAX/ADIPOQ/GSK3B/MAPK8/ABL1/AKTIP/AURKA/BLK/BMP4/HDAC4/HIPK2/KDM1A/LRRK2/MMP9/PLK1/DAB2/DDX11/IFIT2/IFIT1/LRP1/LRPAP1	31
GO:0055074	calcium ion homeostasis	64/1981	329/18986	6.43561110310364e-07	4.05064934136523e-06	1.90436202757637e-06	PSEN1/PML/CCL1/CCL3/CCL7/RGN/CNR1/HTT/CALR/BCL2/PLCG1/PRKCB/CCL13/CCL19/CCL21/CXCL12/TNFSF11/FGF23/DDIT3/FGFR1/ADCY8/ATF4/BAX/PIK3CB/PRKACA/KL/ATG5/PDPK1/PLCG2/PTK2B/TGFB1/ABL1/BAK1/APOE/APP/ABCC6/ASPH/CAV1/GRIK2/IMMT/ITGB3/ITPR1/ITPR2/ITPR3/KDR/MCU/ATP2B4/CAV2/EDN1/FGF2/GPER1/GRINA/HEXB/CXCL10/PLCB4/STC1/TGM2/WFS1/WNT5A/STC2/SV2A/STOML2/MCUB/MCOLN1	64
GO:0001667	ameboidal-type cell migration	51/1981	241/18986	6.54890366163843e-07	4.11770757034359e-06	1.93588861359773e-06	PML/CALR/ITGA2/RET/PTEN/PLCG1/CDC42/FGF7/AKT1/MTOR/IRS2/APPL1/ADIPOR1/PTPN11/HIF1A/TIMP1/VEGFA/PLCG2/PTK2/TGFB1/AGO2/ANLN/BMP4/BMPR2/BRAF/FERMT1/GJA1/GPC3/HAS1/IFNG/ILK/ITGB3/ITGB4/MMP9/C1QBP/EDN1/FGF2/FN1/HAS2/KITLG/ENPP2/TGFB2/THBS1/TWIST1/WNT5A/ZFAND5/AKAP12/SEMA3C/DUSP10/SEMA6A/SMURF2	51
GO:0072175	epithelial tube formation	33/1981	128/18986	6.55659743967577e-07	4.11829946288183e-06	1.93616688445735e-06	CTNNB1/LRP2/NOG/HESX1/RET/TRAF6/BCL10/EGF/PIK3CD/PRKACA/PRKACB/TSC1/TSC2/HIF1A/VEGFA/TGFB1/ABL1/BMP4/DLC1/FGFR2/HS2ST1/KDM2B/MED12/OPA1/PAX8/FGF2/MTHFD1/PODXL/STIL/TGFB2/TWIST1/KIF20B/CITED2	33
GO:0032637	interleukin-8 production	29/1981	105/18986	6.60188432661508e-07	4.13822122384639e-06	1.94553285072748e-06	SERPINE1/SYK/TLR4/RIPK1/BCL10/CD14/TIRAP/TNF/DDIT3/HSPA1A/HSPA1B/IL1B/MYD88/RELA/ADIPOQ/KLF4/LEP/STAT3/IL6/HMGB1/ARRB1/BCL3/MAVS/PARK7/ANXA4/F3/TLR3/WNT5A/PYCARD	29
GO:0032677	regulation of interleukin-8 production	29/1981	105/18986	6.60188432661508e-07	4.13822122384639e-06	1.94553285072748e-06	SERPINE1/SYK/TLR4/RIPK1/BCL10/CD14/TIRAP/TNF/DDIT3/HSPA1A/HSPA1B/IL1B/MYD88/RELA/ADIPOQ/KLF4/LEP/STAT3/IL6/HMGB1/ARRB1/BCL3/MAVS/PARK7/ANXA4/F3/TLR3/WNT5A/PYCARD	29
GO:0030174	regulation of DNA-templated DNA replication initiation	10/1981	16/18986	6.62669225322526e-07	4.14525087717137e-06	1.94883775414689e-06	NBN/CDK2/GMNN/MCM7/MCM2/MCM3/MCM4/MCM5/MCM6/CDT1	10
GO:0071732	cellular response to nitric oxide	10/1981	16/18986	6.62669225322526e-07	4.14525087717137e-06	1.94883775414689e-06	TRAF2/CFLAR/FOXO1/PTPN1/MMP3/CCNA2/AIFM1/CDK2/HNRNPD/GUCY1B1	10
GO:0032768	regulation of monooxygenase activity	16/1981	39/18986	6.72457485689787e-07	4.20217029223567e-06	1.97559770385999e-06	TERF2/TERT/ESR1/TNF/FGF23/IL1B/AKT1/INS/NFKB1/LEP/HIF1A/IL1A/ENG/IFNG/ATP2B4/DHFR	16
GO:0046889	positive regulation of lipid biosynthetic process	27/1981	94/18986	6.80615856864473e-07	4.24879847596359e-06	1.99751936012371e-06	PTGS2/PPARA/RGN/SIRT3/SIRT2/BMP6/TNF/IL1B/AKT1/CREB1/MTOR/IGF1R/INS/PRKAA1/PRKACA/RPTOR/PCK1/PRKCD/APOE/IL1A/IFNG/KAT5/MAPK1/NR1H2/OGT/DAB2/ZBTB20	27
GO:1902903	regulation of supramolecular fiber organization	74/1981	400/18986	6.84086238098906e-07	4.26609607992354e-06	2.00565161186247e-06	PSEN1/CCL26/CLU/EPS8/GPX1/ELN/CCL21/CXCL12/RICTOR/CDC42/HSPA1A/HSPA1B/HSPA8/MAPT/MTOR/PIK3CA/PIK3R1/PIK3R2/TSC1/GRB2/PTK2B/RB1/ABL1/PRKCD/DCTN1/APOE/APP/ARF1/AURKB/BIN1/BRAF/CCN2/CDK5R1/CDKN1B/CKAP2/DLC1/DYRK1A/FERMT2/HAUS4/LATS1/LIMA1/LIMK1/LPAR1/MECP2/MET/NF2/PAK2/PARK7/AEBP1/CRYAB/EDN1/STMN1/SFRP1/SVIL/TPM1/SLIT2/EMILIN1/WDR47/MAPRE3/TPX2/LIMCH1/CDC42EP4/LMOD1/CLIP3/CYFIP2/PYCARD/HAUS6/HAUS7/C…	74
GO:0034762	regulation of transmembrane transport	86/1981	487/18986	6.92571313961962e-07	4.31459902334423e-06	2.02845466290241e-06	PSEN1/PML/TERT/SUMO1/UCP2/KCNAB3/SIRT6/GSK3A/HTT/NFE2L2/BCL2/PLCG1/PRKCB/RIPK1/TNF/FGF21/IL1B/AKT1/AKT2/BAX/IGF1/INS/INSR/IRS1/PIK3R1/PRKACA/RPS6KB1/IRS2/ADIPOQ/ATG5/APPL1/PRKAG2/PTPN11/LEP/PDPK1/GH1/PTK2B/TGFB1/MAPK14/ABL1/BAK1/AGT/ASPH/BIN1/BRAF/CAV1/CCL2/G6PD/GPC3/HSPA2/IFNG/ITGB3/KCNJ12/MEF2A/MINK1/MMP9/NEDD4/PARK7/PEA15/PHB2/PIM1/ATP2B4/C3/SLC31A2/EDN1/FABP5/FHL1/GEM/GPER1/CXCL10/KCNJ2/KCNN2…	86
GO:0060623	regulation of chromosome condensation	9/1981	13/18986	6.96596161238676e-07	4.33082567522394e-06	2.03608341994115e-06	NCAPG2/NCAPH2/BAZ1B/NCAPD2/SMC4/SMC2/NCAPD3/NCAPH/NCAPG	9
GO:0090232	positive regulation of spindle checkpoint	9/1981	13/18986	6.96596161238676e-07	4.33082567522394e-06	2.03608341994115e-06	AURKB/BIRC5/INCENP/MAD1L1/MAD2L1/NDC80/CDCA8/KNL1/GEN1	9
GO:1902905	positive regulation of supramolecular fiber organization	41/1981	177/18986	6.9797460169368e-07	4.33497667589588e-06	2.03803496088925e-06	PSEN1/CCL26/CLU/GPX1/CCL21/RICTOR/CDC42/HSPA1A/HSPA1B/MAPT/MTOR/GRB2/PTK2B/RB1/ABL1/DCTN1/APOE/APP/AURKB/BIN1/BRAF/CCN2/CDK5R1/CDKN1B/FERMT2/LIMK1/LPAR1/MECP2/MET/NF2/EDN1/SFRP1/TPM1/LIMCH1/CDC42EP4/LMOD1/PYCARD/CDK5RAP2/BAIAP2L1/PSRC1/SKA1	41
GO:0019722	calcium-mediated signaling	50/1981	235/18986	7.08889542537994e-07	4.39828821967368e-06	2.06780008981474e-06	CCL3/CCL20/TRPV1/RGN/ZMPSTE24/AGTR1/HTT/PLCG1/CCL4/SYK/ZAP70/TNFSF11/BTK/TNF/MAPT/PDGFRA/PDGFRB/MTOR/IGF1/PRKAA1/PRKACA/CAMKK2/GSK3B/PDPK1/PLCG2/CXCL8/APP/ASPH/CXCR2/EIF2AK3/GRIK2/ITPR1/ITPR2/ITPR3/KSR2/LRRK2/MCU/ORAI1/ATP2B4/EDN1/P2RX5/PDK2/PRNP/PTBP1/SPHK1/LMCD1/MYOZ2/MCOLN1/JPT2/TPRG1L	50
GO:0045722	positive regulation of gluconeogenesis	12/1981	23/18986	7.24304061994494e-07	4.48936023791099e-06	2.11061645793004e-06	PPARA/SIRT7/FOXO1/PRKACA/PRKAG1/STK11/PPARGC1A/SIRT1/PRKAG2/PRKAG3/DDB1/WDR5	12
GO:1903076	regulation of protein localization to plasma membrane	31/1981	117/18986	7.46267561393936e-07	4.62079782430621e-06	2.1724101920781e-06	RACK1/SIRT6/MMP14/BCL2L1/TNF/AR/EGFR/AKT1/INS/PIK3R1/PIK3R2/APPL1/PDPK1/TGFB1/SQSTM1/ABI3/AGR2/CDK5/EPHA3/IFNG/LGALS3/PPP2R5A/ATP2B4/DAB2/GPER1/LRP1/PRNP/TMEM59/CLIP3/TMBIM1/PKDCC	31
GO:0031110	regulation of microtubule polymerization or depolymerization	28/1981	100/18986	7.5516347863075e-07	4.66640532539913e-06	2.19385198719156e-06	HSPA1A/HSPA1B/MAPT/ABL1/DCTN1/AURKB/CDK5R1/CDKN1B/CKAP2/DYRK1A/HAUS4/MECP2/MET/STMN1/WDR47/MAPRE3/TPX2/CLIP3/STMN3/HAUS6/HAUS7/CDK5RAP2/PSRC1/HAUS8/HAUS1/SKA1/SKA3/SKA2	28
GO:0071229	cellular response to acid chemical	28/1981	100/18986	7.5516347863075e-07	4.66640532539913e-06	2.19385198719156e-06	PTGS2/GCLC/GCLM/HSF1/NFE2L2/BCL2L1/TNF/EGFR/PDGFRA/MTOR/SESN2/SESN3/PIK3CA/SESN1/RPTOR/CEBPB/MMP3/VEGFA/EP300/MMP2/BCL2L2/CPEB1/CYBB/DNMT1/DNMT3A/HNRNPD/MAT2A/SLC7A5	28
GO:0016925	protein sumoylation	22/1981	68/18986	7.83953762596233e-07	4.83208756630912e-06	2.27174541652662e-06	CTNNB1/PML/UBE2I/SUMO1/TOPORS/CDKN2A/MDM2/PIAS4/RELA/EGR1/EGR2/EID3/HDAC4/HDAC7/MAGEA2/PARK7/UBA2/SAE1/TRIM28/GNL3/NSMCE4A/IFIH1	22
GO:0060760	positive regulation of response to cytokine stimulus	22/1981	68/18986	7.83953762596233e-07	4.83208756630912e-06	2.27174541652662e-06	MED1/AGPAT2/AXL/MMP12/TLR4/TRAF2/RIPK1/IL1R1/HSPA1A/HSPA1B/IL7/HIF1A/DHX9/IRF3/IRF7/MAVS/CASP1/EDN1/GAS6/WNT5A/IFIH1/TRIM6	22
GO:0061900	glial cell activation	20/1981	58/18986	7.85144905429142e-07	4.83208756630912e-06	2.27174541652662e-06	PSEN1/CCL3/TRPV1/C1QA/CLU/GRN/ATM/TNF/EGFR/IL1B/MAPT/JAK2/IL6/APP/IFNG/LRRK2/CTSC/LRP1/TLR3/SPHK1	20
GO:1990928	response to amino acid starvation	20/1981	58/18986	7.85144905429142e-07	4.83208756630912e-06	2.27174541652662e-06	UCP2/FAS/CDKN1A/MAP3K5/ATF4/ATF2/MTOR/SESN2/SESN3/SESN1/MAPK3/MAPK8/ATF3/BECN1/EIF2AK2/EIF2AK3/MAPK1/MIOS/SEH1L/GPR155	20
GO:0045598	regulation of fat cell differentiation	36/1981	147/18986	8.00990967646682e-07	4.92464103999709e-06	2.31525827235734e-06	PTGS2/SIRT6/CEBPA/SIRT2/BMP2/TNF/DDIT3/AKT1/CREB1/FOXO1/INS/PPARG/SOD2/ADIPOQ/SIRT1/LEP/CEBPB/VEGFA/RORA/TGFB1/MAPK14/E2F1/IL6/ASXL2/CARM1/FERMT2/PIM1/RUNX1T1/GPER1/HNRNPU/ID4/INSIG1/SORT1/SFRP1/WNT5A/DUSP10	36
GO:2000736	regulation of stem cell differentiation	25/1981	84/18986	8.40724722577759e-07	5.16372616616491e-06	2.42766114835619e-06	SIRT6/HSPA9/NFE2L2/PDGFRA/GSK3B/STAT3/ABL1/HDAC1/HDAC2/PRKDC/CDK6/EIF2AK2/ESRRB/EZH2/KAT5/KDM4C/NOTCH1/NSUN2/FGF2/HNRNPU/RBBP7/TGFB2/NUDT21/TRIM6/RBM24	25
GO:0000423	mitophagy	27/1981	95/18986	8.57205176458394e-07	5.25965228492932e-06	2.47275961100568e-06	STUB1/GSK3A/HTT/TP53/TSC2/ULK1/ATG5/ATG13/HIF1A/SQSTM1/HTRA2/ATG10/ATG4D/ATG7/BECN1/BNIP3L/OGT/PHB2/PINK1/SLC25A4/SLC25A5/OPTN/GABARAP/GABARAPL1/TIGAR/MAP1LC3B/ATG4A	27
GO:0042116	macrophage activation	30/1981	112/18986	8.71591290610906e-07	5.34254802154363e-06	2.5117320027761e-06	CCL3/TRPV1/C1QA/CEBPA/CLU/GRN/HSPD1/MIF/ATM/SYK/TLR4/TICAM1/TNF/MAPT/PLCG2/JAK2/RORA/IL6/APP/FOXP1/IFNG/LRRK2/CTSC/THBS1/TLR3/GPR137B/WNT5A/SPHK1/NMI/MCUB	30
GO:0030307	positive regulation of cell growth	39/1981	166/18986	8.84262778093203e-07	5.41477779476952e-06	2.5456899255188e-06	NRG1/IGFBP1/MMP14/BCL2/CXCL12/RICTOR/BDNF/CDC42/EGFR/ERBB2/MAPT/AKT1/MTOR/IGF1/INS/RPTOR/IL2/VEGFA/PTK2B/BMPR2/CDKN2AIP/CSNK2A1/EIF4G2/FXN/ITSN2/KDM2B/LIMK1/LPAR3/MECP2/EDN1/FN1/L1CAM/EXOSC9/SFRP1/SYT1/TGFB2/SPHK1/RIMS1/TRPV2	39
GO:0046785	microtubule polymerization	28/1981	101/18986	9.4181581064999e-07	5.76141888581173e-06	2.7086588905776e-06	HSPA1A/HSPA1B/MAPT/ABL1/DCTN1/CDK5R1/CDKN1B/DYRK1A/FBXO5/HAUS4/MECP2/MET/STMN1/PCNT/TUBGCP3/MAPRE3/TPX2/CLIP3/TUBG2/HAUS6/HAUS7/CDK5RAP2/CENPJ/PSRC1/HAUS8/HAUS1/SKA1/MZT1	28
GO:0051651	maintenance of location in cell	48/1981	224/18986	9.46120921880991e-07	5.78195541337893e-06	2.71831388166208e-06	PSEN1/PML/CCL3/TXN/TOPORS/SUN1/DBN1/HTT/CALR/PLCG1/CCL19/CCL21/DDIT3/AKT1/BAX/PRKACA/ATG5/SIRT1/PDPK1/PLCG2/PTK2B/TGFB1/ABL1/APOE/ASPH/CAV1/CDK5/HSPA5/ITGB3/ITPR1/ITPR2/ITPR3/MORC3/PARK7/PGR/PINK1/BARD1/FGF2/GM2A/GPER1/HEXB/HNRNPU/CXCL10/INSIG1/PLCB4/GPSM2/MCOLN1/ASPM	48
GO:0046879	hormone secretion	62/1981	319/18986	9.88152379460173e-07	6.03277413646406e-06	2.83623316121333e-06	UCP2/CLOCK/SIRT3/SIRT6/AGTR1/FOXL2/CNR1/BMP6/PRKCB/TNFSF11/BTK/PRKCA/TNF/FGF23/EGFR/FGFR1/IL1B/ADCY5/ADCY8/CREB1/FOXO1/INS/IRS1/PPARG/PRKACA/IRS2/ADIPOQ/PTPN11/LEP/GCK/HIF1A/GHRH/GHRHR/JAK2/IL6/AGT/BLK/EPHA5/FOXD1/GJA1/IFNG/IL1RN/ITPR1/KDM5B/MCU/NADK/ORAI1/PARK7/PAX8/DAB2/EDN1/GPER1/IL11/PCK2/SFRP1/SOX4/SOX11/MPC2/RAB11FIP5/TM7SF3/ENY2/SELENOM	62
GO:0045444	fat cell differentiation	52/1981	251/18986	1.01053618979948e-06	6.16326022158705e-06	2.89757955896189e-06	PTGS2/MED1/UCP1/BSCL2/SIRT6/CEBPA/GPX1/SIRT2/BMP2/TNF/DDIT3/PDGFRA/AKT1/AKT2/CREB1/ATF2/FOXO1/INS/PPARG/SOD2/ADIPOQ/PPARGC1A/SIRT1/KLF4/LEP/CEBPB/VEGFA/EP300/RORA/TGFB1/MAPK14/E2F1/IL6/ASXL2/CARM1/CCND1/EGR2/FERMT2/HMGA2/PIM1/RUNX1T1/GPER1/HNRNPU/ID4/IL11/INSIG1/SORT1/SFRP1/WNT5A/DUSP10/CLIP3/LRRC8C	52
GO:0051495	positive regulation of cytoskeleton organization	42/1981	186/18986	1.0562806206107e-06	6.43581968541921e-06	3.02571997533365e-06	CCL26/CCL21/RICTOR/CDC42/HSPA1A/HSPA1B/MAPT/MTOR/GRB2/PTK2B/ABL1/DCTN1/AURKB/BIN1/BRAF/CCN2/CDK5R1/CDKN1B/FERMT2/LIMK1/LPAR1/MECP2/MET/NF2/EDN1/SFRP1/STIL/TPM1/SPAG5/PLK4/LIMCH1/CDC42EP4/NUP62/LMOD1/PYCARD/GPSM2/PLXNA3/CDK5RAP2/CENPJ/BAIAP2L1/PSRC1/SKA1	42
GO:0000076	DNA replication checkpoint signaling	11/1981	20/18986	1.06567056606151e-06	6.47363026136369e-06	3.04349614379487e-06	CDC45/CDC6/CLSPN/MDC1/ORC1/DNA2/TIMELESS/TOPBP1/DONSON/TIPIN/CDT1	11
GO:0002902	regulation of B cell apoptotic process	11/1981	20/18986	1.06567056606151e-06	6.47363026136369e-06	3.04349614379487e-06	MIF/BCL2/BCL10/BTK/BAX/IRS2/IL2/AURKB/BCL6/FOXP1/ORMDL3	11
GO:1902236	negative regulation of endoplasmic reticulum stress-induced intrinsic apoptotic signaling pathway	11/1981	20/18986	1.06567056606151e-06	6.47363026136369e-06	3.04349614379487e-06	BCL2L1/HSPA1A/CREB3L1/CREB3/PTPN1/HYOU1/LRRK2/OPA1/PARK7/GRINA/WFS1	11
GO:0005976	polysaccharide metabolic process	30/1981	113/18986	1.06945715790956e-06	6.49016836426904e-06	3.05127132563041e-06	GSK3A/EGF/IGF2/PDGFB/AKT1/AKT2/IGF1/INS/INSR/IRS1/NFKB1/IRS2/RB1CC1/PRKAG2/PRKAG3/LEPR/GCK/GSK3B/PPP1CA/IL6ST/TGFB1/ATG12/GNMT/HAS1/HS2ST1/NDST2/HAS2/PPP1CC/PPP1R3C/GABARAPL1	30
GO:0002768	immune response-regulating cell surface receptor signaling pathway	69/1981	369/18986	1.08305837570498e-06	6.56617597755932e-06	3.08700535253779e-06	PSEN1/BCL2/PLCG1/PRKCB/PRKCQ/SYK/MAP3K7/TLR4/TNFAIP3/TRAF3/TRAF6/ZAP70/IKBKG/BCL10/BTK/CD14/NFKBIA/TIRAP/TICAM1/MYD88/BAX/HRAS/NFKB1/PIK3CA/PIK3CD/PIK3R1/RELA/STK11/APPL1/GRB2/IKBKB/MAPK8/MAPK9/CREBBP/PLCG2/PTK2/EP300/SQSTM1/ABL1/PRKCD/BLK/BRAF/CD28/CEACAM1/CHUK/DUSP3/FOXP1/FOXP3/IRAK4/IRF3/LGALS3/LIMK1/MAP2K7/MAPK1/NINJ1/PAK2/PLD2/C3/CD81/INPP5D/LIPA/PRNP/PSG9/NMI/KHDRBS1/TNFRSF21/STOML2/PLEKHA1…	69
GO:0007098	centrosome cycle	35/1981	143/18986	1.14977828567758e-06	6.95684302018608e-06	3.27067256702771e-06	CTNNB1/BRCA2/TMEM67/BRCA1/CDK1/SIRT1/DCTN1/AURKA/CDK2/CHEK1/HAUS4/KIF11/NEK2/NPM1/PLK1/CCNF/GADD45A/RANBP1/STIL/XPO1/CEP135/PCLAF/NDC80/PLK4/NUP62/HAUS6/HAUS7/CDK5RAP2/CENPJ/KIF15/HAUS8/HAUS1/SSX2IP/SGO1/GEN1	35
GO:0016331	morphogenesis of embryonic epithelium	35/1981	143/18986	1.14977828567758e-06	6.95684302018608e-06	3.27067256702771e-06	CTNNB1/TFAP2A/TP63/LRP2/NOG/RET/TRAF6/BCL10/WNT2/PRKACA/PRKACB/TSC1/TSC2/HIF1A/TGFB1/ABL1/VEGFC/BMP4/DLC1/FGFR2/GRSF1/HS2ST1/KDM2B/MED12/OPA1/PAX8/MTHFD1/STIL/SOX11/TGFB2/TWIST1/WNT5A/KIF20B/CITED2/SULF1	35
GO:0048534	hematopoietic or lymphoid organ development	28/1981	102/18986	1.17022540632563e-06	7.07354286737367e-06	3.32553753777166e-06	PSEN1/CTNNB1/POLB/SOD1/ZMPSTE24/RET/ATM/BCL2/TNFRSF11A/NFKB2/TP53/IL7R/MAPK3/STAT5B/IL15/TGFB1/CDKN2B/ABL1/BCL11B/BCL3/BRAF/MAD1L1/MAP2K1/MAP2K2/MAPK1/LIPA/CCNB2/CITED2	28
GO:0002822	regulation of adaptive immune response based on somatic recombination of immune receptors built from immunoglobulin superfamily domains	45/1981	206/18986	1.17479468412006e-06	7.09413146381013e-06	3.33521700838253e-06	TP53BP1/CD55/HSPD1/MLH1/ARID5A/NLRP3/PRKCQ/CCL19/MAP3K7/TNFAIP3/TRAF2/TRAF6/TNFSF13B/BTK/IL1R1/TNF/HSPA8/IL1B/PRKAA1/IFNB1/IL2/IL7R/STAT5A/EP300/JAK2/TNFRSF1B/TGFB1/IL6/HMGB1/AHR/BCL6/BRD4/CD28/CEACAM1/FOXP3/JUNB/OPA1/C3/CD81/HLA-B/MSH2/MAD2L2/PAXIP1/RIF1/ULBP2	45
GO:0006301	postreplication repair	15/1981	36/18986	1.18477898479947e-06	7.11917933821871e-06	3.34699295265104e-06	POLD1/VCP/SPRTN/BRCA1/PCNA/DTL/MSH2/POLD2/POLE2/USP1/PCLAF/MAD2L2/POLD3/POLQ/PRIMPOL	15
GO:0033687	osteoblast proliferation	15/1981	36/18986	1.18477898479947e-06	7.11917933821871e-06	3.34699295265104e-06	BMP2/BCL2/IGF1R/ABL1/ATRAID/EIF2AK2/FGFR2/ITGB3/JUNB/MUS81/NF2/ITGAV/SFRP1/FIGNL1/TMEM119	15
GO:1901099	negative regulation of signal transduction in absence of ligand	15/1981	36/18986	1.18477898479947e-06	7.11917933821871e-06	3.34699295265104e-06	TERT/NRG1/BCL2/RIPK1/BCL2L1/TNF/HSPA1A/HSPA1B/IL1B/AKT1/KLF4/IL7/IL1A/MCL1/IFI6	15
GO:1905332	positive regulation of morphogenesis of an epithelium	15/1981	36/18986	1.18477898479947e-06	7.11917933821871e-06	3.34699295265104e-06	CTNNB1/SIRT6/HOXB7/NOG/EGF/PIK3CD/VEGFA/TGFB1/ABL1/AGT/BMP4/GJA1/MDK/PAX8/FGF2	15
GO:2001240	negative regulation of extrinsic apoptotic signaling pathway in absence of ligand	15/1981	36/18986	1.18477898479947e-06	7.11917933821871e-06	3.34699295265104e-06	TERT/NRG1/BCL2/RIPK1/BCL2L1/TNF/HSPA1A/HSPA1B/IL1B/AKT1/KLF4/IL7/IL1A/MCL1/IFI6	15
GO:0071230	cellular response to amino acid stimulus	26/1981	91/18986	1.21742269263889e-06	7.30813090787851e-06	3.43582616530079e-06	PTGS2/GCLC/GCLM/HSF1/NFE2L2/BCL2L1/TNF/EGFR/PDGFRA/MTOR/SESN2/SESN3/SESN1/RPTOR/CEBPB/MMP3/EP300/MMP2/BCL2L2/CPEB1/CYBB/DNMT1/DNMT3A/HNRNPD/MAT2A/SLC7A5	26
GO:0030111	regulation of Wnt signaling pathway	66/1981	349/18986	1.2271417116296e-06	7.35923038272267e-06	3.45984994305133e-06	PSEN1/CSNK1E/CTNNB1/PIN1/TERT/VCP/RACK1/EMD/GSK3A/HIC1/IGFBP1/IGFBP2/BMP2/NOG/TNFAIP3/XIAP/DDIT3/EGF/EGFR/FOXO1/FOXO3/NFKB1/STK11/TSC2/GSK3B/PPP1CA/EGR1/TGFB1/MAPK14/ABL1/HDAC1/APOE/APP/ATP6V0C/CAV1/CSNK1A1/CSNK2A1/FERMT1/FGFR2/GLI1/GPC3/ILK/LATS1/LATS2/LRRK2/MDK/NLK/NOTCH1/POU5F1/PPM1B/DAB2/FGF2/LRP1/SFRP1/SOX4/WNT5A/RUVBL1/ATP6AP2/MAD2L2/SULF1/DKK3/DEPDC1B/SULF2/SMURF2/APCDD1L/ASPM	66
GO:0008156	negative regulation of DNA replication	12/1981	24/18986	1.31079915708874e-06	7.85320634487647e-06	3.69208655145253e-06	TERF1/ATR/TP53/BCL6/CDC6/FBXO5/GMNN/TTF1/TIMELESS/TIPIN/CDT1/SLFN11	12
GO:0005979	regulation of glycogen biosynthetic process	14/1981	32/18986	1.32282133117674e-06	7.90194642394412e-06	3.71500108884525e-06	GSK3A/IGF2/AKT1/AKT2/IGF1/INS/INSR/IRS1/IRS2/PRKAG3/GCK/GSK3B/PPP1CA/PPP1R3C	14
GO:0010962	regulation of glucan biosynthetic process	14/1981	32/18986	1.32282133117674e-06	7.90194642394412e-06	3.71500108884525e-06	GSK3A/IGF2/AKT1/AKT2/IGF1/INS/INSR/IRS1/IRS2/PRKAG3/GCK/GSK3B/PPP1CA/PPP1R3C	14
GO:2000279	negative regulation of DNA biosynthetic process	14/1981	32/18986	1.32282133117674e-06	7.90194642394412e-06	3.71500108884525e-06	PML/TERF1/TERF2/RGN/CDKN1A/TP53/ADIPOQ/CHEK1/HNRNPA1/HNRNPC/PINX1/POT1/HNRNPU/ANKRD1	14
[truncated: 2,079 more rows]
